# Supplementary material for: Gender-specific changes of the gut microbiome correlate with tumor development in murine models of pancreatic cancer
Source: iScience. 2023 May 18;26(6):106841. doi: 10.1016/j.isci.2023.106841 (PMC10225934; doi:10.1016/j.isci.2023.106841)
Supplement: Table S1. Nucleotide sequences of all phylotypes determined using Illumina-based amplicon deep-sequencing, their phylogenetic annotation and sequence count data across all 191 fecal samples, related to all Figures [file mmc2.xlsx]

## Sheet: Final Count Table
Table S1: Nucleotide sequences of all phylotypes determined using Illumina-based amplicon deep-sequencing, their phylogenetic annotation and sequence count data across all 191 fecal samples
	sequence	1_KC_1_ M_20	1_KC_2_ M_20	1_KC_3_ M_20	2_KC_1_ F_10	2_KC_2_ F_10	2_KC_3_ F_10	21_KPC_1_ M_8	21_KPC_2_ M_8	21_KPC_3_ M_8	A22_KPC_1_ F_30	A22_KPC_2_ F_30	A22_KPC_3_ F_30	A23_KPC_1_ F_30	A23_KPC_2_ F_30	A23_KPC_3_ F_30	A49_Cre_1_ M_31	A49_Cre_2_ M_31	A49_Cre_3_ M_31	A50_Cre_1_ M_31	A50_Cre_2_ M_31	A50_Cre_3_ M_31	A51_Cre_1_ M_31	A51_Cre_2_ M_31	A51_Cre_3_ M_31	A24_KPC_1_ M_32	A24_KPC_2_ M_32	A24_KPC_3_ M_32	A25_KPC_1_ M_32	A25_KPC_2_ M_32	A25_KPC_3_ M_32	A3_KC_1_ M_33	A3_KC_2_ M_33	A3_KC_3_ M_33	A4_KC_1_ F_34	A4_KC_2_ F_34	A4_KC_3_ F_34	A26_KPC_1_ F_30	A26_KPC_2_ F_30	A26_KPC_3_ F_30	A5_KC_1_ M_33	A5_KC_2_ M_33	A5_KC_3_ M_33	27_KPC_1_ M_5	27_KPC_2_ M_5	27_KPC_3_ M_5	52_Cre_1_ M_1	52_Cre_2_ M_1	52_Cre_3_ M_1
1	GACGAACGCTGGCGGCGTGCCTAATACATGCAAGTCGAGCGAGCTTGCCTAGATGATTTTAGTGCTTGCACTAAATGAAACTAGATACAAGCGAGCGGCGGACGGGTGAGTAACACGTGGGTAACCTGCCCAAGAGACTGGGATAACACCTGGAAACAGATGCTAATACCGGATAACAACACTAGACGCATGTCTAGAGTTTAAAAGATGGTTCTGCTATCACTCTTGGATGGACCTGCGGTGCATTAGCTAGTTGGTAAGGTAACGGCTTACCAAGGCAATGATGCATAGCCGAGTTGAGAGACTGATCGGCCACATTGGGACTGAGACACGGCCCAA	396	5543	1760	80	96	392	4773	4139	3372	2029	4376	4448	2711	10926	7411	9236	8007	4208	11891	5852	5284	10428	5863	1606	1056	6450	4134	7685	5082	1629	6380	4683	1678	6276	2948	5107	694	4183	4701	7344	5347	3421	2676	5306	2837	837	67	10
2	GATGAACGCTGGCGGCGTGCTTAACACATGCAAGTCGAACGGGCTCATATTGAAACCTAGTGATTTATGAGTTAGTGGCGGACGGGTGAGTAACGCGTGGAAAACCTGCCGTATACTGGGGGATAACACTTAGAAATAGGTGCTAATACCGCATAAGCGCACAGCTTCGCATGAAGTGGTGTGAAAAACTCCGGTGGTATACGATGGTTCCGCGTCTGATTAGCTTGTTGGTGGGGTAATGGCTCACCAAGGCGACGATCAGTAGCCGGCCTGAGAGGGTGAACGGCCACATTGGGACTGAGACACGGCCCAA	1	18	30	7555	5	1126	4692	41	3823	3275	35	1200	3232	124	4582	2014	3174	3480	52	886	2957	3089	3681	5626	4011	253	6900	4478	51	255	4901	17	22	19	19	2	30	31	611	17	5	0	5952	7464	9015	10644	4814	13289
3	GATGAACGCTAGCGGCAGGCTTAACACATGCAAGTCGAGGGGCAGCGGGGAGGAAGCTTGCTTTCTCCGCCGGCGACCGGCGCACGGGTGAGTAACACGTATGCAACCTGCCCCTGTCAGGGGGACAACCCGCCGAAAGGCGGGCTAAACCCGCGTACATGCCACCGGGGCATCCCGGAGGCAGGAAAGGCTTCGGCCGGACAGGGATGGGCATGCGGCGCATTAGGCAGTAGGCGGGGTAACGGCCCACCTAACCGACGATGCGTAGGGGTTCTGAGAGGAAGGTCCCCCACACTGGTACTGAGACACGGACCAG	639	1227	2038	1013	1137	1353	1514	1773	20	20	67	415	65	461	591	761	3017	1789	913	2771	3530	1133	2416	2513	115	2421	1777	2408	4110	4651	1272	1141	544	521	1751	3129	462	1122	236	602	1885	2174	6	137	60	2936	2929	1609
4	GATGAACGCCGGCGGTGTGCCTAATACATGCAAGTCGTACGCACTGGCCCAACTGATTGATGGTGCTTGCACCTGATTGACGTTGGATCACCAGTGAGTGGCGGACGGGTGAGTAACACGTAGGTAACCTGCCCCGGAGCGGGGGATAACATTTGGAAACAGATGCTAATACCGCATAACAACAAAAGCCACATGGCTTTTGTTTGAAAGATGGCTTTAGCTATCACTCTGGGATGGACCTGCGGTGCATTAGCTAGTTGGTAAGGTAACGGCTTACCAAGGCGATGATGCATAGCCGAGTTGAGAGACTGATCGGCCACAATGGAACTGAGACACGGTCCAT	427	1418	420	169	133	192	1984	590	1971	1017	3193	1929	1101	2935	3804	2928	1750	1799	2779	1538	1049	2103	409	278	363	2405	1438	1854	1572	716	1535	1630	564	2373	1031	3237	942	2543	2037	2194	1888	1218	349	509	932	41	4	5
5	GATGAACGCTAGCGGCAGGCTTAACACATGCAAGTCGAACGGCAGCGGGGATTCACTTCGGTGAATCTGCCGGCGAGTGGCGCACGGGTGAGTAACACGTATGCAACCTGCCTCTGTCAGGGGTATAACTCTGCGAAAGTAGGGCTAATACCGCGTATATTCCCGGAGGGCATCCTCCGGGGAGGAAAGGTTTCGGCCGGACAGAGATGGGCATGCGGCGCATTAGGCAGTTGGCGGGGTAACGGCCCACCAAACCGACGATGCGTAGGGGTTCTGAGAGGAAGGTCCCCCACACTGGTACTGAGACACGGACCAG	273	1630	1372	527	264	1692	1002	3261	587	49	1364	902	341	1918	668	1022	1906	1600	1414	2241	1787	1683	2502	1983	72	2407	756	1969	2446	1017	439	1929	1964	852	529	511	391	362	289	597	1465	1442	1118	1097	60	1196	2098	766
6	GATGAACGCCGGCGGTGTGCCTAATACATGCAAGTCGTACGCACTGGCCCAACTGATTGATGGTGCTTGCACCTGATTGACGATGGATCACCAGTGAGTGGCGGACGGGTGAGTAACACGTAGGTAACCTGCCCCGGAGCGGGGGATAACATTTGGAAACAGATGCTAATACCGCATAACAACAAAAGCCACATGGCTTTTGTTTGAAAGATGGCTTTGGCTATCACTCTGGGATGGACCTGCGGTGCATTAGCTAGTTGGTAAGGTAACGGCTTACCAAGGCGATGATGCATAGCCGAGTTGAGAGACTGATCGGCCACAATGGAACTGAGACACGGTCCAT	306	1100	311	157	111	146	1599	512	1966	748	2711	1551	854	2555	3452	2573	1227	1365	2379	1174	824	1816	331	205	335	2014	1379	1510	1250	599	1281	1277	506	1784	825	2251	730	1992	1587	1730	1694	1032	914	659	952	43	6	8
7	GATGAACGCTGGCGGCGTGCCTAATACATGCAAGTCGAACGAAACTTCTTTATCACCGAGTGCTTGCACTCACCGATAAAGAGTTGAGTGGCGAACGGGTGAGTAACACGTGGGCAACCTGCCCAAAAGAGGGGGATAACACTTGGAAACAGGTGCTAATACCGCATAACCATAGTTACCGCATGGTAACTATGTAAAAGGTGGCTATGCTACCGCTTTTGGATGGGCCCGCGGCGCATTAGCTAGTTGGTGGGGTAAAGGCTTACCAAGGCAATGATGCGTAGCCGAACTGAGAGGTTGATCGGCCACATTGGGACTGAGACACGGCCCAA	1928	298	171	4424	812	804	1129	385	4039	244	1207	479	702	382	2080	1528	115	34	1427	207	747	1042	432	456	596	107	456	2960	106	86	730	66	243	1233	131	2137	305	620	692	1807	131	83	356	818	309	488	144	94
8	GATGAACGCTAGCTACAGGCTTAACACATGCAAGTCGAGGGGCAGCGAGAGGTTAGCTTGCTAACCTTGTCGGCGACCGGCGCACGGGTGAGTAACGCGTATCCAACCTTCCCATGGCTGCGGGATAGCCCGGTGAAAACCGGATTAATACCGCATGGCGTCCCTTGACGGCATCCGACAGGGACTAAAGTTTTTCGGCCATGGATGGGGATGCGTCCGATTAGCTTGTTGGCGGGGTAACGGCCCACCAAGGCGACGATCGGTAGGGGTTCTGAGAGGAAGGTCCCCCACACTGGAACTGAGACACGGTCCAG	83	980	1844	1815	3675	1925	1617	45	2598	117	1508	2859	1236	1996	3173	33	1488	1030	2	859	1301	114	670	3330	439	2325	4419	56	19	513	890	425	370	1977	797	1989	2248	2241	2382	2931	253	186	10	0	1	2	33	166
9	GATGAACGCTGGCGGCATGCCTAATACATGCAAGTCGAACGAGAGACCTTCGGGTCTCTAGTGGCGAACGGGTGAGTAACACGTAGGGAACCTGCCCGCGCACCGGGAATACGCTCTGGAAACGGAGAACAAATCCCGATGTACAGGAAGGAGGCATCTTCTTTCTGTGAAACATCCTCTAGGGGATGGGGCGCGGATGGACCTGCGGTGCATTAGTTTGTTGGCGGGGTAAAGGCCCACCAAGACGATGATGCATAGCCGGCCTGAGAGGGCGGACGGCCACATTGGGACTGAGACACGGCCCAG	0	13	815	0	0	0	47	4949	3	0	38	0	0	8	0	0	0	882	0	1	3981	3	18	2003	1	19	1	2	1	3320	21	5252	3596	45	1841	534	0	0	0	1	4304	3247	20	0	0	171	3704	126
10	GATGAACGCTAGCGACAGGCTTAACACATGCAAGTCGAGGGGCAGCGGGGGAGTAGCAATACTCCCGCCGGCGACCGGCGCACGGGTGAGTAACACGTATGAAACCTGCCCGTAGCAGGGGGATAAGCGGAAGAAATTCCGTCTAATACCGCGTAACAACCCATGGAGGCATCTCCGTGGGTTTAAAGGAAGCGATTCCGGCTACGGATGGTCATGCGTCGCATTAGCTAGTTGGCGGGGTAACGGCCCACCAAGGCGACGATGCGTAGGGGTTCTGAGAGGAAGGTCCCCCACACTGGTACTGAGACACGGACCAG	735	881	640	600	401	603	1393	1023	21	17	6	136	171	263	277	1538	876	298	2174	667	317	2473	881	848	25	798	543	725	512	345	406	868	328	1229	631	619	151	281	16	217	962	1181	700	1387	531	423	758	618
11	GATGAACGCTGGCGGCGTGCCTAATACATGCAAGTCGAGCGAACCACTTCGGTGGGAAGCGGCGAACGGGTGAGTAACACGTAGGTGATCTGCCCATCAGACGGGGACAACGATTGGAAACGATCGCTAATACCGGATAGGACGAAAGTTTAAAGATGCTCCTGGCATCACTGATGGATGAGCCTGCGGCGCATTAGCTAGTTGGTGGGGTAAAGGCCTACCAAGGCGACGATGCGTAGCCGACCTGAGAGGGTGAACGGCCACACTGGGACTGAGACACGGCCCAG	2	125	606	2	0	4151	5	2853	5	14	1153	4459	6	50	11	2639	129	2	2190	1532	3	909	630	20	4	2152	12	0	476	1627	15	3926	6096	35	3740	4107	178	917	70	17	3304	2097	1	0	0	0	0	0
12	GATGAACGCTGGCGGCGTGCTTAACACATGCAAGTCGAACGGACTCATATTGAAACCTAGTGATTTATGAGTTAGTGGCGGACGGGTGAGTAACGCGTGGAAAACCTGCCGTATACTGGGGGATAACACTTAGAAATAGGTGCTAATACCGCATAAGCGCACAGCTTCGCATGAAGTGGTGTGAAAAACTCTGGTGGTATACGATGGTTCCGCGTCTGATTAGCTTGTTGGCGGGGTAATGGCTCACCAAGGCGACGATCAGTAGCCGGCCTGAGAGGGTGAACGGCCACATTGGGACTGAGACACGGCCCAA	0	9	11	2205	0	351	1415	18	1207	1088	10	391	1092	44	1369	611	983	1052	24	280	857	919	1042	1787	1359	95	2162	1480	16	82	1608	12	5	8	7	0	7	10	214	6	2	0	1757	2320	2541	3195	1587	3934
13	GATGAACGCTAGCTACAGGCTTAACACATGCAAGTCGAGGGGCAGCATGAACTTAGCTTGCTAAGTTTGATGGCGACCGGCGCACGGGTGAGTAACACGTATCCAACCTGCCGATGACTCGGGGATAGCCTTTCGAAAGAAAGATTAATACCCGATGGCATAGTTCTTCCGCATGGTAGGACTATTAAAGAATTTCGGTCATCGATGGGGATGCGTTCCATTAGCTTGTTGGCGGGGTAACGGCCCACCAAGGCATCGATGGATAGGGGTTCTGAGAGGAAGGTCCCCCACATTGGAACTGAGACACGGTCCAA	623	226	71	548	661	546	371	48	993	452	323	1235	1743	974	1404	38	57	27	1	68	20	237	47	42	317	82	394	72	89	353	114	47	50	187	92	206	691	42	592	109	23	14	657	214	991	30	60	240
14	GATGAACGCTAGCGACAGGCCTAACACATGCAAGTCGAGGGGCATCGGGGCGAGGAGCAATCCTTGCCGCCGGCGACCGGCGCACGGGTGAGTAACGCGTATGCGACCTGCCCGTTGCAGGGGGATAATCGGGAGAAATCCCGTCTAATACCGCGTAACGCCGCGGGGCTGCATGGCCCTGCGGCCAAAGGGAGCGATTCCGGCAACGGATGGGCATGCGTGACATTAGCTAGTTGGCGGGGCAACGGCCCACCAAGGCGACGATGTCTAGGGGTTCTGAGAGGAAGGTCCCCCACACTGGTACTGAGACACGGACCAG	49	298	543	0	205	587	19	659	5	7	423	307	6	794	463	137	814	1194	231	667	2183	192	450	2063	7	436	187	294	1978	249	10	2085	191	451	1579	663	41	358	178	65	1778	1657	12	35	15	7	134	224
15	GATGAACGCTAGCGGCAGGCTTAACACATGCAAGTCGAGGGGCATCGGGAGGGAAGCTTGCTTTCCTTGCCGGCGACCGGCGCACGGGTGAGTAACACGTATGCAACCTGCCCTCTTCAGGGGGACAACCTTCCGAAAGGGAGGCTAATCCCGCGTATATCGGTTTCGGGCATCCGAGATCGAGGAAAGATTCATCGGAAGAGGATGGGCATGCGGCGCATTAGCTAGACGGCGGGGTAACGGCCCACCGTGGCGACGATGCGTAGGGGTTCTGAGAGGAAGGTCCCCCACACTGGTACTGAGACACGGACCAG	675	1094	876	796	1281	758	949	1004	122	302	3061	1084	244	2035	431	1448	315	277	1489	311	97	1681	327	342	195	850	230	271	557	413	377	544	262	280	187	252	356	281	140	468	72	393	344	629	88	1983	1743	1169
16	AACGAACGCTGGCGGCGTGCTTAACACATGCAAGTCAGGGAGAAAGTCTCTTCGGGGATGATTAAACCGGCGCACGGGTGAGTAACACGTGAGTGACCTGCCTTTTAGACTGGAACAACTTACCGAAAGGTGAGCTAATGCCGGATAAGTTATATAAGTGCATGTTTATATAGGAAAAGTTGGGGAGACCTGACGCTGAAAGATGGACTCGCGTCCCATTAGCTAGTTGGGAGGGTAATGGCCTACCAAGGCGACGATGGGTAGCCGGCCTGAGAGGGTGGCCGGCCACACTGGGACTGAGACACGGCCCAG	2836	1164	128	146	239	300	153	15	2	1240	1525	55	904	128	225	777	220	43	220	10	11	51	11	413	3094	35	126	195	74	162	47	148	385	115	134	126	757	37	33	2868	782	688	1613	862	487	144	4904	2261
17	GATGAACGCTAGCGACAGGCTTAACACATGCAAGTCGAGGGGCAGCGGGGTAGTGCTTGCACTACTGCCGGCGACCGGCGCACGGGTGAGTAACACGTATGGAACCTGCCCGCAGCAGGGGGATAAGCGGAAGAAATTCCGTCTAATACCGCGTAACAACGTTGGGAGGCATCTCCCGATGTTTAAAGATTTATCGGCTGCGGATGGCCATGCGGCGCATTAGCTAGTCGGCGGGGTAACGGCCCACCGAGGCGACGATGCGTAGGGGTTCTGAGAGGAAGGTCCCCCACACTGGTACTGAGACACGGACCAG	327	920	1555	234	731	1655	524	589	933	6	103	231	66	1097	1218	107	555	649	125	711	714	116	673	1276	17	1439	1964	919	1203	1071	250	1413	714	1497	1320	1626	167	1114	437	463	1616	1746	960	466	233	134	335	53
18	GATGAACGCTAGCTACAGGCTTAACACATGCAAGTCGAGGGGCAGCATGAAAGTTTGCTTGCAAACTTTTGATGGCGACCGGCGCACGGGTGAGTAACACGTATCCAACCTGCCTCATACTCGGGGATAGCCTTTCGAAAGAAAGATTAATACCCGATGTCATAGTCCTACCGCATGATGGGATTATTAAAGAATTTCGGTATGGGATGGGGATGCGTTCCATTAGTTAGTTGGCGGGGTAACGGCCCACCAAGACAACGATGGATAGGGGTTCTGAGAGGAAGGTCCCCCACATTGGAACTGAGACACGGTCCAA	502	1163	1369	161	1622	1302	193	58	1405	21	382	687	197	1764	1784	17	44	19	16	13	3	77	25	66	125	403	1200	436	1325	1032	250	425	218	183	753	1829	185	831	845	369	187	116	206	47	1149	21	17	21
19	GATGAACGCTGGCGGCGTGCTTAACACATGCAAGTCGAGCGAAGCGTATTAGCGGAAGTTTTCGGATGGAAGCGGATATGACTTAGCGGCGGACGGGTGAGTAACGCGTGGATAACCTGCCTCATACAGGGGGATAACAGTTAGAAATGACTGCTAATACCGCATAAGCGCACAGGACCGCATGGTCCGGTGTGAAAAACTCCGGTGGTATGGGATGGATCCGCGTCTGATTAGCTGGTTGGTGAGGTAACGGCCCACCAAGGCGACGATCAGTAGCCGACCTGAGAGGGTGGCCGGCCACATTGGGACTGAGACACGGCCCAA	605	572	250	891	217	454	127	20	313	1393	333	691	993	54	147	336	275	281	208	294	333	310	364	186	1318	168	319	276	35	107	1110	50	108	645	488	51	2033	196	72	392	56	202	1466	220	184	1274	158	420
20	GATGAACGCTGGCGGCGTGCCTAACACATGCAAGTCGAACGGACTTATAACGAAACCTAGTGAATTATAAGTTAGTGGCGGACGGGTGAGTAACGCGTGGAAAACCTGCCGTATACTGGGGGATAACACTTAGAAATAGGTGCTAATACCGCATAAGCGCACAGCTTCGCATGAAGCAGTGTGAAAAACTCCGGTGGTATACGATGGTTCCGCGTCTGATTAGCTAGTTGGTGAGGTAAAAGCCCACCAAGGCGACGATCAGTAGCCGGCCTGAGAGGGTGAACGGCCACATTGGGACTGAGACACGGCCCAG	2471	3307	3661	26	1121	1290	389	45	0	1524	801	1104	834	1084	263	312	433	208	490	1296	373	327	92	400	4738	470	217	257	233	2363	985	612	1713	2	48	2	9	567	1037	2728	1333	2254	0	213	0	0	0	0
21	GATGAACGCTAGCGACAGGCTTAACACATGCAAGTCGAGGGGCAGCGGGGAGTGAGGCTTGCCTTACTTTGCCGGCGACCGGCGCACGGGTGAGTAACACGTATGCAACCTACCCTTTACAGCGGGATAACCGGAAGAAATTTCGCCTAATACCGCATATACTCCTTGGGAGGCATCTTCCGAGGGGGAAAGAATTTCGGTGAAGGATGGGCATGCGTCGCATTAGTTAGTTGGCGGTGTAACGGACCACCAAGACGACGATGCGTAGGGGTTCTGAGAGGAAGGTCCCCCACACTGGTACTGAGACACGGACCAG	3	306	339	1506	180	174	1381	900	1402	286	388	403	318	123	138	696	231	346	704	247	529	1138	364	713	304	661	535	70	136	3	458	216	36	144	109	258	44	195	427	43	246	228	584	531	101	2037	8	1
22	GATGAACGCTAGCGACAGGCCTAACACATGCAAGTCGAGGGGCATCGGGGAGCGAAGCTTGCTTTGCTCCGCCGGCGACCGGCGCACGGGTGAGTAACGCGTATGCAACCTGCCCGTTTCAGCGGGATAACCCGGAGAAATCCGGCCTAATACCGCATGTGGCCGAGGGAAGGCATCTTCTTTCGGCCAAAGGAGGCGACTCCGGAGACGGATGGGCATGCGTGACATTAGCTTGTTGGCGGGGTAACGGCCCACCAAGGCGACGATGTCTAGGGGTTCTGAGAGGAAGGTCCCCCACACTGGTACTGAGACACGGACCAG	232	797	852	369	472	561	487	671	81	27	147	291	115	304	261	331	402	413	549	527	720	608	545	737	19	326	414	695	789	309	155	481	41	33	541	428	30	194	295	12	833	1004	289	439	48	291	688	239
23	GATGAACGCTAGCGACAGGCTTAACACATGCAAGTCGAGGGGCAGCGGGGAGGTAGCAATACTTCCGCCGGCGACCGGCGCACGGGTGAGTAACACGTATGGAACCTGCCCGTAGCAGGGGGATAAGCGGAAGAAATTCCGTCTAATACCGCGTAATAACTCCGAGAGGCATCTCTTGGGGTTTAAAGGGTAACACCGGCTACGGATGGCCATGCGGCGCATTAGCTAGTTGGCGGGGTAACGGCCCACCAAGGCGACGATGCGTAGGGGTTCTGAGAGGAAGGTCCCCCACACTGGTACTGAGACACGGACCAG	19	553	679	168	136	399	226	532	866	90	446	705	209	612	589	101	233	91	99	237	110	231	303	202	135	1094	758	922	708	321	543	673	279	1667	875	1907	565	1164	714	283	653	619	286	194	137	132	238	122
24	GATGAACGCTGGCGGCGTGCTTAACACATGCAAGTCGAACGGGATCCCTGGCAGCTTGCTGCCGGGGTGAGAGTGGCGAACGGGTGAGTAATGCGTGACCGACCTGCCCCATGCACCGGAATAGCTCCTGGAAACGGGTGGTAATGCCGGATGTTCCACATGAGCGCATGCGAGTGTGGGAAAGGCTTTTTGCGGCATGGGATGGGGTCGCGTCCTATCAGCTTGTTGGTGGGGTAACGGCCTACCAAGGCGTTGACGGGTAGCCGGCCTGAGAGGGCGACCGGCCACATTGGGACTGAGATACGGCCCAG	0	0	0	0	0	0	0	0	0	0	0	0	0	0	0	0	0	0	12	0	0	0	0	0	1	0	55	17	2268	3215	1	0	0	0	0	0	0	0	26	54	12	0	0	0	0	0	0	0
25	GATGAACGCTAGCGACAGGCTTAACACATGCAAGTCGAGGGGCAGCGGTGGTGAAGGCTTGCCTTTACCAGCCGGCGACCGGCGCACGGGTGAGTAACACGTATGCAACCTGCCTGCCACAGCCGGATAATCGGGAGAAATTCCGTCTAATACGGCATAATGCATCGACGGGACATCCTGTTGGTGCCAAAGGTTGATTCCGGTGGCGGATGGGCATGCGTCGCATTAGTTAGTTGGCGGTGTAACGGACCACCAAGACGACGATGCGTAGGGGTTCTGAGAGGAAGGTCCCCCACACTGGTACTGAGACACGGACCAG	303	518	412	0	0	0	0	0	0	68	303	154	116	849	229	380	451	384	411	423	359	585	309	453	35	470	446	637	704	262	231	611	264	542	639	125	97	444	45	444	417	342	448	446	204	756	641	340
26	GATGAACGCTAGCGACAGGCTTAACACATGCAAGTCGAGGGGCAGCGGTGGTGAAGGCTTGCCTTTACCAGCCGGCGACCGGCGCACGGGTGAGTAACACGTATGCAACCTGCCTGCCACAGCCGGATAATCGGGAGAAATTCCGTCTAATACGGCATAATGCATCGACGGGACATCCTGTTGGTGCCAAAGGTTAATTCCGGTGGCGGATGGGCATGCGTCGCATTAGTTAGTTGGCGGTGTAACGGACCACCAAGACGACGATGCGTAGGGGTTCTGAGAGGAAGGTCCCCCACACTGGTACTGAGACACGGACCAG	168	247	219	0	0	0	1	0	0	27	172	132	50	480	148	173	230	260	242	248	226	307	204	293	12	319	264	290	423	189	147	306	150	338	322	68	59	262	28	241	272	196	231	255	140	412	333	184
27	GATGAACGCTGGCGGCGCGCCTAACACATGCAAGTCGAACGGGAAGCGGGGCCTCCGGGCCCCGCCGAGAGTGGCGAACGGCTGAGTAACACGTGGGCAACCTGCCCCCTCCACCGGGACAGCCTCGGGAAACCGTGGGTAATACCGGATACTCCGGGACGGCCGCATGGCCGGCCCGGGAAAGCCCAGACGGGAGGGGATGGGCCCGCGGCCTGTTAGCTAGTCGGCGGGGTAACGGCCCACCGAGGCGATTATGGGTAGCCGGGTTGAGAGACCGACCGGCCAGATTGGGACTGAGACACGGCCCAG	33	459	384	45	37	39	83	576	19	7	1	17	14	9	21	270	815	97	454	442	129	327	786	72	8	173	64	800	7015	370	18	218	60	74	174	110	2	14	59	30	338	156	128	510	1	627	265	70
28	ATTGAACGCTGGCGGAACGCTTTACACATGCAAGTCGAACGGTAACAGCGAGGAAAGCTTGCTTTTTTCGGCTGACGAGTGGCGAACGGGTGAGTAATACATCGGAACGTGTCCGCTCGTGGGGGACAACCATCCGAAAGGATGGCTAATACCGCATGAGTTCTACGGAAGAAAGAGGGGGACCTGCTTGCAGGCCTCTCGCGAGCGGAGCGGCCGATGACTGATTAGCCAGTTGGTGAGGTAACGGCTCACCAAAGCAACGATCAGTAGCTGGTCTGAGAGGACGACCAGCCACACTGGGACTGAGACACGGCCCAG	406	486	411	272	461	451	201	45	19	12	2	61	109	118	117	253	485	53	410	233	26	414	77	58	223	90	50	555	1087	310	148	263	14	160	131	160	155	35	68	115	394	247	972	389	588	325	588	223
29	GATGAACGCTAGCGACAGGCTTAACACATGCAAGTCGAGGGGCAGCGGGTAGATGAGCTTGCTCATTTATGCCGGCGACCGGCGCACGGGTGAGTAACACGTATGCAACCTGCCCGTCTCAGGGGGATAATCGTCGGAAACGGCGTCTAATACCCCGTATGAAGCTGGACGGCATCGTCTGGTTTTGAAAGAATATCGGAGACGGATGGGCATGCGGCGCATTAGCTAGTTGGCGGGGTAACGGCCCACCAAGGCGACGATGCGTAGGGGTTCTGAGAGGAAGGTCCCCCACACTGGTACTGAGACACGGACCAG	387	765	776	40	517	363	105	133	707	31	249	372	210	888	329	19	178	45	42	164	48	138	218	173	59	398	535	80	862	570	143	916	137	413	680	791	190	394	246	138	387	150	57	17	155	5	15	32
30	AGTGAACGCTGGCGGCGTGCCTAATACATGCAAGTCGAACGATGAAGCTTTTAGCTTGCTAGAAGTGGATTAGTGGCGCACGGGTGAGTAATGCATAGGTTATGTGCCCTTTAGTCTGGGATAGCCACTGGAAACGGTGATTAATACTGGATACTCCCTACGGGGGAAAGGGACTCTTAAATATGCTCCTAGAGTATTTTTAAAACAAGAAGTCGCGTGAGTGAAAAGGAAAATTGTAGAAGGCTTATAAAAATAAGTCAAAACAATTTGACGCATTCAAACACGATGAATTTTTTGAATTTAAAGATATTCTAGGGGTATATTTAAGAGTCTCCGCTAAAGGATCAGCCTATGTCCTATCAGCTTGTTGGTGAGGTAATGGCTCACCAAGGCTATGAC…	375	1150	514	182	417	490	508	211	25	0	0	0	0	0	0	0	0	0	0	0	0	0	0	0	0	0	0	0	0	0	0	0	0	0	0	0	0	0	0	0	0	0	57	419	237	245	4474	284
31	GATGAACGCTAGCGGCAGGCTTAACACATGCAAGTCGAACGGCAGCGGGGATCCACTTCGGTGGGTCTGCCGGCGAGTGGCGCACGGGTGAGTAACACGTATGCAACCTGCCTCTGTCAGGGGTATAACTCTGCGAAAGTAGGGCTAATACCGCGTATATTCCCGGAGGGCATCCTCCGGGGAGGAAAGGTTTCGGCCGGACAGAGATGGGCATGCGGCGCATTAGGCAGTTGGCGGGGTAACGGCCCACCAAACCGACGATGCGTAGGGGTTCTGAGAGGAAGGTCCCCCACACTGGTACTGAGACACGGACCAG	66	365	291	134	59	392	276	814	144	18	267	200	112	435	138	251	447	342	356	438	319	379	518	409	16	488	130	434	523	198	90	411	373	209	148	126	88	97	63	148	322	295	297	219	8	295	497	197
32	GATGAACGCTAGCTACAGGCTTAACACATGCAAGTCGAGGGGCAGCATGAACTTAGCTTGCTAAGTTTGATGGCGACCGGCGCACGGGTGAGTAACGCGTATCCAACCTTCCCATGGCTGCGGGATAGCCCGGTGAAAACCGGATTAATACCGCATGGCGTCCCTTGACGGCATCCGACAGGGACTAAAGTGTTTTTCGGCCATGGATGGGGATGCGTCCGATTAGCTTGTTGGCGGGGTAACGGCCCACCAAGGCGACGATCGGTAGGGGTTCTGAGAGGAAGGTCCCCCACACTGGAACTGAGACACGGTCCAG	23	235	408	371	781	437	442	8	540	45	499	817	366	657	938	15	499	323	0	254	426	38	216	1065	134	762	1309	18	7	158	257	132	113	626	251	697	735	671	719	891	97	64	2	0	0	1	8	53
33	GATGAACGCTAGCGACAGGCCTAACACATGCAAGTCGAGGGGCAGCGGGGGAGTAGCAATACTCCTGCCGGCGACCGGCGCACGGGTGAGTAACACGTATGGAATCTGCCCGCCACAGGGGGATAAGCGGAAGAAATTCCGTCTAATACCGCATAACGTCCTGCCGGGGCATCCCGGCGGGACCAAAGGGTAACACCGGTGGCGGATGGCCATGCGCCGCATTAGCTGGTTGGCGGGGTAACGGCCCACCAAGGCGACGATGCGTAGGGGTTCTGAGAGGAAGGTCCCCCACACTGGTACTGAGACACGGACCAG	146	909	1643	0	84	748	447	1396	374	4	4	26	24	112	135	7	187	193	26	205	331	21	209	355	1	345	363	845	826	605	101	817	332	58	60	231	5	41	54	49	615	825	348	360	314	516	543	216
34	GATGAACGCTAGCGACAGGCTTAACACATGCAAGTCGAGGGGCAGCGGGGGAGTAGCAATACTCCCGCCGGCGACCGGCGCACGGGTGAGTAACACGTATGAAACCTGCCCGTAGCAGGGGGATAAGCGGAAGAAATTCCGTCTAATACCGCGTAACAACCCTTGGAGGCATCTCCCCGGGGTTTAAAGGAAGCGATTCCGGCTACGGATGGTCATGCGTCGCATTAGCTAGTTGGCGGGGTAACGGCCCACCAAGGCGACGATGCGTAGGGGTTCTGAGAGGAAGGTCCCCCACACTGGTACTGAGACACGGACCAG	227	320	211	210	134	196	417	352	7	7	0	42	53	76	82	500	280	101	737	232	113	830	308	330	8	298	229	279	228	119	133	335	117	382	230	206	44	101	10	86	341	406	252	382	188	129	254	205
35	GATGAACGCTAGCTACAGGCTTAACACATGCAAGTCGAGGGGCAGCATGAACTTAGCTTGCTAAGTTTGATGGCGACCGGCGCACGGGTGAGTAACGCGTATCCAACCTTCCCATGGCTGCGGGATAGCCCGGTGAAAACCGGATTAATACCGCATGGCGTCCCTTGACGGCATCCGACAGGGACTAAAGTTTTTTCGGCCATGGATGGGGATGCGTCCGATTAGCTTGTTGGCGGGGTAACGGCCCACCAAGGCTACGATCGGTAGGGGTTCTGAGAGGAAGGTCCCCCACACTGGAACTGAGACACGGTCCAG	0	0	0	2	6	4	2	0	1	47	603	1172	422	838	1285	12	498	407	1	369	581	52	287	1370	175	833	1438	22	9	192	344	181	182	759	297	756	836	904	969	1070	126	81	6	0	0	1	8	69
36	GATGAACGCTAGCGACAGGCTTAACACATGCAAGTCGAGGGGCAGCGGGGGTGATGGCTTGCCATCACCTGCCGGCGACCGGCGCACGGGTGAGTAACACGTATGCAACCTGCCCGCCACAGGGGGATAAGCGGAAGAAATTCCGTCTAATACCGCGTGACGCGGCACCGGGGCATCCCGGTGCCGCCAAAGGGATTACCGGTGGCGGATGGGCATGCGGCGCATTAGCTAGTCGGCGGGGTAACGGCCCACCGAGGCGACGATGCGTAGGGGTTCTGAGAGGAAGGTCCCCCACACTGGTACTGAGACACGGACCAG	148	235	19	102	110	56	332	165	181	15	295	104	21	167	15	318	655	217	593	499	119	547	623	402	19	280	83	340	80	26	64	438	194	449	330	132	126	262	20	136	256	68	56	106	30	43	870	276
37	GATGAACGCTGGCGGCGTGCCTAACACATGCAAGTCGAACGGATCCATATTGAAACCTAGTGATGTATGGATTAGTGGCGGACGGGTGAGTAACGCGTGGATAACCTGCCGTATACAGGGGGATAACACTTAGAAATAGGTGCTAATACCGCATAAGCGCACGGTTCCGCATGGAACAGTGTGAAAAACTCCGGTGGTATACGATGGATCCGCGTCTGATTAGCCAGTTGGCGGGGTAACGGCCCACCAAAGCGACGATCAGTAGCCGGCCTGAGAGGGTGAACGGCCACATTGGGACTGAGACACGGCCCAA	695	125	79	43	596	32	19	5	1	592	430	376	464	627	22	119	350	3	565	854	12	168	145	14	2761	374	18	379	155	779	736	16	34	684	269	27	1059	598	618	817	1	24	24	33	13	47	290	114
38	GATGAACGCTAGCGACAGGCCTAACACATGCAAGTCGAGGGGCATCGGGGCGAGGAGCAATCCTTGCCGCCGGCGACCGGCGCACGGGTGAGTAACGCGTATGCGACCTGCCCGTTGCAGGGGGATAATCGGGAGAAATCCCGTCTAATACCGCGTAATGCCGCGGGGCTGCATGGCCCTGCGGTCAAAGGAAGCGATTCCGGCAACGGATGGGCATGCGTGACATTAGCTAGTTGGCGGGGCAACGGCCCACCAAGGCGACGATGTCTAGGGGTTCTGAGAGGAAGGTCCCCCACACTGGTACTGAGACACGGACCAG	14	127	253	2	96	278	9	296	1	0	130	95	2	340	188	50	326	483	79	269	835	101	168	848	4	196	75	114	780	96	2	788	73	167	517	214	16	121	67	19	730	717	5	10	3	2	46	143
39	GATGAACGCTGGCGGCGTGCCTAACACATGCAAGTCGAACGGGGCGCGCAGGCTGAGGCTTTTCGGAGCGGAAGCCTGCGCTGCCCAGTGGCGGACGGGTGAGTAACGCGTGGGCAACCTGCCCTGCACTGGGGGACAACAGCCGGAAACGGCTGCTAATACCGCATATGCCCGCAGCCCCGCATGGGGCGGCGGGGGAAGCTCCGGCGGTGCAGGATGGGCCCGCGTCTGATTAGCTGGTTGGCGGGGCAACGGCCCACCAAGGCGACGATCAGTAGCCGGCCTGAGAGGGTGGGCGGCCACATTGGGACTGAGACACGGCCCAG	0	9	0	22	80	148	179	36	18	99	736	4	1035	275	103	373	122	127	316	264	133	333	165	207	791	104	325	1	92	300	321	244	1129	899	823	10	3233	126	266	573	536	893	284	317	724	79	212	527
40	GATGAACGCTAGCGGCAGGCTTAACACATGCAAGTCGAGGGGCAGCGAGATCAGTGCTTGCACTGATTGTCGGCGACCGGCGCACGGGTGCGTAACGCGTATGCAACCTACCCATTACAGGGGGATAACACTGAGAAATCGGTACTAATACCCCATAACATCCAGGGAGGCATCTTCTTGGGTTGAAAACTCCGGTGGTAATGGATGGGCATGCGTTGTATTAGTTAGTTGGTGGGGTAACGGCTCACCAAGACAACGATACATAGGGGGACTGAGAGGTTAACCCCCCACATTGGTACTGAGACACGGACCAA	41	60	118	37	86	100	93	1	7	363	97	228	611	234	138	480	353	222	314	259	23	880	481	424	327	203	225	19	15	68	266	226	484	30	127	79	787	102	41	433	60	139	33	12	75	291	302	567
41	GACGAACGCTGGCGGCGTGCCTAACACATGCAAGTCGAACGATTTAGCATTTGAGCTTGCTTGAATGCTGAATAGTGGCGGACGGGTGAGTAACGCGTGAGCAACCTGCCTTTTTGAGGGGGATAACACCGGGAAACCGGAGCTAATACCGCATAAAATATTGAAATCGCATGGTATCGATATCAAAGGAGCAATCCGCAGAAAGATGGACTCGCGTCCGATTAGCTAGTTGGAGGGGTAATGGCCCACCAAGGCGACGATCGGTAGCCGGACTGAGAGGTTGAACGGCCACATTGGGACTGAGACACGGCCCAG	675	172	215	296	972	132	355	78	739	716	886	77	13	61	33	173	132	58	43	24	106	133	87	131	814	7	86	180	1	0	31	71	242	18	12	17	641	27	80	93	351	16	46	320	76	510	30	409
42	GATGAACGCTAGCGACAGGCTTAACACATGCAAGTCGAGGGGCAGCGGTGGTGAAGGCTTGCCTTCACCAGCCGGCGACCGGCGCACGGGTGAGTAACACGTATGCAACCTGCCTGCCACAGCCGGATAATCGGGAGAAATCCCGTCTAATACGGCATAATGCATCGACGGGACATCCTGTTGGTGCCAAAGGTTGATTCCGGTGGCGGATGGGCATGCGTCGCATTAGTTAGTTGGCGGTGTAACGGACCACCAAGACGACGATGCGTAGGGGTTCTGAGAGGAAGGTCCCCCACACTGGTACTGAGACACGGACCAG	179	252	246	0	0	0	0	0	0	31	218	104	77	446	181	207	220	227	208	263	237	354	206	313	17	317	315	346	425	172	151	376	191	357	356	71	45	272	31	212	261	236	234	267	159	409	382	212
43	GATGAACGCTAGCGGCAGGCTTAACACATGCAAGTCGAGGGGCAGCGAGTAGATTGCTTGCAATCTATGTCGGCGACCGGCGCACGGGTGCGTAACGCGTATGCAACCTACCCATTACAGGGGGATAACACTGAGAAATCGGTACTAATACCCCATAACATCCAGGGAGGCATCTTCTTGGGTTGAAAACTCCGGTGGTAATGGATGGGCATGCGTTGTATTAGTTAGTTGGTGGGGTAACGGCTCACCAAGACAACGATACATAGGGGGACTGAGAGGTTAACCCCCCACATTGGTACTGAGACACGGACCAA	268	132	73	285	149	66	248	3	107	12	14	56	99	17	10	50	14	17	25	17	3	199	29	93	218	31	55	10	1	9	52	14	31	1	42	13	31	3	3	2	17	20	104	113	650	526	317	398
44	GATGAACGCTAGCGACAGGCTTAACACATGCAAGTCGAGGGGTAACAGGATGTAGCAATACATTGCTGACGACCGGCGCACGGGTGAGTAACGCGTATGCAACCTGTCCGTTACAGGGGGATAGCCCATGGAAACGTGGATTAACACTCCATAATATAATATAGAGGCATCTTTGTATTATTAAATATTCATAGGTAACGGTTGGGCATGCGTCCTATTAGATAGTTGGGGGGGTAACGGCCCACCAAGTCGATGATAGGTAGGGGTTCTGAGAGGAAGGTCCCCCACACTGGTACTGAGACACGGACCAG	1442	828	732	597	331	401	46	5	0	0	0	0	0	0	0	0	0	0	0	0	0	0	0	0	0	0	0	0	0	0	0	0	0	0	0	0	0	0	0	0	0	0	1	0	0	57	583	1282
45	GATGAACGCTGGCGGCGTGCTTAACACATGCAAGTCGAACGGGGGTGCCATTTTTGAAGCGGTTAGCTTGCTAAGCGTGGAAATGGTGGCAGCCCAGTGGCGGACGGGTGAGTAACGCGTGGGTAACCTGCCTTACACAGGGGGATAACACTTAGAAATAGGTGCTAATACCGCATAAGCGCACAGTACCGCATGGTACGGTGTGAAAAACTCCGGTGGTGTAAGATGGACCCGCGTCTGATTAGCTTGTTGGCGGGGTAGTGGCCCACCAAGGCGACGATCAGTAGCCGGCCTGAGAGGGTGGACGGCCACATTGGGACTGAGACACGGCCCAA	0	0	0	0	0	0	0	0	0	726	25	14	520	101	55	225	167	922	117	242	3	393	69	1	987	113	1	248	3	4	753	265	1	304	719	160	2055	34	206	1946	338	0	1486	98	295	94	33	24
46	GATGAACGCTGGCGGCGTGCTTAACACATGCAAGTCGAACGGGATCCCTGGCGGCCTGGCTGTCGGGGTGAGAGTGGCGAACGGGTGAGTAATGCGTGACCAACCTGCCCTGTGCACCGGAATAGCTCCTGGAAACGGGTGGTAATACCGGATGCTCCGCCCCACCGCATGGTGGGGTGGGAAATGCTTTTTTGCGGCATGGGATGGGGTCGCGTCCTATCAGCTTGTTGGCGGGGTGATGGCCCACCAAGGCGTTGACGGGTAGCCGGCCTGAGAGGGTGACCGGCCACATTGGGACTGAGATACGGCCCAG	0	1	0	0	0	0	107	3963	5	0	0	0	0	0	0	0	0	0	0	0	0	0	0	0	0	0	0	0	0	0	0	0	0	0	0	0	0	0	0	0	0	0	0	0	0	1797	4795	0
47	GATGAACGCTGGCGGCATGCCTAACACATGCAAGTCGAACGGGGTTTATATGACGGAACTCTCCGGAGGGAAGATATATAAACCTAGTGGCGGACGGGTGAGTAACGCGTGGGCAACCTGCCCTGTACCGGGGGACAACAGCCAGAAATGGCTGCTAATACCGCATAAGCCTGCTGTGCCGCATGGCACAGCAGGGAAAACCACGGTGGTACAGGATGGGCCCGCGTCTGATTAGTTAGTTGGCAGGGTAACGGCCTACCAAGACAACGATCAGTAGCCGGCTTGAGAGAGTGGACGGCCACATTGGGACTGAGACACGGCCCAG	266	586	51	378	2	1655	79	0	4	0	0	0	0	0	0	0	0	0	0	0	0	0	0	0	0	0	0	0	0	0	0	0	0	0	0	0	0	0	0	0	0	0	4	21	15	562	430	1235
48	GATGAACGCTAGCGGCAGGCTTAACACATGCAAGTCGGGCGGCAGCGGGGTGGGAGCTTGCTCCCACTGCCGGCGAGCGGCGCACGGGTGAGTAACACGTATGCAACCTGCCCCTGTCAGGGGGACAACCCGCCGAAAGGCGGGCTAAGCCCGCGTATATCGCCCCGGGGCATCCCGGGGGGAGGAAAGGAGCGATCCGGACAGGGATGGGCATGCGGCGCATTAGCTGGTCGGCGGGGTAACGGCCCACCGAGGCGACGATGCGTAGGGGTTCTGAGAGGAAGGCCCCCCACACTGGTACTGAGACACGGACCAG	16	112	279	85	42	40	107	95	297	2	28	50	16	32	6	35	79	28	57	57	105	102	121	150	8	24	24	19	409	189	16	71	42	139	37	21	46	66	27	10	76	80	4	37	1	1	115	96
49	GATGAACGCTAGCGGCAGGCTTAACACATGCAAGTCGAGGGGCAGCGAGATCAGTGCTTGCACTGATTGTCGGCGACCGGCGCACGGGTGCGTAACGCGTATGCAACCTACCCATTACAGGGGGATAACACTGAGAAATCGGTACTAATACCCCATAACATCCAGGGAGGCATCTTCTTGGGTTGAAAACTCCGGTGGTAATGGATGGGCATGCGTTGTATTAGTTAGTTGGTGGGGTAACGGCTCACCAAGACCACGATACATAGGGGGACTGAGAGGTTAACCCCCCACATTGGTACTGAGACACGGACCAA	26	60	77	28	64	80	172	3	5	312	74	198	493	187	124	387	283	158	261	202	31	837	392	386	291	186	224	15	11	61	245	207	424	22	132	60	725	95	28	381	60	144	29	12	66	278	315	523
50	GATGAACGCTGGCGGCGTGCTTAACACATGCAAGTCGAGCGGAGCACATCGTTGGAATCCTTCGGGAGGAAGAAGGTGTGGCTTAGCGGCGGACGGGTGAGTAACGCGTGGACAACCTGCCCTATGCAGGGGGATAACATCCGGAAACGGGTGCTAATACCGCATAAGCGCACAGTACCGCATGGTACGGTGTGAAAAGCTGAGGCGGCATAGGATGGGTCCGCGTTGGATTAGGCAGTTGGCGGGGTAACGGCCCACCAAACCGACGATCCATAGCCGGCCTGAGAGGGTGGACGGCCACATTGGGACTGAGACACGGCCCAG	35	74	80	203	94	50	144	6	13	86	141	251	143	270	116	94	144	77	16	174	266	201	196	227	35	279	333	14	204	92	71	100	34	167	70	100	97	179	216	250	125	129	23	29	44	34	93	35
51	GATGAACGCTAGCGACAGGCTTAACACATGCAAGTCGAGGGGCAGCGGGGTAGTAAGCTTGCTTACTACTGCCGGCGACCGGCGCACGGGTGAGTAACACGTATGCAACCTGGCCGTCACAGAGGGATAACCGGGAGAAATCCCGCCTAATACCGCATAATACCGGGGAAGGACATCCTTTCCCGGTCAAAGGAGCGATCCGGTGACGAATGGGCATGCGCCGCATTAGTTAGTTGGCGGTGTAACGGACCACCAAGACGACGATGCGTAGGGGTTCTGAGAGGAAGGTCCCCCACACTGGTACTGAGACACGGACCAG	0	2	0	254	5	202	7	71	349	8	4	15	9	6	125	7	1066	293	0	1159	346	0	747	387	3	905	5	141	534	116	10	755	8	3	0	2	0	326	5	5	170	1	21	139	0	0	0	2
52	GATGAACGCTGGCGGCGTGCCTAATACATGCAAGTCGAACGAAACTTCTTTATCACCGAGTGCTTGCACTCACCGGTAAAGGGTTGAGTGGCGAACGGGTGAGTAACACGTGGGCAACCTGCCCAAAAGAGGGGGATAACACTTGGAAACAGGTGCTAATACCGCATAACCATAGTTACCGCATGGTAGCTATGTAAAAGGTGGCTATGCTACCGCTTTTGGATGGGCCCGCGGCGCATTAGCTAGTTGGTGGGGTAAAGGCTTACCAAGGCAATGATGCGTAGCCGAACTGAGAGGTTGATCGGCCACATTGGGACTGAGACACGGCCCAA	377	57	43	779	38	4	247	7	11	0	0	0	0	0	0	0	0	0	0	0	0	0	0	0	0	0	0	0	0	0	0	0	0	10	0	3	0	0	2	56	0	0	0	0	0	0	0	0
53	GATAAACGCTGGCGGCGCGCATAACACATGCAAGTCGAACGAAATAAGTAACTTCGGTTACAAGTTTAGTGGCGGACGGGTGAGTAACACGTAGACAACTTGTCTTGTAGTGGGGGATAGCCGGAAGAAATTTCGATTAATACCGCATAATATATTACTACCGCATGATAGTAATAAGGAAGATGAAAATCGCTATAAGAGAGGTCTGCGGCTGATTAGCTAGTTGGAGTGGTAACGGCACACCAAGGCAACGATCAGTAGCCGGTTTGAGAGAATGAACGGCCACATTGGGACTGAGATACGGCCCAG	609	232	196	187	726	220	219	10	273	225	527	32	5	3	1	44	520	153	14	228	337	79	130	375	173	46	146	4	10	23	77	114	191	173	292	36	326	89	105	323	267	74	0	38	0	2	0	219
54	GATGAACGCTGGCGGCATGCCTAATACATGCAAGTCGAACGAGGATCCTTGTGGATCCTAGTGGCGAACGGGTGAGTAACACGTAGGGAACCTGCCCGCGCACCGGGAATACGCTCTGGAAACGGAGAACAAATCCCGATGTACAGGAAGGAGGCATCTTCTTTCTGTGAAACATCCTGTAAGGGATGGGGCGCGGATGGACCTGCGGTGCATTAGTTGGTTGGCGAGGGTAAAGGCCCACCAAGACGATGATGCATAGCCGGCCTGAGAGGGCGGACGGCCACATTGGGACTGAGACACGGCCCAG	0	0	0	0	0	0	0	0	0	0	0	0	0	0	0	0	0	0	0	0	0	0	0	0	0	0	0	0	0	0	0	0	0	0	0	0	0	0	0	0	0	0	0	0	0	0	0	0
55	GATGAACGCTAGCGGCAGGCCTAACACATGCAAGTCGAGGGGCAGCATAATGAATAGCAATATTTATTGATGGCGACCGGCGGACGGGTGCGTAACGCGTATGCAACCTGCCCGGGACAGGAGGATAATCCGAAGAAATTTGGTCTAACACTCCGTAATACTGACGAAGGCATCTTTGTCGGTTGAAAACTGAGGTGGTTCCGGATGGGCATGCGTGATATTAGCTGGATGGAGAGGTAACGGCTCACCATGGCTACGATATCTAGGGGAACTGAGAGGTTAATCCCCCACACTGGTACTGAGACACGGACCAG	89	196	167	158	91	28	220	1	89	188	105	107	113	206	96	187	122	79	100	89	9	152	251	290	411	128	174	25	61	63	215	72	141	16	114	86	323	59	99	165	63	73	171	48	62	272	131	235
56	ATTGAACGCTGGCGGCGTGCTTAACACATGCAAGTCGAACGCGAAAGGGGGCTTCGGCTCCCGAGTAGAGTGGCGCACGGGTGAGTAACGCGTGGATAATCTGCCCTCTTGTTCGGGATAACTGCTGGAAACGGCAGCTAATACCGGATAAGCTCCACCAATTGTATGGTGGAGGAAAGGAGGCCTCTTCATGAAAGCTTCCGCGAGGGGATGAGTCCGCGTCCCATTAGCTAGTTGGTGAGGTAACGGCCCACCAAGGCAACGATGGGTAGCCGGTCTAAGAGGATGACCGGCCACACTGGAACTGAAACACGGTCCAG	168	27	6	144	89	17	49	4	3	400	20	5	12	3	0	84	235	92	41	68	90	30	81	111	170	15	15	7	0	5	88	26	87	170	356	27	145	17	0	105	86	89	89	10	1	491	150	349
57	GATAAACGCTAGCGGCAGGCCTAACACATGCAAGTCGAGGGGCAGCATATGGATTGCTTGCAATCCATGATGGCGACCGGCGCACGGGTGCGTAACGCGTATGTAACTTGCCTTATGCAGGAGGATAACCCGAAGAAATTCGGCCTAATACTCCATAAGTGTCAGAGAGGCATCTTTCGGGCATAAAAGATTTATCGGCATAAGATAGACATGCGTGACATTAGCTAGTCGGTGAGGTAACGGCTCACCGAGGCAACGATGTCTAGGGGTTCTGAGAGGAAGGTCCCCCACACTGGTACTGAGACACGGACCAG	791	136	279	98	89	322	165	10	4	30	597	615	68	264	14	284	32	75	365	0	0	342	76	159	100	75	54	104	28	111	182	135	442	145	107	49	287	225	6	125	534	91	0	0	0	356	104	74
58	GATGAACGCTAGCGACAGGCTTAACACATGCAAGTCGAGGGGCAGCGGAGGCGAGTGCTTGCACTTGCCAGACGGCGACCGGCGCACGGGTGAGTAACACGTATGCGACCTGCCCGTAGCAGGGGGATAAGCGGAAGAAATTCCGTCTAATACCGCGTAATATCTTTCGGGGGCATCCCTGAGGGATTAAAGGAAGCGATTCCGGCTACGGATGGGCATGCGGCGCATTAGCTAGTCGGCGGGGTAACGGCCCACCGAGGCGACGATGCGTAGGGGTTCTGAGAGGAAGGTCCCCCACACTGGTACTGAGACACGGACCAG	100	238	177	117	202	146	183	138	677	14	71	166	65	187	143	22	56	43	48	53	44	111	67	89	31	277	379	38	144	134	121	240	131	161	115	166	92	258	77	103	186	137	42	56	92	25	43	31
59	GATGAACGCTGGCGGCGTGCTTAACACATGCAAGTCGAACGGAGATTATACGCAGAGGCGATTTCGGTCAAATCATGTGTAATCTTAGTGGCGGACGGGTGAGTAACGCGTGGGTAACCTGCCTTACACTGGGGGATAACACTTAGAAATAGGTGCTAATACCGCATAAGCGCACGAAGCCGCATGGATTTGTGTGAAAAACTCCGGTGGTGTAAGATGGACCCGCGTCTGATTAGCTTGTTGGCGGGGTAACGGCCCACCAAGGCGACGATCAGTAGCCGGCCTGAGAGGGTGGACGGCCACATTGGGACTGAGACACGGCCCAA	13	6	180	0	0	0	16	0	0	0	0	0	0	0	0	0	0	0	0	0	0	0	0	0	0	0	0	0	0	0	0	0	0	0	0	0	0	0	0	0	0	0	0	0	0	197	53	204
60	GATGAACGCTGGCGGCGTGCCTAACACATGCAAGTCGAACGAAGCATGCCGGAGGAAGTTTTCGGATGGAATCCGGGATGACTGAGTGGCGGACGGGTGAGTAACGCGTGGGTAACCTGCCCTGTACAGGGGGACAACAGTTAGAAATGACTGCTAATACCGCATAAGCGCACAGGACCGCATGGTCCGGTGTGAAAAACTCCGGTGGTACAGGATGGACCCGCGTCTGATTAGGTAGTTGGCGGGGTAACGGCCCACCAAGCCGACGATCAGTAGCCGACCTGAGAGGGTGACCGGCCACATTGGGACTGAGACACGGCCCAA	193	113	96	226	172	217	81	4	223	309	57	143	259	55	111	86	78	89	54	55	121	61	65	133	727	75	199	124	16	38	255	15	101	162	164	15	25	59	130	156	56	84	579	237	194	241	98	339
61	GATGAACGCTAGCGACAGGCTTAACACATGCAAGTCGAGGGGCAGCGGGGAAGTAGCAATACTTCCGCCGGCGACCGGCGCACGGGTGAGTAACACGTATGGAACCTGCCCGTAGCAGGGGGATAAGCGGAAGAAATTCCGTCTAATACCGCGTAATAACTCCGAGAGGCATCTCATGGGGTTTAAAGGGTGACACCGGCTACGGATGGCCATGCGGCGCATTAGCTAGTTGGCGGGGTAACGGCCCACCAAGGCGACGATGCGTAGGGGTTCTGAGAGGAAGGTCCCCCACACTGGTACTGAGACACGGACCAG	6	212	253	58	51	118	94	213	285	31	134	239	89	239	195	38	101	26	43	87	31	68	119	85	56	412	230	338	236	111	169	237	122	621	322	671	209	416	225	101	237	200	121	75	54	51	79	50
62	GATGAACGCTGGCGGCGTGCCTAACACATGCAAGTCGAACGGGCGCGGCGTGCGGCAGGGGCCTCGGCCCCTGCGGCGCCGCGCGAGTGGCGGACGGGTGAGTAACGCGTGGGCAACCTGCCCTGTACTGGGGGATAACACCTGGAAACAGGTGCTAATACCGCATAAGCGCGCTGTGCCGCATGGCGCGGCGCGGAAAACCCCGGTGGTACAGGATGGGCCCGCGTCTGATTAGCTGGTTGGCAGGGTAACGGCCTACCAAGGCGACGATCAGTAGCCGGCCTGAGAGGGTGGACGGCCACACTGGGACTGAGACACGGCCCAG	307	387	319	90	410	118	324	10	146	922	163	71	712	25	27	224	34	7	75	29	13	104	33	8	588	25	101	141	3	4	615	18	26	6	39	1	273	13	63	171	46	20	268	192	172	339	318	172
63	GACGAACGCTGGCGGCGTGCTTAACACATGCAAGTCGAACGGAGCACCCCTGAAGGAGTTTTCGGACAACGGATGGGAATGCTTAGTGGCGGACTGGTGAGTAACGCGTGAGGAACCTGCCTTCCAGAGGGGGACAACAGTTGGAAACGACTGCTAATACCGCATGATGCGTTGGAGCCGCATGACTCCGACGTCAAAGATTTATCGCTGGAAGATGGCCTCGCGTCTGATTAGCTAGTTGGTGAGGTAACGGCCCACCAAGGCGACGATCAGTAGCCGGACTGAGAGGTTGGCCGGCCACATTGGGACTGAGATACGGCCCAG	34	58	36	125	57	39	405	0	139	220	83	101	94	45	30	97	47	162	67	225	307	178	124	405	146	17	60	33	12	101	287	80	158	253	523	37	506	69	32	210	67	120	95	65	28	312	175	471
64	GATGAACGCTAGCGACAGGCTTAACACATGCAAGTCGAGGGGCAGCGGGGTAGTAAGCTTGCTTACTACTGCCGGCGACCGGCGCACGGGTGAGTAACACGTATGCAACCTGGCCGTCACAGAGGGATAACCGGGAGAAATCCCGCCTAATACCGCATAATACCGGGGAAGGACATCCTTTTCCGGTTAAAGGAGCGATCCGGTGACGGATGGGCATGCGCCGCATTAGTTAGTTGGCGGTGTAACGGACCACCAAGACGACGATGCGTAGGGGTTCTGAGAGGAAGGTCCCCCACACTGGTACTGAGACACGGACCAG	0	8	0	222	2	166	4	59	258	11	4	10	2	3	70	9	898	221	4	907	267	0	610	318	6	709	6	134	432	107	6	632	5	1	0	4	1	286	6	3	153	0	27	113	0	0	0	2
65	GATGAACGCTGGCGGCGTGCTTAACACATGCAAGTCGAACGAAGCACTGGAGAACGAATCTTCGGAGGAAGTCTCCTTTGACTGAGTGGCGGACGGGTGAGTAACGCGTGGGTAACCTGCCTCACACAGGGGGATAACAGTTGGAAACGACCGCTAATACCGCATAAGCCGGAAGGATCGCATGATCCGGCCGGAAAAGATTTATCGGTGTGAGATGGACCCGCGTCTGATTAGCCAGTTGGCAGGGTAACGGCCTACCAAAGCGACGATCAGTAGCCGGCCTGAGAGGGTGAACGGCCACATTGGGACTGAGACACGGCCCAA	618	453	953	19	532	136	75	14	10	300	59	129	133	29	10	800	37	53	200	279	363	150	137	238	379	142	30	152	61	574	249	84	95	62	172	74	955	24	56	280	100	571	1	0	0	298	126	153
66	GATGAACGCTGGCGGCGTGCCTAATACATGCAAGTCGAACGAAACTTTTTTTATCACCGAGTGCTTGCACTCACCGATAAAGAGTTGAGTGGCGAACGGGTGAGTAACACGTGGGCAACCTGCCCAAAAGAGGGGGATAACACTTGGAAACAGGTGCTAATACCGCATAACCATAGTTACCGCATGGTAACTATGTAAAAGGTGGCTATGCTACCGCTTTTGGATGGGCCCGCGGTGCATTAGCTAGTTGGTGGGGTAAAGGCTTACCAAGGCAATGATGCGTAGCCGAACTGAGAGGTTGATCGGCCACATTGGGACTGAGACACGGCCCAA	3	0	2	90	109	126	6	70	638	44	201	97	108	66	348	283	37	4	266	36	135	180	90	82	91	16	74	544	16	10	135	17	47	210	25	359	59	123	121	230	18	10	58	115	54	75	37	19
67	GATGAACGCTAGCGGCAGGCTTAACACATGCAAGTCGAAGGGCATCGCGGGGAGTGCTTACACTCCCTGGCGGCGACTGGCGCACGGGTGAGTAACACGTATGCAACCTGCCCTCCACAGGGGGACAACCTTCCGAAAGGGAGGCTAATCCCGCGTAAATCTCGATGGGGCATCCCATTGAGAGGAAAGCTTCGGCGGTGGAGGATGGGCATGCGGCGCATTAGCTAGTCGGCGGGGTAACGGCCCACCGAGGCGACGATGCGTAGGGGTTCTGAGAGGAAGGTCCCCCACACTGGTACTGAGACACGGACCAG	4	73	53	7	19	28	73	50	1513	2	37	103	24	323	158	5	130	143	1	271	377	1	127	304	3	254	711	37	112	62	10	206	68	163	552	493	38	277	360	13	111	120	11	25	22	0	0	5
68	GATGAACGCTGGCGGCGTGCTTAACACATGCAAGTCGAACGAAGCACCCCATCCGAAAGCGGAAGCAGCTTGCTGCGGAAGATTTCACCCGGGGTGACTGAGTGGCGGACGGGTGAGTAACGCGTGGGTAACCTGCCCCATAGAGGGGGACAACAGTTGGAAACGACTGCTAATACCGCATAGTAAGGAACTGCCGCATGACGGTTTCTTGAAAGATTTATCGCTATGGGATGGACCCGCGTCTGATTAGCTAGTTGGTAAGGTAACGGCTTACCAAGGCGACGATCAGTAGCCGGCTTGAGAGAGTGAACGGCCACATTGGGACTGAGACACGGCCCAA	0	0	0	0	0	0	0	0	0	0	0	0	0	0	0	0	0	0	0	0	0	0	0	0	0	0	0	0	0	0	0	0	0	0	0	0	0	0	0	0	0	0	0	0	0	282	2	229
69	GACGAACGCTGGCGGCGCGCCTAACACATGCAAGTCGAACGGGACCATTTTAGAGTTTACTTTGGGATGGTTTAGTGGCGGACGGGTGAGTAACACGTGAGCAACCTACCTTTCAGAGGGGGATAACAGTTGGAAACGACTGCTAATACCGCATAACGTTGTAAAAGGGCATCCATTTACAACCAAAAGAGAAATCTGCTGAAAGATGGGCTCGCGGCCGATTAGATAGTAGGCGGGGTAACGGCCCACCTAGTCAACGATCGGTAGCCGGACTGAGAGGTTGAACGGCCACATTGGGACTGAGACACGGCCCAG	126	118	36	122	73	114	96	4	154	153	11	20	96	9	22	20	61	57	4	35	35	18	49	87	160	13	74	18	0	33	88	22	87	193	119	26	312	23	48	108	91	251	656	354	602	13	34	554
70	GATGAACGCTAGCGACAGGCTTAACACATGCAAGTCGAGGGGCAGCGGGAGAGAAGCTTGCTTTTCTTGCCGGCGACCGGCGCACGGGTGAGTAACACGTATGCAACCTGCCCGTAACAGGGGGATAAGCGGAAGAAATTCCGTCTAATACCGCATAACATTCTCCGGGGACATCCCCGGAGGATCAAAGGAAGCGATTCCGGTTACGGATGGGCATGCGTCGCATTAGCTGGTTGGCGGGGTAACGGCCCACCAAGGCGACGATGCGTAGGGGTTCTGAGAGGAAGGTCCCCCACACTGGTACTGAGACACGGACCAG	199	309	329	474	241	166	186	59	1	2	2	215	3	143	92	5	41	44	3	78	16	4	74	124	17	330	480	94	107	97	79	231	22	0	301	601	2	255	284	1	93	72	55	106	0	2	12	10
71	GATGAACGCTGGCGGCGTGCTTAACACATGCAAGTCGAACGAAGCACTACCGACGGAACTTTTCGGAGGGAAGATGGTAATGACTGAGTGGCGGACGGGTGAGTAACGCGTGGGCAACCTGCCCCATAGAGGGGGACAACAGCTGGAAACGGCTGCTAATACCGCATAACAAGGAGAGAGCGCATGTTCTTTTCTTCAAAGATTTATCGCTATGGGATGGACCCGCGTCTGATTAGCTAGTTGGTGAGGTAACGGCTCACCAAGGCGACGATCAGTAGCCGGCTTGAGAGAGTGAACGGCCACATTGGGACTGAGACACGGCCCAG	8	54	123	61	0	2	165	1	91	358	155	237	138	227	40	429	197	614	198	514	1183	187	622	543	245	329	40	5	68	433	156	323	555	317	434	338	212	140	82	357	99	139	46	33	0	0	177	0
72	GATGAACGCTAGCGACAGGCTTAACACATGCAAGTCGAGGGGCAGCGGGGGAGCAGCAATGCTCCCGCCGGCGACCGGCGCACGGGTGAGTAACACGTATGGAACCTGCCCGCAGCAGGGGGATAAGCGGAAGAAATTCCGTCTAATACCGCGTAACACCGCGGAGGGGCATCCCTCGGCGGTTAAAGATTCATCGGCTGCGGATGGCCATGCGGCGCATTAGCTAGTCGGCGGGGTAACGGCCCACCGAGGCGACGATGCGTAGGGGTTCTGAGAGGAAGGTCCCCCACACTGGTACTGAGACACGGACCAG	150	4	3	13	137	17	22	29	25	170	376	113	198	71	27	164	41	16	145	9	10	436	17	29	79	1	23	12	1	4	47	7	8	30	23	25	41	63	11	72	5	1	15	1	63	55	11	57
73	GATGAACGCTGGCGGCGTGCTTAACACATGCAAGTCGAACGGGGATTACACGGAGATGCGATTTCGGTCAAATCAAGTGCAATCTTAGTGGCGGACGGGTGAGTAACGCGTGGGTAACCTGCCTTGCACTGGGGGATAACACTTAGAAATAGGTGCTAATACCGCATAAGCGCACGGTCCTGCATGGGACAGTGTGAAAAACTCCGGTGGTGCAAGATGGACCCGCGTCTGATTAGCTGGTTGGCGGGGTAAAGGCCCACCAAGGCGACGATCAGTAGCCGGCCTGAGAGGGTGGACGGCCACATTGGGACTGAGACACGGCCCAA	0	26	14	608	1	11	311	5	327	337	119	9	140	27	63	75	100	118	2	30	595	75	176	228	3	72	76	1	0	15	67	62	718	248	137	15	1	148	51	172	63	183	5	53	0	227	130	24
74	GATGAACGCTGGCGGCGTGCCTAACACATGCAAGTCGAGCGAAGCGATTTTGAGGAAGTTTTCGGATGGAATCGAAATTGACTTAGCGGCGGACGGGTGAGTAACACGTGGGTAATCTGCCTTATACAGGGGGATAACAGTTAGAAATGACTGCTAATACCGCATAAGCGCACGGGGACGCATGTTTCTGTGTGAAAAACTCCGGTAGTATAAGATGAGCCCGCGTCTGATTAGCTGGTTGGTGGGGTAACGGCCTACCAAGGCGACGATCAGTAGCCGGCCTGAGAGGGTGAACGGCCACATTGGGACTGAGACACGGCCCAA	99	42	37	94	44	114	94	1	57	284	29	116	182	17	110	103	61	69	18	60	77	39	54	129	250	14	156	161	8	119	135	11	91	119	84	38	430	59	59	163	11	139	199	49	124	139	41	128
75	GATGAACGCTAGCGGCAGGCTTAACACATGCAAGTCGAGGGGCAGCGAGTAAATTGCTTGCAATTTACGTCGGCGACCGGCGGACGGGTGCGTAACGCGTATGCAACCTACCCATTACAGGGGGATAACATTGAGAAATCGGTACTAATACCCCATAACATCCAGGGAGGCATCTTCTTGGGTTGAAAACTACGGTGGTAATGGATGGGCATGCGTTGTATTAGTTAGTTGGAGAGGTAACGGCTCACCAAGGCGACGATACATAGGGGGACTGAGAGGTTAACCCCCCACATTGGTACTGAGACACGGACCAA	35	75	72	452	10	139	103	2	64	310	7	28	207	26	38	190	97	62	59	53	3	150	127	139	624	24	51	123	1	14	304	42	162	81	22	1	52	24	35	194	26	63	321	60	101	640	241	858
76	GATGAACGCTAGCTACAGGCTTAACACATGCAAGTCGAGGGGCAGCATGGCCTATCTTTCGGGGTAGGTTGATGGCGACCGGCGCACGGGTGAGTAACGCGTATCCAACCTTCCCTTTACTGGGGTCCAGCCCGTCGAAAGGCGGATTAATCCCCCATGTTCTCCGTCCCGGACATCTGTGTCGGAGCAAAGATTTATCGGTAAAGGATGGGGATGCGTCCGATTAGCTTGTTGGCGGGGTAACGGCCCACCAAGGCATCGATCGGTAGGGGTTCTGAGAGGAAGGTCCCCCACACTGGAACTGAGACACGGTCCAG	3	14	10	10	8	24	36	3	1	15	105	44	31	105	64	16	145	66	12	126	131	86	98	130	1	69	64	0	0	8	1	2	37	59	85	28	25	19	56	23	9	4	1	0	0	2	36	40
77	GATGAACGCTGGCGGCGTGCTTAACACATGCAAGTCGAGCGGAGCACATCATTGGAATCCTTCGGGAGGAAGAGGATGTGGCTTAGCGGCGGACGGGTGAGTAACGCGTGGACAACCTGCCCTATGCAGGGGGATAACATCCGGAAACGGGTGCTAATACCGCATAAGCGCACAGTACCGCATGGTACAGTGTGAAAAGCTGAGGCGGCATAGGATGGGTCCGCGTTGGATTAGGCAGTTGGCGGGGTAACGGCCCACCAAACCGACGATCCATAGCCGGCCTGAGAGGGTGGACGGCCACATTGGGACTGAGACACGGCCCAG	36	65	84	166	94	44	259	0	20	85	131	191	125	196	87	80	97	60	13	145	217	204	173	218	34	250	297	16	192	79	51	70	33	166	66	76	72	151	203	186	100	115	27	56	56	56	137	54
78	GATGAACGCTAGCGACAGGCTTAACACATGCAAGTCGAGGGGCAGCGGGGTGTAGCAATACGCCGCCGGCGACCGGCGCACGGGTGAGTAACGCGTATGCAACTTGCCTATCAGAGGGGGATAACCCGGCGAAAGTCGGACTAATACCGCATGAAGCAGGGATCCCGCATGGGAATATTTGCTAAAGATTCATCGCTGATAGATAGGCATGCGTTCCATTAGGCAGTTGGCGGGGTAACGGCCCACCAAACCGACGATGGATAGGGGTTCTGAGAGGAAGGTCCCCCACACTGGTACTGAGACACGGACCAG	34	69	72	49	96	48	112	15	84	20	58	106	197	237	323	1	80	11	0	44	11	43	47	85	14	61	180	11	101	163	38	87	55	68	87	132	154	62	106	36	52	12	66	11	139	13	14	26
79	GATGAACGCTGGCGGCGTGCTTAACACATGCAAGTCGAACGGGCTCATATTGAAACCTAGTGATGTATGAGTTAGTGGCGGACGGGTGAGTAACGCGTGGAGAACCTGCCGTATACTGGGGGATAACACTTAGAAATAGGTGCTAATACCGCATAAGCGCACAGCTTCGCATGAAGCAGTGTGAAAAACTCCGGTGGTATACGATGGATCCGCGTCTGATTAGCTGGTTGGCGGGGTAACAGCCCACCAAGGCGACGATCAGTAGCCGGCCTGAGAGGGTGAACGGCCACATTGGGACTGAGACACGGCCCAA	0	0	0	0	0	0	0	0	0	0	0	201	0	0	0	0	0	0	0	0	0	0	0	0	0	0	0	0	0	0	0	0	0	0	0	0	0	0	0	0	0	0	0	0	0	0	0	0
80	GATGAACGCTAGCGACAGGCTTAACACATGCAAGTCGAGGGGCAGCGGGGGTGCAGGCTTGCCTGCACCTGCCGGCGACCGGCGCACGGGTGAGTAACACGTATGGAACCTGCCCGCCACAGGGGGATAACCCGGGGAAACCCGGCCTAATACCCCATGCCGCCCGGACCGGGCATCCGGACCGGGCGAAAGGAGGAATCCGGTGGCGGCTGGGCATGCGGCGCATTAGCTTGACGGCGGGGTAACGGCCCACCGTGGCGACGATGCGTAGGGGTTCTGAGAGGAAGGCCCCCCACACTGGAACTGAGACACGGTCCAG	30	59	58	39	54	48	76	355	180	15	261	196	28	74	66	47	70	61	68	101	56	98	122	77	8	265	76	63	181	61	19	98	72	476	106	150	29	188	41	21	72	167	11	11	6	29	64	41
81	GATGAACGCTGGCGGCGTGCTTAACACATGCAAGTCGAACGAAGCATATAAAAGGAATTTCTTCGGAGAGGAATTTTATATGACTGAGTGGCGGACGGGTGAGTAACGCGTGGGCAACCTACCCCACACAGGGGGACAACAGTTGGAAACGACTGCTAATACCGCATAGGCGCACAGCTTCGCATGAAGCAGTGTGGAAAACCGAGGTGGTGTGGGATGGGCCCGCGTCTGATTAGCTGGTTGGCGGGGTAACGGCCCACCAAGGCGACGATCAGTAGCCGGCCTGAGAGGGTGGACGGCCACATTGGGACTGAGACACGGCCCAA	327	322	411	179	17	71	109	5	134	109	97	159	203	38	49	123	55	12	0	100	3	11	112	73	543	1	8	185	6	117	136	82	233	1533	114	7	32	33	511	519	301	719	0	0	0	89	111	245
82	GATGAACGCTGGCGGCGTGCCTAACACATGCAAGTCGAGCGATTTACTTCGGTAAAGAGCGGCGGACGGGTGAGTAACGCGTGGGTAACCTGCCCTGTACACACGGATAACATACCGAAAGGTATGCTAATACGAGATAAAATACTTTTATCGCATGGTAGAAGTATCAAAGCTTTTGCGGTACAGGATGGACCCGCGTCTGATTAGCTAGTTGGTAAGGTAACGGCTTACCAAGGCGACGATCAGTAGCCGACCTGAGAGGGTGATCGGCCACATTGGAACTGAGACACGGTCCAA	0	0	0	1	0	2	38	37	0	0	1870	1578	2	306	76	1	0	0	0	0	0	1	0	0	0	0	0	0	0	0	2	0	577	1	461	47	272	963	4229	10	0	37	0	0	0	0	0	0
83	GATGAACGCTAGCGACAGGCTTAACACATGCAAGTCGAGGGGCAGCGGAGGCGAGAGCTTGCTCTCGCCTGCCGGCGACCGGCGCACGGGTGAGTAACACGTATGCAACCTGCCCCCTGCAGGAGGATAACCGGGAGAAATCCCGACTAATACTGCATAACACCCTGGGGCTACATGGCTTCGGGGTCAAAGGAAGCAATTCCGGCAGGGGATGGGCATGCGGCGCATTAGCCAGTTGGCGGGGTAACGGCCCACCAAAGCGACGATGCGTAGGGGTTCTGAGAGGAAGGTCCCCCACATTGGTACTGAGACACGGACCAA	61	183	292	1	80	112	21	37	19	2	2	2	3	183	124	9	191	101	18	252	103	29	239	324	3	290	218	103	479	198	25	388	112	144	237	387	26	91	89	57	193	194	27	46	21	1	0	0
84	GATGAACGCTGGCGGCGTGCTTAACACATGCAAGTCGAGCGAAAATAATTGAGAGCTTGCTTTTGATTATTTTAGCGGCGGACGGGTGAGTAACGTGTGGGCAACCTACCTTTTACTGTGGAATAATCGTTGGAAACGACGACTAATACCGCATACGGTTCTTGGAAGGCATCTTCTAAGAAAGAAAGGAGTAATTCGGTAAAAGATGGGCCCGCATCTGATTAGCTAGTTGGTGAGATAATAGCCCACCAAGGCAACGATCAGTAGCCGACCTGAGAGGGTGACCGGCCACATTGGGACTGAGACACGGCCCAA	452	318	216	275	63	73	213	4	85	0	0	12	0	0	0	0	0	0	1	0	0	0	0	0	0	0	0	0	0	0	0	0	0	77	65	9	870	80	0	209	0	0	65	136	201	550	54	401
85	GATGAACGCTGGCGGCATGCCTAATACATGCAAGTCGAACGGATATCTTCGGATATGAGTGGCGAACGGGTGAGTAACACGTAGGGAACCTGCCTGCATGAGCGGGAGAACTTCTGGAAACGGAAGCTGATACCGGATGAGCAAAGAGGAGGCATCTTCTTTTTGGAAAAGGGGACAAGAGTCCCGCATGCAGATGGACCTGCGGTGCATTAGCTGGTTGGAGAGGTAACGGCTCACCAAGGCGACGATGCATAGCCGGCCTGAGAGGGCGGACGGCCACACTGGGACTGAGACACGGCCCAG	0	1	0	0	0	0	334	5814	6	0	0	0	0	0	0	0	0	0	0	0	0	0	0	0	0	0	0	0	0	0	0	0	0	0	0	0	0	0	0	0	0	0	0	0	0	0	0	0
86	GATGAACGCTAGCGGCAGGCTTAACACATGCAAGTCGAGGGGCAGCATGGGGAGTAGCAATACTCTCTGATGGCGACCGGCGCAAGGGTGCGTAACGCGTGAGCAACTTGCCCTCATCAGGGGAATAATCGCTGGAAACGGCGTCTAATGCCCCATGGTGATGTCCTCAGGCATCTGAGGTCATCTAAAGATCCGTCGGATGGGGATAGGCTCGCGTGACATTAGCTAGACGGCGGGGTAACGGCCCACCGTGGCGACGATGTCTAGGGGTTCTGAGAGGAAGGTCCCCCACACTGGAACTGAGACACGGTCCAG	0	0	0	0	0	0	0	0	0	0	0	0	0	0	0	0	0	0	0	0	0	0	0	0	0	0	0	0	0	0	0	0	0	0	0	0	0	0	0	0	0	0	0	0	0	0	0	0
87	GATGAACGCTGGCGGCGTGCCTAATACATGCAAGTCGAACGAAACTTCTTTATCACCGAGTGCTTGCACTCACCGATAAAGAGTTGAGTGGCGAACGGGTGAGTAACACGTGGGCAACCTGCCCAAAAGAGGGGGATAACACTTGGAAACAGGTGCTAATACCGCATAACCATAGTTACCGCATGGTAACTATGTAAAAGGTGGCTATACTACCGCTTTTGGATGGGCCCGCGGCGCATTAGCTAGTTGGTAGGGTAAAGGCTTACCAAGGCAATGATGCGTAGCCGAATTGAGAGGTTGATCGGCCACATTGGGACTGAGACACGGCCCAA	480	49	46	812	51	5	282	2	19	0	0	0	0	0	0	0	0	0	0	0	0	0	0	0	0	0	0	0	0	0	0	0	0	0	0	0	0	0	0	0	0	0	0	0	0	0	0	0
88	GATGAACGCTAGCGACAGGCCTAACACATGCAAGTCGAGGGGCAGCGGGGGAGTAGCAATACTCCTGCCGGCGACCGGCGCACGGGTGAGTAACACGTATGGAACCTGCCCGCCACAGGGGGATAAGCGGAAGAAATTCCGTCTAATACCGCATAACGTCTTTCCGAGGCATCCCGGAGAGACCAAAGGGTAACACCGGTGGCGGATGGCCATGCGCCGCATTAGCTGGTTGGCGGGGTAACGGCCCACCAAGGCGACGATGCGTAGGGGTTCTGAGAGGAAGGTCCCCCACACTGGTACTGAGACACGGATCAG	38	325	575	0	40	279	159	470	121	0	2	10	6	28	35	5	65	63	8	75	82	2	85	124	1	115	97	292	236	238	37	285	104	32	21	73	2	19	22	22	232	305	141	102	92	185	185	90
89	GATGAACGCTGGCGGCGTGCTTAACACATGCAAGTCGAACGAAGCACCTGAGAATGATTCTTCGGATGAAGTCTCTTGTGACTGAGTGGCGGACGGGTGAGTAACGCGTGGGTAACCTGCCTCACACAGGGGGATAACAGTTGGAAACGACCGCTAATACCGCATAACCCGCTGGTGCCGCATGGCACTGACGGAAAAGATTTATCGGTGTGAGATGGACCCGCGTCTGATTAGCCAGTTGGCAGGGTAACGGCCTACCAAAGCGACGATCAGTAGCCGGCCTGAGAGGGTGAACGGCCACATTGGGACTGAGACACGGCCCAG	187	159	82	39	132	19	105	2	42	1018	24	112	359	15	147	45	17	131	2	16	124	198	22	63	763	1	55	128	2	12	267	2	7	37	32	7	179	32	104	53	8	23	112	102	215	193	19	25
90	GATGAACGCTGGCGGCGTGCCTAACACATGCAAGTCGAACGGGGCGTGCCGATGGAAACTTTTCGGAGCGGAAATTGGCGCTGCCTAGTGGCGGACGGGTGAGTAACGCGTGAGCAACCTGCCCTGCACTGGGGGACAACAGCCGGAAACGGCTGCTAATACCGCATAGGCGCACAGCCCTGCATGGGGCGGTGTGGAAAGTAATACGGTGCAGGATGGGCTCGCGTCTGATTAGCTTGTTGGCGGGGCAACGGCCCACCAAGGCAACGATCAGTAGCCGGCCTGAGAGGGTGGACGGCCACATTGGGACTGAGACACGGCCCAG	0	1	0	10	45	52	86	20	9	34	226	2	309	92	35	115	47	56	94	83	68	82	40	83	352	29	106	0	23	110	115	83	339	368	332	2	1435	61	114	281	117	389	151	155	384	36	81	267
91	GATGAACGCTGGCGGCGTGCTTAACACATGCAAGTCGAACGGGGATGCCATTTTCGAGGTGATTAGTTTACTAAGAGCCAAGATGTTGGTATCTTAGTGGCGGACGGGTGAGTAACGCGTGGGTAACCTGCCTTATACAGGGGGATAACACTTAGAAATAGGTGCTAATACCGCATAAGCGCACGGGGCTGCATGGCCCAGTGTGAAAAACTCCGGTGGTATAAGATGGACCCGCGTCTGATTAGCTTGTTGGCGGGGTAACGGCCCACCAAGGCGACGATCAGTAGCCGGCCTGAGAGGGTGGACGGCCACATTGGGACTGAGACACGGCCCAA	131	47	46	57	13	11	134	6	1	16	81	13	18	9	1	16	15	11	10	19	53	161	22	35	2	15	23	29	1	12	96	49	70	3	44	18	110	70	12	6	30	161	45	15	1	32	211	317
93	GATGAACGCTAGCGACAGGCTTAACACATGCAAGTCGAGGGGCAGCGGGGCGGCAGGCTTGCCTGCCGTTGCCGGCGACCGGCGCACGGGTGAGTAACACGTATGCAACCTGCCCGTGGCAGGGGGATAAGCGGGGGAAACCCCGTCTAATACCGCGTAACGCGGCCTAGGGACATCCCAAGGCCGCCAAAGGGAGCAATCCCGGCCACGGATGGGCATGCGGCGCATTAGCTAGTCGGCGGGGTAACGGCCCACCGAGGCGACGATGCGTAGGGGTTCTGAGAGGAAGGCCCCCCACACTGGTACTGAGACACGGACCAG	3	4	2	7	3	5	51	13	1	0	0	0	0	0	0	0	0	0	0	0	0	0	0	0	0	0	0	0	0	0	0	0	0	0	0	0	0	0	0	0	0	0	1	0	0	2	30	26
94	GATGAACGCTGGCGGCGTGCTTAACACATGCAAGTCGAACGGAGATTATACGCAGAGGCGATTTCGGTCAAATCATGTAAAATCTTAGTGGCGGACGGGTGAGTAACGCGTGGGTAACCTGCCTTACACTGGGGGATAACACTTAGAAATAGGTGCTAATACCGCATAAGCGCACGAAGCCGCATGGATTTGTGTGAAAAACTCCGGTGGTGTAAGATGGACCCGCGTCTGATTAGCTTGTTGGCGGGGTAACGGCCCACCAAGGCGACGATCAGTAGCCGGCCTGAGAGGGTGGACGGCCACATTGGGACTGAGACACGGCCCAA	9	2	169	0	0	0	3	0	0	0	2	0	4	0	0	13	49	28	36	28	345	21	0	100	0	0	0	0	0	2	4	78	114	543	199	74	68	38	2	122	177	286	0	0	0	83	24	77
95	GATGAACGCTGGCGGCATGCCTAATACATGCAAGTCGAACGGAGTACATTTCACAGCTTGCTGAGGAATGAACTGAGTGGCGAACGGGTGAGTAACACGTAGGGAACCTGCCCATATACCCGGGATAACAAACGGAAACGTTTGCTAAAACCGGATAGGTAATTGGAAGGCATCTTCCGATTATGAAAGCAGCGACAGCTGTGGATATGGATGGACCTGCGGCGTATTAGCCAGTTGGCGGGGTAACGGCCCACCAAAGCGATGATACGTAGCCGGCCTGAGAGGGTAAACGGCCACATTGGGACTGAGACACGGCCCAA	0	0	1	408	0	6	511	221	186	443	1	0	1	4	236	282	63	125	2	4	130	21	94	193	0	22	230	43	0	0	676	0	0	0	0	0	6	2	8	0	0	0	0	0	0	340	26	193
96	GATGAACGCTGGCGGCATGCCTAATACATGCAAGTCGAACGAAGTCTTTTGAAAGCTTGCTTTTAAAAGACTTAGTGGCGAACGGGTGAGTAACACGTAGGGAACCTGCCCATGTACCCGGGATAACAGATGGAAACGTCTGCTAAAACCGGATAGGTATAGACAAGGCATCTTGGCTATATTAAAGGACCTTCGGGTGTGGACATGGATGGACCTGCGGCGTATTAGCCAGTTGGCGGGGTAACGGCCCACCAAAGCGATGATACGTAGCCGGCCTGAGAGGGTAGACGGCCACATTGGGACTGAGACACGGCCCAA	0	0	24	130	14	21	95	2	420	39	4	144	81	11	89	50	74	8	6	20	17	50	244	23	7	8	146	18	12	21	42	7	7	0	0	113	6	18	1	2	1	7	121	97	104	145	64	3
97	GATGAACGCTAGCGACAGGCTTAACACATGCAAGTCGAGGGGCATCATGATGTAGCAATACATTGATGGCGACCGGCGCACGGGTGAGTAACGCGTATGCAACCTGGCTGATACAGGGGTATAGCCCATGGAAACGTGGATTAATCCCCCATACCATTAATATGTGGCATCTTATATTAATGAAATCTTCGGAGGTATCAGATGGGCATGCGTCCTATTAGCTAGTTGGCGGGGTAACGGCCCACCAAGGCGATGATAGGTAGGGGTTCTGAGAGGAAGGTCCCCCACATTGGAACTGAGACACGGTCCAA	0	0	0	0	0	0	0	0	0	0	0	0	0	0	0	0	0	0	0	0	0	0	0	0	0	0	0	0	0	0	0	0	0	0	0	0	0	0	0	0	0	0	0	0	0	0	0	0
98	GATGAACGCTGGCGGCGTGCTTAACACATGCAAGTCGAACGAAGCATTTACACGGAATCCCTCGGGAGGAAGTGTGAATGACTGAGTGGCGGACGGGTGAGTAACGCGTGGGCAACCTGCCCCGTACCGGGGGATAACAGCCGGAAACGGCTGCTAATACCGCATATGCTTTGCGGGCCGCATGGCCCGCAAAGCAAAACTCCGGTGGTACGGGATGGGCCCGCGTCTGATTAGCTGGTTGGCGGGGTAACGGCCCACCAAGGCGACGATCAGTAGCCGGCCTGAGAGGGCGGCCGGCCACATTGGGACTGAGACACGGCCCAG	1554	1428	933	32	935	639	39	20	0	0	0	85	0	0	0	0	0	0	0	0	0	0	0	0	0	0	0	0	0	0	0	170	46	0	1	108	0	0	0	0	577	1245	0	8	0	3	48	0
99	GATGAACGCTAGCGACAGGCTTAACACATGCAAGTCGAGGGGCAGCGGGGATAAAGCTTGCTTTATCTGCCGGCGACCGGCGCACGGGTGAGTAACACGTATGCAACCTGCCCTTTGCAGGGGGATAACCGGAAGAAATTCCGACTAATACCGCATAATACTTTCCGGAGACATCTCCGGGGATTCAAAGGAAGCAATTCCGGCAAAGGATGGGCATGCGTCGCATTAGCTAGTCGGCGGGGTAACGGCCCACCGAGGCGACGATGCGTAGGGGTTCTGAGAGGAAGGTCCCCCACACTGGTACTGAGACACGGACCAG	36	157	202	60	133	139	121	158	131	7	75	87	40	160	54	13	86	68	28	114	85	49	64	175	21	281	231	62	44	57	52	140	93	253	311	571	135	445	155	216	68	144	30	26	23	20	25	9
100	GATGAACGCTAGCGACAGGCTTAACACATGCAAGTCGAGGGGCAGCGGGGGTGATGGCTTGCCATCGCCTGCCGGCGACCGGCGCACGGGTGAGTAACACGTATGCAACCTGCCCGCCACAGGGGGATAAGCGGAAGAAATTCCGTCTAATACCGCGTGACGCGGCACCGGGGCATCCCGGTGCCGCCAAAGGGATTACCGGTGGCGGATGGGCATGCGGCGCATTAGCTAGTCGGCGGGGTAACGGCCCACCGAGGCGACGATGCGTAGGGGTTCTGAGAGGAAGGTCCCCCACACTGGTACTGAGACACGGACCAG	45	63	13	35	47	19	101	57	73	9	117	51	5	45	6	118	205	76	191	201	51	203	198	155	8	103	20	124	21	10	30	157	66	7	98	39	39	99	9	59	92	30	20	42	13	12	278	72
101	GATGAACGCTAGCGACAGGCTTAACACATGCAAGTCGAGGGGCAGCGGGGGAGTAGCAATACTCCCGCCGGCGACCGGCGCACGGGTGAGTAACACGTATGAAACCTGCCCGTAGCAGGGGGATAAGCGGAAGAAATTCCGTCTAATACCGCGTAACAACCCGAGGAGGCATCTCCTCGGGTTTAAAGGAAGCGATTCCGGCTACGGATGGTCATGCGTCGCATTAGCTAGTTGGCGGGGTAACGGCCCACCAAGGCGACGATGCGTAGGGGTTCTGAGAGGAAGGTCCCCCACACTGGTACTGAGACACGGACCAG	0	0	0	0	0	0	0	0	0	0	0	0	0	0	0	0	0	0	0	0	0	0	0	0	0	0	0	0	0	0	0	0	0	0	0	0	0	0	0	0	0	0	0	0	0	0	0	0
102	GATGAACGCTGGCGGCGTGCCTAACACATGCAAGTCGAACGAATAACCCGCCTTCGGGCGGTCATAGAGTGGCGAACGGGTGAGTAACACGTGACCAACCTGCCCCGCACCCCGGGACAACCGCCGGAAACGGCGGCTAATACCGGATACTCCGGGCCTCGCGCATGCGCGGCCCGGGAAAGCCCAGACGGTGCGGGATGGGGTCGCGGCCCATTAGGTAGTAGGCGGGGCAACGGCCCACCTAGCCTGCGATGGGTAGCCGGCCTGAGAGGGCGATCGGCCACATTGGGACTGAGATACGGCCCAG	101	90	47	176	9	106	152	90	121	82	102	25	62	25	23	63	113	76	48	61	135	56	72	86	174	19	20	69	5	8	128	11	28	75	120	92	148	82	43	41	37	13	153	155	68	130	118	134
103	GATGAACGCTAGCGACAGGCTTAACACATGCAAGTCGAGGGGCAGCGGGGAGCAAGCTTGCTTGCTCTGCCGGCGACCGGCGCACGGGTGAGTAACACGTATGCAACCTGCCCTCCGCAGGGGGATAACCCGGAGAAATCCGGACTAATACCGCGTGGTACACTTGTGGGGCATCCCACGGGTGTTAAAAGGAAGTGATTCCGGCGGAGGATGGGCATGCGGCGCATTAGCTTGTTGGCGGGGTAACGGCCCACCAAGGCGACGATGCGTAGGGGTTCTGAGAGGAAGGTCCCCCACACTGGTACTGAGACACGGACCAG	21	190	149	6	52	106	50	230	157	1	109	74	10	142	26	29	141	66	44	211	50	68	122	153	2	188	67	44	157	54	15	401	108	69	208	188	31	113	63	17	226	186	14	30	15	41	52	46
104	GATGAACGCTGGCGGCGTGCCTAACACATGCAAGTCGAACGGAGCGCCCGGACGGAGTATTTCGGTACAAAGACCGGGTGGCTGAGTGGCGGACGGGTGAGTAACGCGTGGACAACCTGCCGTGTACAGGGGGATAACAGCCGGAAACGGCTGCTAATACCGCATATGCGCACAGTGCCGCATGGCACAGTGCGGAAAGCCTAGATCTTATCTAGTACGGTACACGATGGGTCCGCGTCTGATTAGGTAGTTGGCGGGGTAACGGCCCACCAAGCCCACGATCAGTAGCCGGCCTGAGAGGGCGGACGGCCACACTGGGACTGAGACACGGCCCAG	384	1	2	114	177	134	67	34	111	160	82	21	149	39	22	48	29	52	9	19	67	19	31	43	107	24	32	40	1	34	89	24	68	25	65	24	243	23	114	75	42	122	105	9	38	19	48	127
105	GATGAACGCTGGCGGCGTGCCTAACACATGCAAGTCGAACGGAGATGGTGTAAGCGGAGACTTCGGTCAAAGGTTATAGTATCTTAGTGGCGGACGGGTGAGTAACGCGTGGGTAACCTGCCGTATACAGGGGGATAACAACTGGAAACAGTTGCTAAAACCGCATAAGCGCACACTGTTGCATGACAGAGTGTGAAAATTTCCGGAGGTATACGATGGACCCGCGTCTGATTAGCCAGTTGGCAGGGTAACGGCCTACCAAAGCGACGATCAGTAGCCGGCCTGAGAGGGTGGACGGCCACATTGGGACTGAGACACGGCCCAA	0	0	0	31	4	193	62	0	0	82	8	365	11	94	113	55	317	37	228	394	787	20	355	315	23	320	523	1	8	221	20	12	569	828	175	49	114	229	308	21	1	53	0	0	0	2	87	582
106	GATGAACGCTGGCGGCGTGCTTAACACATGCAAGTCGAACGGGGATGCTTATGGAAGGAGTGCTTGCACTTTGGAAATGAGTATCTTAGTGGCGGACGGGTGAGTAACGCGTGGGTAACCTGCCCCATACCGGGGGATACCACCTGGAAACAGGTGCTAATACCGCATAAGCGCACGGGAGCGCATGCTCCTGTGTGAAAAACTCCGGTGGTATGGGATGGACCCGCGTCTGATTAGCCAGTTGGCAGGGTAACGGCCTACCAAAGCGACGATCAGTAGCCGGCCTGAGAGGGTGGACGGCCACATTGGGACTGAGACACGGCCCAA	9	9	4	85	3	5	65	1	56	539	14	45	438	15	27	54	20	64	18	19	35	40	20	95	328	13	172	24	1	8	104	5	30	195	51	7	292	8	38	124	2	17	167	69	74	89	34	149
107	GATGAACGCTGGCGGCGTGCTTAACACATGCAAGTCGAACGAAGCGGTTGAGAGGAAGTTTTCGGATGGAATTTCAATTGACTGAGTGGCGGACGGGTGAGTAACGCGTGGGTAACCTGCCTCATACAGGGGGATAACAGTTAGAAATGACTGCTAATACCGCATAAGCGCACGAGATCGCATGATAAAGTGTGAAAAACTCCGGTGGTATGAGATGGACCCGCGTCTGATTAGCTGGTTGGTGGGGTAACGGCCCACCAAGGCGACGATCAGTAGCCGACCTGAGAGGGTGACCGGCCACATTGGGACTGAGACACGGCCCAA	200	150	294	124	135	23	119	8	228	254	79	31	173	22	73	165	66	56	32	20	115	115	79	65	579	19	47	78	3	9	321	47	81	35	19	18	862	50	75	179	48	92	219	22	66	102	71	86
108	GACGAACGCTGGCGGCGTGCCTAACACATGCAAGTCGAACGGAGATACGCGCTGAATGACGAAGCTTGCTTTTGAATTCTTGTGTATCTTAGTGGCGGACGGGTGAGTAACGCGTGAGCAACCTGCCTTTCAGAGGGGGATAACGTTTGGAAACGAACGCTAATACCGCATGAGACTACAGTACTACATGGTACAGTGGCCAAAGGAGCAATCCGCTGAAAGATGGGCTCGCGTCCGATTAGATAGTTGGCGGGGTAACGGCCCACCAAGTCGACGATCGGTAGCCGGACTGAGAGGTTGAACGGCCACATTGGGACTGAGACACGGCCCAG	30	95	61	0	0	0	0	0	0	155	34	97	107	11	45	97	116	75	55	137	73	102	55	181	153	34	162	44	5	18	94	37	31	29	159	51	174	50	118	49	70	168	143	61	46	316	75	140
109	GATGAACGCTGGCGGCGTGCCTAACACATGCAAGTCGAGCGGAGCGGTCTTGATGAAGTTTTCGGATGGAATCAGGATTGTCTTAGCGGCGGACGGGTGAGTAACACGTGGATAACCTGCCTTATACTGGGGGATAACAGCCAGAAATGGCTGCTAATACCGCATAAGCGCACGGCGCCGCATGGCGCAGTGTGAAAAACTCCGGTGGTATAAGATGGATCCGCGCCTGATTAGCTAGTTGGCGGGGCAGCGGCCCACCAAGGCGACGATCAGTAGCCGGCCTGAGAGGGCGACCGGCCACATTGGGACTGAGACACGGCCCAA	82	2	7	87	46	42	23	4	120	121	15	34	114	5	45	36	15	26	17	20	36	22	21	49	95	13	101	20	0	16	144	5	22	25	61	20	125	17	46	23	19	43	49	12	25	135	26	80
110	GATGAACGCTGGCGGCGTGCCTAACACATGCAAGTCGAACGGTTAAACCGCCCTCGGGCGGACATACAGTGGCGAACGGGTGAGTAACACGTGACCAACCTGCCCCGCGCTCCGGGACAACCGCTGGAAACGGCGGCTAATACCGGATACTCCGCGGCCCCCGCATGGGGGCGGCGGGAAAGCCCCGACGGCGCGGGATGGGGTCGCGGCCCATTAGGTAGTAGGCGGGGTAGAGGCCCACCTAGCCGACGATGGGTAGCCGGACTGAGAGGTCGATCGGCCACATTGGGACTGAGATACGGCCCAG	85	39	46	160	46	7	129	26	71	83	74	78	133	67	105	73	33	51	48	15	72	62	49	80	107	101	82	42	32	54	52	26	21	33	41	60	56	23	33	26	15	41	116	108	94	140	81	80
111	ATTGAACGCTGGCGGCGTGCCTTACACATGCAAGTCGAACGTGAAAGTACCTTCGGGTATGAGTAAAGTGGCGCACGGGTGAGTAACGCGTGGATAATCTACCGGGAAGTTCGGAATAACAGCTGGAAACGGTTGCTAATACCGGATACACTACATATAAACGTATGTGGGAAAGACGGCCTCTGCATATGCTGTTGCTTTCCGATGAGTCCGCGTACCATTAGCTAGTTGGTGGGGTAAAGGCCTACCAAGGCGACGATGGTTAACTGGTCTGAGAGGATGATCAGTCACACTGGAACTGGAACACGGTCCAG	32	190	374	12	71	104	24	2	2	15	206	88	64	34	31	4	128	26	2	8	1	6	51	40	113	14	7	14	23	5	6	29	23	4	79	21	156	87	22	41	137	100	53	17	11	21	86	120
112	GATGAACGCTGGCGGCGTGCCTAACACATGCAAGTCGAACGGGGGCAGATTGAAACCTAGTGATATCTGCCCGAGTGGCGGACGGGTGAGTAACGCGTGGACAACCTGCCGCATGCAGGGGGATACCGGCTGGAAACAGCCGCTAATACCGCATATGCGCACGGCGCCGCATGGCGCAGTGCGGAAAGGGAGCGATTCCGGCATGCGATGGGTCCGCGTCCGATTAGCTTGTTGGCGGGGCAGCGGCCCACCAAGGCGACGATCGGTAGCCGGCCTGAGAGGGCGGACGGCCACATTGGGACTGAGACACGGCCCAG	579	401	259	24	1033	118	45	2	0	488	122	45	129	17	3	37	24	11	46	55	59	67	8	62	594	18	7	12	1	41	32	26	136	245	97	15	603	25	123	309	41	229	3	5	0	54	60	111
113	GATGAACGCTGGCGGCGTGCTTAACACATGCAAGTCGAGCGAAAATAATTGAGAGCTTGCTTTTGATTATTTTAGCGGCGGACGGGTGAGTAACGTGTGGGTAACCTGCCTTTTACTGTGGAATAATCGTTGGAAACGACGACTAATACCGCATACGATTTTCTGAAGGCATCTTCGGAAAAAGAAAGGAAATATTCGGTAAAAGATGGGCCCGCATCTGATTAGCTAGTTGGTGAGATAATAGCCCACCAAGGCAACGATCAGTAGCCGACCTGAGAGGGTGACCGGCCACATTGGGACTGAGACACGGCCCAA	0	0	4	0	0	0	0	0	0	0	0	0	0	0	0	0	0	0	0	0	0	0	0	0	0	0	0	0	0	0	0	0	0	0	0	0	0	0	0	0	0	0	96	220	293	3	45	637
114	GATGAACGCTGGCGGCGTGCCTAACACATGCAAGTCGAACGGATCCATACTGAAACCTAGTGATGTATGGATTAGTGGCGGACGGGTGAGTAACGCGTGGATAACCTGCCGTATACAGGGGGATAACACTTAGAAATAGGTGCTAATACCGCATAAGCGCACGGTTCCGCATGGAACAGTGTGAAAAACTCCGGTGGTATACGATGGATCCGCGTCTGATTAGCCAGTTGGTGGGGTAACGGCCCACCAAAGCGACGATCAGTAGCCGGCCTGAGAGGGTGAACGGCCACATTGGGACTGAGACACGGCCCAA	189	27	21	10	173	5	2	1	0	194	121	110	153	170	6	46	93	1	142	221	2	62	35	2	788	112	8	143	54	228	262	2	21	279	105	7	383	153	211	254	0	10	9	15	6	15	82	25
115	GATGAACGCTGGCGGCGTGCTTAACACATGCAAGTCGAGCGAAGCACTTTTTTAGAACTCTTCGGAGGGAAGAGAGGGTGACTTAGCGGCGGACGGGTGAGTAACGCGTGGGCAACCTGCCTTACACAGGGGGATAACAATTAGAAATGATTGCTAATACCGCATAAGACCCCGGTACCGCATGGTACAGGGGTAAAAACTGAGGTGGTGTAAGATGGGCCCGCGTCTGATTAGGTAGTTGGTGGGGTAGAAGCCTACCAAGCCGACGATCAGTAGCCGACCTGAGAGGGCGACCGGCCACATTGGGACTGAGACACGGCCCAA	363	104	206	92	94	44	85	3	168	121	21	51	26	10	8	24	44	67	9	53	109	20	34	76	45	0	7	6	3	14	23	5	10	103	157	66	4	7	58	11	15	77	39	5	6	177	15	104
116	GATGAACGCTAGCGACAGGCTTAACACATGCAAGTCGAGGGGTAACAGTATGTAGCAATACATAGCTGACGACCGGCGCACGGGTGAGTAACGCGTATGCAACCTGTCCGTTACAGGGGAATAGCCCATGGAAACGTGGATTAATGCTCCATAATATAACATAGAGGCATCTTTATGTTATTAAATATTCATAGGTAACGGTTGGGCATGCGTCCTATTAGATAGTTGGGGGGGTAACGGCCCACCAAGTCGATGATAGGTAGGGGTTCTGAGAGGAAGGTCCCCCACACTGGTACTGAGACACGGACCAG	532	282	269	231	116	140	9	3	0	0	0	0	0	0	0	0	0	0	0	0	0	0	0	0	0	0	0	0	0	0	0	0	0	0	0	0	0	0	0	0	0	0	0	0	0	13	197	485
117	GATGAACGCTAGCGGCAGGCTTAACACATGCAAGTCGAGGGGCAGCATGGGAGTAGTAATACTTCTGATGGCGACCGGCGCACGGGTGCGTAACGCGTATGCAACCTACCTGTAACAGGGGGATAACACTGAGAAATCGGTACTAATACCGCATAACACTATGAGAGGCATCTCTTGTGGTTGAAAGTTTCGGCGGTTACAGATGGGCATGCGTTGTATTAGCTGGTTGGTAAGGTAACGGCTTACCAAGGCGACGATACATAGGGGGACTGAGAGGTTAACCCCCCACATTGGTACTGAGACACGGACCAA	0	24	26	28	3	15	42	1	12	9	32	43	50	199	107	4	418	13	12	196	3	210	60	100	4	109	62	25	110	94	28	287	57	32	191	79	57	38	57	21	21	1	8	0	6	15	15	27
118	GATGAACGCTGGCGGCGTGCTTAACACATGCAAGTCGAACGGGAATGCCACGCTGATGCGATTTCGGTCAAATCATGTGGCATTCGAGTGGCGGACGGGTGAGTAACGCGTGGGTAACCTGCCTTACACAGGGGGATAACACCTGGAAACAGGTGCTAATACCGCATAAGCGCACAGGGCCGCATGGCCCGGTGTGAAAAACTCCGGTGGTGTAAGATGGACCCGCGTCTGATTAGCTTGTTGGCGGGGTAGGGGCCCACCAAGGCGACGATCAGTAGCCGGCCTGAGAGGGTGGACGGCCACATTGGGACTGAGACACGGCCCAA	0	0	0	0	902	546	441	4	3	0	0	58	0	0	2	1	0	0	0	0	0	0	0	1	0	7	0	0	0	0	0	0	0	0	0	0	0	0	0	0	0	0	1	0	0	0	0	0
119	GATGAATGCTGGCGGCGTGCCTAATACATGCAAGTCGAGCGGTAGCAGGGCTTCACCGTTCTCTTGTCGCACTTGGCCTTTGAGCAAGTGACTGATACGAGGGAACAGTGAAGCTGCTGACGAGCGGCGGACGGCTGAGTAACGCGTGGGAACATACCCCAAACTGAGGGATAACTACTCGAAAGAGTGGCTAATACCGCATGTGATCTTCGGATTAAAGGATTTATCCGGTTTGGGAATGGCCTGCGTACGATTAGATAGTTGGTGAGGTAAAGGCTCACCAAGTCGACGATCGTTAGATGGTTTGAGAGGATGATCATCCAGACTGGGACTGAGACACGGCCCAG	0	0	0	4	10	6	49	44	0	38	15	35	7	24	20	58	36	10	33	45	96	82	31	26	60	20	13	5	29	34	52	51	95	56	85	58	37	18	11	27	24	51	2	3	5	24	19	29
120	GATGAACGCTAGCGACAGGCTTAACACATGCAAGTCGAGGGGCAGCGGGGGAGGAAGCTTGCTTTCTCCTGCCGGCGACCGGCGCACGGGTGAGTAACACGTATGCAACCTGGCCGTCACAGGTGGATAACCGGAAGAAATTCCGACTAATACAGCATAACACTCCTGAGGGACATCCTTCGGGAGTCAAAGGAGGCGACTCCGGTGACGGATGGGCATGCGGCGCATTAGGTAGTTGGTAGGGTAACGGCCTACCAAGCCGACGATGCGTAGGGGTTCTGAGAGGAAGGTCCCCCACATTGGAACTGAGACACGGTCCAA	20	67	92	37	166	80	83	77	281	9	97	87	16	126	62	1	106	105	5	133	179	7	153	176	2	132	187	59	89	39	20	139	48	160	127	156	47	132	90	45	61	78	30	24	43	11	24	8
121	GATGAACGCTGGCGGCGTGCTTAACACATGCAAGTCGAACGGAGATATCATTTTCGAAGCGATTAGTTTACTAAGAGCGGAGATGTTGCTATCTTAGTGGCGGACGGGTGAGTAACGCGTGGGTAACCTGCCTTGCACTGGGGGATAACACTTAGAAATAGGTGCTAATACCGCATAACAGTAGGAGACGCATGTCTTTTACTTGAAAACTCCGGTGGTGTAAGATGGACCCGCGTCTGATTAGCTTGTTGGCGGGGTAACGGCCCACCAAGGCAACGATCAGTAGCCGGCCTGAGAGGGTGAACGGCCACATTGGGACTGAGACACGGCCCAA	78	58	17	8	326	27	155	18	6	486	92	41	132	20	9	263	60	75	90	102	85	27	40	56	544	28	36	78	3	44	459	44	362	90	349	126	473	38	52	151	87	200	7	12	0	86	38	108
123	GATGAACGCTGGCGGCGTGCCTAACACATGCAAGTCGAACGGGAATAGGATGAAACCTAGTGATTCCTATTCCAGTGGCGGACGGGTGAGTAACGCGTGGGTAACCTGCCTTGCACTGGGGGATAACACTTAGAAATAGGTGCTAATACCGCATAAGCGCACAGAACCGCATGGTTCGGTGTGAAAAACTCCGGTGGTGTAAGATGGACCCGCGTCTGATTAGCTGGTTGGTGAGGTAACGGCTCACCAAGGCGACGATCAGTAGCCGGCCTGAGAGGGTGAACGGCCACATTGGGACTGAGACACGGCCCAA	0	0	0	0	0	0	0	0	0	4	425	54	0	205	2	101	44	24	267	429	38	87	41	117	112	191	0	5	1	179	3	256	446	1	992	59	663	251	19	57	237	59	0	0	0	0	0	0
124	GATGAACGCTAGCGACAGGCTTAACACATGCAAGTCGAGGGGCAGCGGGGGAGAAAGCTTGCTTTCTCCTGCCGGCGACCGGCGCACGGGTGAGTAACACGTATGCAACCTGGCCGTCACAGGTGGATAACCGGAAGAAATTCCGACTAATACAGCATAACACTCCTGAGGGGCATCCTTCGGGAGTCAAAGGAGGCAACTCCGGTGACGGATGGGCATGCGGCGCATTAGGTAGTTGGTAGGGTAACGGCCTACCAAGCCGACGATGCGTAGGGGTTCTGAGAGGAAGGTCCCCCACATTGGAACTGAGACACGGTCCAA	10	53	44	35	100	28	62	44	144	0	40	37	3	68	32	3	72	52	3	67	76	6	72	98	0	74	76	48	43	14	11	72	31	117	73	84	34	56	36	28	29	39	123	38	58	17	35	28
125	GATGAACGCTGGCGGCGTGCTTAACACATGCAAGTCGAACGGGGATGCATTAAGAAGGAGTGCTTGCATTCCGGAAGGATGTATCTTAGTGGCGGACGGGTGAGTAACGCGTGGGTAACCTGCCCCATACCGGGGGATACCACCTGGAAACAGGTGCTAATACCGCATAAGCGCACGGGAGCGCATGCTCCTGTGTGAAAAACTCCGGTGGTATGGGATGGACCCGCGTCTGATTAGCCAGTTGGCAGGGTAACGGCCTACCAAAGCGACGATCAGTAGCCGGCCTGAGAGGGTGGACGGCCACATTGGGACTGAGACACGGCCCAA	10	7	5	45	3	3	4	0	54	254	4	18	288	6	66	34	17	15	14	10	14	11	4	71	111	4	69	4	0	5	71	10	35	87	39	4	92	9	22	46	4	12	19	115	113	219	38	127
126	GATGAACGCTGGCGGCGTGCCTAACACATGCAAGTCGAACGAAGCGCATGCCTGGAACCCTCCGGGGGGAAGGGCATGTGACTGAGTGGCGGACGGGTGAGTAACGCGTGGGCAACCTGCCCCGCACTGGGGGACAACAGCCGGAAACGGCTGCTAATACCGCATATGCGCACAGCTTTGCATGAAGCAGTGTGGAAAACTCCGGTGGTGCGGGATGGGCCCGCGTCTGATTAGCTGGTTGGCGGGGCAACGGCCCACCAAGGCGACGATCAGTAGCCGGCCTGAGAGGGTGGACGGCCACATTGGGACTGAGACACGGCCCAG	0	0	0	20	10	3	19	8	44	62	7	3	130	2	7	4	4	197	82	2	527	4	3	189	3	5	200	2	0	3	6	1	5	23	14	4	129	1	6	3	2	9	69	52	29	46	0	8
127	GATGAACGCTGGCGGCGTGCCTAACACATGCAAGTCGAACGGAGCCTTAACCAAAGAAGCAGCCAGCTTGCTGGAAGCGGAAAAGGGAAAGGCTTAGTGGCGGACGGGTGAGTAACGCGTGGGTAACCTGGCCCATACAGGGGGATAACACTTAGAAATAGGTGCTAATACCGCATAACAACAGAAAGCGCATGCTTTTTGTTTGAAAACCAAGGTGGTATGGGATGGACCCGCGTCTGATTAGCTGGTTGGCGGGGTAAAGGCCCACCAAGGCGACGATCAGTAGCCGGCCTGAGAGGGTGGACGGCCACATTGGGACTGAGACACGGCCCAA	146	446	558	0	3	72	0	1	0	0	0	68	10	47	3	1	52	4	4	164	5	4	80	7	1	66	31	0	32	52	8	3	52	0	12	51	1	17	0	1	0	13	1	0	0	0	121	12
128	GATGAACGCTGGCGGCGTGCTTAACACATGCAAGTCGAACGGGGGCGTGATGTGCGAGAGGGATAGTTTACTAGACTTCAAACTTTTCACGCCCTAGTGGCGGACGGGTGAGTAACGCGTGGGTAACCTGCCATATACAGGGGGATAACACTTAGAAATAGGTGCTAATACCGCATAAGCGCACAGGGGCGCATGCCCCGGTGTGAAAAACTCCGGTGGTATATGATGGACCCGCGTCTGATTAGCCAGTTGGCAGGGTAACGGCCTACCAAAGCGACGATCAGTAGCCGGCCTGAGAGGGCGGACGGCCACATTGGGACTGAGACACGGCCCAA	7	59	79	21	38	49	151	2	11	72	196	168	77	67	20	102	42	29	112	22	53	152	65	67	112	76	133	17	11	39	34	26	107	128	134	8	96	33	80	136	20	24	96	16	10	174	45	59
129	GATGAACGCTGGCGGCGTGCTTAACACATGCAAGTCGAGCGAAAATAATTGAGAGCTTGCTTTTGATTATTTTAGCGGCGGACGGGTGAGTAACGTGTGGGTAACCTGCCTTTTACTGTGGAATAATCGTTGGAAACGACGACTAATACCGCATACGGTTCTTGGAAGGCATCTTCTAAGAAAGAAAGGATTTATTCGGTAAAAGATGGGCCCGCATCTGATTAGCTAGTTGGTGAGATAATAGCCCACCAAGGCAACGATCAGTAGCCGACCTGAGAGGGTGACCGGCCACATTGGGACTGAGACACGGCCCAA	0	0	2	0	0	0	0	0	2	214	68	11	259	28	174	39	5	38	17	0	4	52	2	40	390	43	79	261	4	46	96	73	89	0	2	1	1	1	81	0	202	339	47	103	122	2	12	263
130	GATGAACGCTAGCGGCAGGCTTAACACATGCAAGTCGAGGGGCAGCGAGGCCGTAGCAATACGGCTGTCGGCGACCGGCGCACGGGTGCGTAACGCGTATGCAACCTACCCGTAACAGGGGGATAACACTGAGAAATTGGTACTAATACCCCATAATATCTCGGAAGGCATCTTCTGGGGTTGAAAACTCTGGTGGTTACGGATGGGCATGCGTTGTATTAGCTAGTTGGTAAGGTAACGGCTTACCAAGGCGACGATACATAGGGGGACTGAGAGGTTAACCCCCCACATTGGTACTGAGACACGGACCAA	0	0	0	0	0	0	0	0	0	0	0	0	0	0	0	0	0	0	0	0	0	0	0	0	0	0	0	0	0	0	0	0	0	0	0	0	0	0	0	0	0	0	0	0	0	0	0	0
131	GATGAATGCTGGCGGCGTGCCTAATACATGCAAGTCGAGCGGTAACGGGGCTTCACCGTTCTCTTGTCGCACTTGGCCTTTGAGCAAGTGGTCTGGATACGAGGGAACAGTGAAGCTGCCGACGAGCGGCGGACGGCTGAGTAACGCGTGGGAACATACCCCAAACTGAGGGATAACTACTCGAAAGAGTGGCTAATACCGCATATGATCTTCGGATTAAAGGATTTATCCGGTTTGGGAATGGCCTGCGTACGATTAGATAGTTGGTGAGGTAAAGGCTCACCAAGTCGACGATCGTTAGATGGTTTGAGAGGATGATCATCCAGACTGGGACTGAGACACGGCCCAG	24	31	81	33	301	12	23	45	6	51	53	87	7	258	8	40	73	51	36	64	176	34	56	215	40	114	24	17	11	15	38	40	224	66	74	21	144	42	98	58	6	40	0	2	0	0	15	17
132	GATGAACGCTAGCGACAGGCTTAACACATGCAAGTCGAGGGGCATCGGGGAGTAGCAATACTCTGCCGGCGACCGGCGCACGGGTGAGTAACGCGTATGGAACCTGCCCTGTACAGGGGAATAGCCCATGGAAACGTGGATTAATGTCCCATATGACATTCGGGAGGCATCTTTCGGGTGTAAAATTTTCGGAGGTACAGGATGGCCATGCGTCCTATTAGATAGTTGGCGGGGTAACGGCCCACCAAGTCGATGATAGGTAGGGGTTCTGAGAGGAAGGTCCCCCACATTGGAACTGAGACACGGTCCAA	34	21	8	41	15	2	92	2	112	45	42	46	45	34	46	90	73	59	72	56	0	101	136	50	20	33	52	8	11	38	34	35	65	11	14	7	105	21	27	39	25	14	22	9	9	115	163	230
133	GATGAACGCTGGCGGCATGCCTAACACATGCAAGTCGAACGGGGTTTATATAACAGAACTCTCCGGAGGGAAGATATATAAACCTAGTGGCGGACGGGTGAGTAACGCGTGGGCAACCTGCCCTGTACCGGGGGACAACAGCCAGAAATGGCTGCTAATACCGCATAAGCCTGCGGTGCCGCATGGCACAGCAGGGAAAACCACGGTGGTACGGGATGGGCCCGCGTCTGATTAGTTAGTTGGCAGGGTAACGGCCTACCAAGACGATGATCAGTAGCCGGCTTGAGAGAGTGGACGGCCACATTGGGACTGAGACACGGCCCAG	96	212	30	157	0	602	35	0	1	0	0	0	0	0	0	0	0	0	0	0	0	0	0	0	0	0	0	0	0	0	0	0	0	0	0	0	0	0	0	0	0	0	1	7	2	185	130	581
134	ATTGAACGCTGGCGGCGTGCTTAACACATGCAAGTCGAACGCGAAAGGGGGCTTCGGCTCCCGAGTAGAGTGGCGCACGGGTGAGTAACGCGTGGATAATCTGCCCTCTTGTTCGGGATAACTGCTGGAAACGGCAGCTAATACCGGATAAGCTCCCCCAATTGTTTGGGGGAGGAAAGGAGGCCTCTTCATGAAAGCTTCCGCGAGGGGATGAGTCCGCGTCCCATTAGCTAGTTGGTGAGGTAACGGCCCACCAAGGCAACGATGGGTAGCCGGTCTAAGAGGATGACCGGCCACACTGGAACTGAAACACGGTCCAG	0	0	0	0	0	0	0	0	0	1	0	0	0	0	0	0	1	1	0	0	0	0	0	0	1	0	0	0	0	0	0	0	0	1	0	0	3	0	0	0	0	0	1	0	0	0	0	0
135	GATGAACGCTAGCGACAGGCTTAACACATGCAAGTCGAGGGGCAGCGGGGAGCAAGCTTGCTTGCTCTGCCGGCGACCGGCGCACGGGTGAGTAACACGTATGCAACCTGCCCTCCGCAGGGGGATAACCCGGAGAAATCCGGACTAATACCGCGTGGTACATCTGTGGGGCATCCCACGGGTGTTAAAAGGAAGCGATTCCGGCGGAGGATGGGCATGCGGCGCATTAGCTAGTTGGCGGGGTAACGGCCCACCAAGGCGACGATGCGTAGGGGTTCTGAGAGGAAGGTCCCCCACACTGGTACTGAGACACGGACCAG	6	52	40	0	19	34	14	62	34	0	31	22	3	42	4	9	37	19	16	60	20	19	24	37	0	39	16	13	42	17	5	102	32	20	61	56	9	34	19	8	69	43	5	7	7	6	11	12
136	GATGAACGCTGGCGGCGTGCCTAACACATGCAAGTCGAACGGGGGCCAGCGGCGGAAGGGGATGGTTTACCAGACCCGGAAGGCGCGGGCCTTAGTGGCGGACGGGTGAGTAACGCGTGGGGAACCTGCCCCGTACCGGGGGATAACACCTGGAAACAGGTGCTAATACCGCATAACAGAAGGGGACGCATGTTCCTTTCTTGAAAACTCCGGTGGTACGGGATGGACCCGCGTCTGATTAGCTGGTTGGCGGGGTAACGGCCCACCAAGGCGACGATCAGTAGCCGGCCTGAGAGGGCGGACGGCCACATTGGGACTGAGACACGGCCCAA	110	164	142	82	218	163	43	3	31	102	5	34	31	11	43	7	18	24	4	34	86	20	26	114	51	20	53	29	5	43	129	45	105	10	38	9	104	10	87	97	16	55	23	14	21	60	11	88
137	GATGAACGCTGGCGGCGTGCTTAACACATGCAAGTCGAACGGGGATGCTGACGGAAGGGGTGCTTGCACTCTGGAAGTAAGGATCTTAGTGGCGGACGGGTGAGTAACGCGTGGGTAACCTGCCCCATACCGGGGGATACCACCTGGAAACAGGTGCTAATACCGCATAAGCGCACGGGAGCGCATGCTCCTGTGTGAAAAACTCCGGTGGTATGGGATGGACCCGCGTCTGATTAGCCAGTTGGCAGGGTAACGGCCTACCAAAGCGACGATCAGTAGCCGGCCTGAGAGGGTGGACGGCCACATTGGGACTGAGACACGGCCCAA	0	11	3	65	0	1	137	0	93	220	9	23	295	12	21	28	25	109	16	14	26	26	25	74	474	16	83	40	0	11	120	5	13	50	46	2	336	11	47	61	2	7	223	76	182	102	8	37
138	GATGAACGCTGGCGGCGTGCCTAACACATGCAAGTCGAACGAAGCATTTGGGCGGATCCCCTCCGGGGGTGAAGCCCTTATGACTTAGTGGCGGACGGGTGAGTAACGCGTGGACAACCTACCCCGCACTGGGGGACAACAGCTGGAAACGGCTGCTAATACCGCATATGCGCACAGCCCCACATGGGGCAGTGCGGAAAGCTATTGCGGTGCGGGATGGGTCCGCGTCTGATTAGCTGGTTGGCGGGGTAACGGCCCACCAAGGCGACGATCAGTAGCCGGCCTGAGAGGGTGGACGGCCACATTGGGACTGAGACACGGCCCAG	80	29	40	155	147	81	117	0	84	375	24	43	129	4	23	77	9	24	10	20	14	63	35	34	235	3	35	67	0	11	98	0	11	45	15	29	150	40	76	100	8	29	114	95	76	320	25	132
139	GATGAACGCTAGCGGCAGGCTTAACACATGCAAGTCGAGGGGCAGCGAGAGTGATAGCAATATTACTTGTCGGCGACCGGCGCACGGGTGCGTAACGCGTATGCAACCTACCATCAACAGGGGGATAACACTGAGAAATTGGTACTAATACCCCATAATATCTCATGCGGCATCGCATGGGGTTGAAAACTCCGGTGGTTGATGATGGGCATGCGTTGTATTAGCTGGTTGGTGAGGTAACGGCTCACCAAGGCGACGATACATAGGGGGACTGAGAGGTTAACCCCCCACATTGGTACTGAGACACGGACCAA	0	0	0	31	231	14	168	0	28	0	0	0	0	0	0	0	0	0	0	0	0	0	0	0	0	0	0	0	0	0	0	0	0	0	0	0	0	0	0	0	0	0	0	0	0	0	0	0
140	GATGAACGCTAGCGGCAGGCTTAACACATGCAAGTCGAGGGGCAGCGGGGGGCGCGCTTGCGCGTCCCGCCGGCGACCGGCGCACGGGTGAGTAACACGTATGCAACCTGCCCCCGCCAGGGGTACAACCCTCCGAAAGGGGGGCTGATACCGCGTACATCCCTTGGGGGCATCCCCGGGGGAGGAAAGCCCTTCGGGGCGGGCGGGGATGGGCATGCGGCGCATTAGGAAGACGGCGGTGTGACGGACCACCGTTCCGACGATGCGTAGGGGTTCTGAGAGGAAGGCCCCCCACACTGGTACTGAGACACGGACCAG	19	107	111	18	91	67	61	149	522	7	63	66	11	110	62	6	43	25	12	53	24	46	57	77	8	117	46	17	113	79	13	109	64	23	71	86	38	41	61	8	59	81	26	18	25	14	38	31
141	GATGAACGCTGGCGGCGTGCTTAACACATGCAAGTCGAACGATTAACCCACCTTCGGGTGGTCATAGAGTGGCGAACGGGTGAGTAACACGTGACCAACCTGCCTCATGCATCGGGATAACTGCTGGAAACGGCAGCTAATACCGGATACTCTTGCAACTTCGCATGGAGATGCAAGGAAAGCTTTCGCGGCATGAGATGGGGTCGCGGCCCATTAGGTAGACGGTGAGGTAGTGGCTCACCGTGCCTGCGATGGGTAGCCGGACTGAGAGGTCGATCGGCCACATTGGGACTGAGATACGGCCCAG	91	20	98	42	69	6	50	14	57	68	42	41	49	12	39	123	59	101	62	53	144	50	183	135	32	11	130	25	24	43	26	14	24	27	36	72	24	12	7	13	27	49	33	22	10	177	24	33
142	GATGAACGCTGGCGGCGTGCTTAACACATGCAAGTCGAGCGAAAATAATTAGGAGCTTGCTTTTAATTATTTTAGCGGCGGACGGGTGAGTAACGTGTGGGCAACCTGCCTTTTACTGGGGAATAATCACTGGAAACGGTGACTAATACCGCATAATATTCTTGGAAGGCATCTTCCGAGAAGGAAAGGAAATATTCGGTAAAAGATGGGCCCGCATCTGATTAGCTAGTTGGTGAGATAACAGCCCACCAAGGCGACGATCAGTAGCCGACCTGAGAGGGTGACCGGCCACATTGGGACTGAGACACGGCCCAA	118	170	98	18	20	653	13	0	0	5	5	32	26	24	24	25	42	2	36	39	0	32	119	58	71	30	82	0	0	429	45	6	95	0	20	3	1	24	0	614	1	23	145	0	0	408	2	2
143	GATGAACGCTAGCGACAGGCTTAACACATGCAAGTCGAGGGGCAGCGGGGGCGAAGCTTGCTTCGCCTGCCGGCGACCGGCGCACGGGTGAGTAACACGTATGCGACCTGCCCCCCGCAGGGGGATAACCGGGAGAAATCCCGACTAATACCGCGTAACGCCGCGGGGCTGCATGGCCCGGCGGCCAAAGGAAGCGATTCCGGCGGGGGATGGGCATGCGGCGCATTAGCTAGTCGGCGGGGTAACGGCCCACCGAGGCGACGATGCGTAGGGGTTCTGAGAGGAAGGTCCCCCACACTGGTACTGAGACACGGACCAG	1	0	0	0	0	0	0	0	0	0	0	0	0	0	0	0	0	0	0	0	0	0	0	0	0	0	0	0	0	0	0	0	0	0	0	0	0	0	0	0	0	0	0	0	0	0	0	14
144	GATGAACGCTAGCGGCAGGCTTAACACATGCAAGTCGAGGGGCAGCATGGGGAGTAGCAATACTCTCTGATGGCGACCGGCGCAAGGGTGCGTAACGCGTGAGCAACTTGCCCTCATCAGGGGAATAATCGCTGGAAACGGCGTCTAATGCCCCATGGTGATGGTTCCAGGCATCTGGTTTCATCTAAAGATCCGTCGGATGAGGATAGGCTCGCGTGACATTAGCTAGACGGCGGGGTAACGGCCCACCGTGGCGACGATGTCTAGGGGTTCTGAGAGGAAGGTCCCCCACACTGGAACTGAGACACGGTCCAG	22	26	3	46	15	23	168	17	8	17	35	88	106	63	81	4	65	5	25	10	1	73	33	61	1	28	40	3	33	12	2	73	10	19	21	7	59	9	46	19	23	7	7	10	33	20	133	178
145	GATGAACGCTGGCGGCGTGCCTAACACATGCAAGTCGAACGGGGCGCGGCGGCTGAGGCTTTTCGGAGCGGAAGCCGGCGCTGCCCAGTGGCGGACGGGTGAGTAACGCGTGGGCAACCTGCCCTGCACTGGGGGACAACAGCCGGAAACGGCTGCTAATACCGCATATGCCCGCAGCCCCGCATGGGGCGGCGGGGGAAGCTCCGGCGGTGCAGGATGGGCCCGCGTCTGATTAGCTGGTTGGCGGGGCAACGGCCCACCAAGGCGACGATCAGTAGCCGGCCTGAGAGGGTGGGCGGCCACATTGGGACTGAGACACGGCCCAG	0	1	0	4	28	70	70	7	6	37	1	0	0	2	27	1	26	53	0	0	51	0	0	75	266	3	58	0	0	26	1	0	0	359	288	0	1244	46	89	242	0	332	103	130	331	38	89	227
146	GATGAACGCTGGCGGCGTGCCTAACACATGCAAGTCGAACGGGCGCGGCGTGCGGCAGGGGTCTCGGCCCCTGCGGCGCCGCGCGAGTGGCGGACGGGTGAGTAACGCGTGGGCAACCTGCCCTGTACTGGGGGATAACACCTGGAAACAGGTGCTAATACCGCATAAGCGCGGCGTGCCGCATGGCATGGCGCGGAAAACCCCGGTGGTACAGGATGGGCCCGCGTCTGATTAGCTGGTTGGCAGGGTAACGGCCTACCAAGGCGACGATCAGTAGCCGGCCTGAGAGGGTGGACGGCCACACTGGGACTGAGACACGGCCCAG	81	40	62	53	489	161	158	10	23	319	1	2	223	3	1	75	1	3	27	2	2	24	2	3	199	1	10	41	1	2	224	1	3	0	0	0	81	1	0	56	13	6	301	209	21	427	110	151
147	GACGAACGCTGGCGGCGTGCCTAACACATGCAAGTCGAACGAAGCTTGACGAATGATTTCTTCGGAATGAAATCTGATATGACTGAGTGGCGGACGGGTGAGTAACGCGTGAGCAACCTGCCCTTCGGAGGGGGATAGTGTCTGGAAACGGACAGTAATACCGCATAACGTATTTTTACCGCATGATAGAAATACCAAAACTGAGGTGCCGAAGGATGGGCTCGCGTTGGATTAGATAGTTGGTGGGGTAACGGCCTACCAAGTCGACGATCCATAGCCGGACTGAGAGGTTGAACGGCCACATTGGGACTGAGACACGGCCCAG	0	0	0	19	0	6	105	0	18	5	27	15	16	55	23	8	30	5	0	12	26	0	44	17	6	48	211	4	64	52	15	144	20	105	109	84	12	29	12	27	68	17	11	1	10	48	63	30
148	GACGAACGCTGGCGGCGTGCCTAACACATGCAAGTTGAGCGGAGATATATGGAGCTTGCTTTATATAACTTAGCAGCGAACGGGTGAGTAACACGTAGATAATCTATCCTATACTGGGGGATAGCCCGATGAAAGTTGGATTAATACCGCATATAGCTATATAGTTGCATGATTATGTAGTGAAAGATTTATTGGTATAGGAGGAGTCTGCGGCACATTAGCTAGTAGGTGAGGTAAAGGCTTACCTAGGCGACGATGTGTAGCCGGTCTGAGAGGATGAACGGCCACAATGGAACTGAGACACGGTCCAT	2	0	0	0	0	0	0	1	0	0	0	0	0	0	0	0	0	0	0	0	0	0	0	0	0	0	0	0	0	0	0	0	0	0	0	0	0	0	0	0	0	0	0	0	0	0	0	0
149	GATGAACGCTAGCGACAGGCTTAACACATGCAAGTCGAGGGGCAGCACGGGCAGCAATGCCTGGTGGCGACCGGCGCACGGGTGAGTAACGCGTATGCAACTTGCCTATCAGAGGGGAACAGCCCGGCGAAAGTCGGATTAATGCCCCATAAAACAGGGATCCCGCATGGGGTTATTTGTTAAAGATTCATCGCTGATAGATAGGCATGCGTTCCATTAGGCAGTTGGCGGGGTAACGGCCCACCAAACCGACGATGGATAGGGGTTCTGAGAGGAAGGTCCCCCACATTGGAACTGAGACACGGTCCAA	11	26	23	31	10	22	48	2	24	4	169	45	49	197	27	7	164	13	15	75	4	75	66	41	5	102	49	11	127	43	14	139	80	4	82	40	39	80	21	22	54	28	36	5	19	11	34	22
150	GATGAACGCTAGCGACAGGCTTAACACATGCAAGTCGAGGGGCAGCGGGGTTGTAGCAATACAACTGCCGGCGACCGGCGCACGGGTGAGTAACACGTATGTAACCTGCCCTCTGCAGGGGGATAAGCGGAAGAAATTCCGTCTAATACCGCATAATACAATTTGGAGACATCTCCGGGTTGTCAAAGGAGTGATCCGGCAGAGGATGGACATGCGGCGCATTAGCTAGTCGGCGGGGTAACGGCCCACCGAGGCTACGATGCGTAGGGGTTCTGAGAGGAAGGTCCCCCACACTGGTACTGAGACACGGACCAG	7	30	59	8	13	46	28	55	10	1	152	79	4	174	75	14	54	96	22	82	100	32	108	208	2	108	113	17	44	74	2	107	53	41	106	121	17	126	72	28	55	59	14	12	5	6	23	37
151	GATGAACGCTAGCTACAGGCTTAACACATGCAAGTCGAGGGGCAGCATGGAAGTTTGCTTGCAAACTTCCGATGGCGACCGGCGCACGGGTGAGTAACACGTATCCAACCTGCCGATAACTCGGGGATAGCCTTTCGAAAGAAAGATTAATATCCGATAGCATATCAAGGTCGCATGATCCTGATATTAAAGAATTTCGGTTATCGATGGGGATGCGTTCCATTAGTTAGTTGGCGGGGTAACGGCCCACCAAGACGACGATGGATAGGGGTTCTGAGAGGAAGGTCCCCCACATTGGAACTGAGACACGGTCCAA	15	34	17	2	22	11	5	2	22	6	79	39	35	215	32	16	132	20	69	73	13	186	60	73	9	105	48	20	37	19	13	95	41	34	67	39	69	55	10	54	70	16	2	2	4	6	43	39
152	GACGAACGCTGGCGGCGTGCCTAATACATGCAAGTCGAGCGAGCTTGCCTAGATGATTTTAGTGCTTGCACTAAATGAAACTAGATACAAGCGAGCGGCGGACGGGTGAGTAACACGTGGGTAACCTGCCCAAGAGACTGGGATAACACCTGGAAACAGATGCTAATACCGGATAACAACACTAGACGCATGTCTAGAGTTTAAAAGATGGTTCTGCTATCACTCTTGGATGGACCTGCGGTGCATTAGCTAGTTGGTAAGGTAACGGCTTACCAAGGCAATGATGCATAGCCGAGTTGAGAGACTGATCGGCCACAATGGAACTGAGACACGGTCCAT	1	40	7	0	1	2	60	14	83	7	81	24	13	155	126	80	86	48	168	42	21	88	5	1	1	64	38	67	48	17	58	37	8	59	18	88	10	71	30	66	59	20	22	42	56	0	0	0
153	GATGAACGCTAGCGACAGGCTTAACACATGCAAGTCGAGGGGCAGCGGGGGCGCAGCAATGCGCCTGCCGGCGACCGGCGCACGGGTGAGTAACACGTATGCAACCTGCCCGCCGCAGGGGTATAACCGGGGGAAACCCCGACTAATCCCGCATGACACCCCGTGGAGGCATCTCCTCGGGGTCAAAGGAGCGATCCGGCGGCGGATGGGCATGCGTCGCATTAGCTAGTCGGCGGGGTAACGGCCCACCGAGGCGACGATGCGTAGGGGTTCTGAGAGGAAGGCCCCCCACACTGGTACTGAGACACGGACCAG	0	0	0	0	0	0	0	0	0	0	0	0	0	0	0	0	0	0	0	0	0	0	0	0	0	0	0	0	0	0	0	0	0	0	0	0	0	0	0	0	0	0	0	0	0	0	0	0
154	GATGAACGCTGGCGGCGTGCCTAACACATGCAAGTCGAGCGAAGCACTTTAATTCGATTCTTCGGATGAAGATTTTTGTGACTGAGCGGCGGACGGGTGAGTAACGCGTGGGCAACCTGCCTTACACAGGGGGATAACAGTTAGAAATGACTGCTAATACCGCATAAGACCGCAGTACCGCATGGTACAGCGGTAAAAACTCCGGTGGTGTAAGATGGGCCCGCGTCTGATTAGGTAGTTGGCGGGGTAACGGCCCACCAAGCCGACGATCAGTAGCCGACCTGAGAGGGTGACCGGCCACATTGGGACTGAGACACGGCCCAG	6	14	11	24	162	36	150	11	16	43	9	42	14	9	18	13	6	3	3	6	14	32	8	14	38	7	21	12	3	2	82	6	13	89	40	15	20	12	2	1	6	47	35	6	19	135	28	56
155	GACGAACGCTGGCGGCGTGCTTAACACATGCAAGTCGAACGGAGTGCCTTGGAAAGAGATTTCGGTCAATGGAAGAGGTTACTTAGTGGCGGACGGGTGAGTAACGCGTGAGGAACCTGCCTTTCAGAGGGGGACAACAGTTGGAAACGACTGCTAATACCGCATAACATATGTTTGTCGCATGGCAGATATATCAAAGATTTATCGCTGAGAGATGGCCTCGCGTCTGATTAGCTAGTTGGTAGGGTAACGGCCTACCAAGGCGACGATCAGTAGCCGGACTGAGAGGTTGGCCGGCCACATTGGGACTGAGATACGGCCCAG	0	0	0	0	0	0	0	0	0	25	0	0	2	0	1	93	86	34	20	49	18	10	19	58	0	1	0	0	0	1	2	0	0	8	2	0	124	0	0	11	0	0	1	0	0	33	23	64
156	GATGAACGCTGGCGGCGTGCCTAACACATGCAAGTCGAACGAAGCGCTTGGCTGGAATTTTTTCGGAGAGGAAGGCCTTGCGACTTAGTGGCGGACGGGTGAGTAACGCGTGGACAACCTACCCCGCACTGGGGGACAACAGCTGGAAACGGCTGCTAATACCGCATATGCGCACAGCCCCACATGGGGCAGTGCGGAAAGCTATTGCGGTGCGGGATGGGTCCGCGTCTGATTAGCTGGTTGGCGGGGTAACGGCCCACCAAGGCGACGATCAGTAGCCGGCCTGAGAGGGTGGACGGCCACATTGGGACTGAGACACGGCCCAG	65	34	30	127	113	61	111	0	65	297	30	35	101	13	31	74	18	16	5	17	14	55	31	41	243	7	31	48	0	6	80	0	9	46	25	15	125	38	83	71	12	21	100	71	71	212	19	90
157	GATGAACGCTGGCGGCGTGCCTAACACATGCAAGTCGAACGGGGATATATTGGAATGAGGATTCGTCTGAAGGAAAATGTATCTTAGTGGCGGACGGGTGAGTAACGCGTGGGCAACCTACCGTATACAGGGGGATAACACTTAGAAATAGGTGCTAATACCGCATAAGCGCACAGCAGTGCATACTGGAGTGTGAAAAGCCGAGACGGTATACGATGGGCCCGCGTCTGATTAGCCAGTTGGCAGGGTAACGGCCTACCAAAGCGACGATCAGTAGCCGGCCTGAGAGGGCGGACGGCCACATTGGGACTGAGACACGGCCCAG	20	0	19	2	13	12	8	0	5	24	36	20	12	18	9	3	25	14	5	31	30	25	42	45	108	22	25	4	13	79	66	22	51	109	31	2	166	33	41	231	11	69	37	10	6	145	68	139
158	GATGAACGCTGGCGGCGTGCTTAACACATGCAAGTCGAGCGAAGCACTTCGTTTTGAATCTTCGGAGGAAGAACGGAATGACTGAGCGGCGGACGGGTGAGTAACGCGTGGGCAACCTGCCTCATACAGGGGGATAACAGTTAGAAATGACTGCTAATACCGCATAAGACCGCGGTACCGCATGGTACAGCGGTAAAAACTCCGGTGGTATGAGATGGGCCCGCGTCTGATTAGCTAGTTGGCGGGGTAACGGCCCACCAAGGCGACGATCAGTAGCCGACCTGAGAGGGTGACCGGCCACATTGGGACTGAGACACGGCCCAA	0	0	0	22	0	2	49	0	24	47	2	60	34	6	40	96	50	88	19	61	182	38	79	133	20	10	51	4	5	30	26	2	19	22	69	22	68	9	19	24	2	3	30	5	17	76	21	8
159	GATGAACGCTGGCGGCGTGCTTAACACATGCAAGTCGAACGAAGCATTTTAAATGAGACTTTCGGGTGGATTTTAAAATGACTGAGTGGCGGACGGGTGAGTAACGCGTGGGCAACCTGCCTTACACAGGGGGACAACAGTTAGAAATGACTGCTAATACCGCATAAGCGCACGGGAACGCATGTTTCTGTGTGAAAAACTCCGGTGGTGTAAGATGGGCCCGCGTTGGATTAGGTAGTTGGTGAGGTAACGGCTCACCAAGCCGACGATCCATAGCCGACCTGAGAGGGTGACCGGCCACATTGGGACTGAGACACGGCCCAA	19	47	70	2	26	36	39	36	106	1	26	55	3	48	35	11	43	7	14	32	57	52	45	53	5	31	44	4	51	37	8	73	57	15	32	129	20	33	79	17	14	47	8	4	0	14	22	13
160	GATGAACGCTAGCGACAGGCTTAACACATGCAAGTCGAGGGGCAGCGGGGGCGTAGCAATATGCCTGCCGGCGACCGGCGCACGGGTGAGTAACACGTATGTAACCTGCCCTATGCAGGGGAATAACCCGGAGAAATCCGGCCTAATACCGCGTAACACCTTTCGGGAGCATTTCTGGGAGGTTAAAGGAGAGATCCGGCATAGGATGGACATGCGTCGCATTAGGTAGACGGCGGGGTAACGGCCCACCGTGCCGACGATGCGTAGGGGTTCTGAGAGGAAGGCCCCCCACACTGGTACTGAGACACGGACCAG	104	35	34	39	67	13	95	7	91	63	126	75	18	62	23	136	93	32	255	58	32	401	57	54	35	64	40	13	12	3	25	46	54	103	15	35	114	84	32	176	98	101	0	0	0	201	55	108
161	GATGAACGCTGGCGGCGTGCTTAACACATGCAAGTCGAACGAAGCGATCGGGAGGAAGTTTTCGGATGGAATCCGGATTGACTGAGTGGCGGACGGGTGAGTAACGCGTGGGTAACCTGCCTCATACAGGGGGATAACAGTTAGAAATGACTGCTAATACCGCATAAGCGCACAGGGACACATGTTCCGGTGTGAAAAACTCCGGTGGTATGAGATGGACCCGCGTCTGATTAGCTGGTTGGCGGGGTAACGGCCCACCAAGGCGACGATCAGTAGCCGACCTGAGAGGGTGACCGGCCACATTGGGACTGAGACACGGCCCAA	13	2	2	15	12	5	19	4	75	43	1	18	19	3	8	3	2	15	1	3	21	2	3	11	4	0	109	0	0	2	4	3	6	8	14	3	31	1	5	2	4	13	10	1	1	16	7	27
162	GACGAACGCTGGCGGCGTGCTTAACACATGCAAGTCGAACGGAGTGCCTCGGAAAGAGATTTCGGTCAATGGAAGAGGATACTTAGTGGCGGACGGGTGAGTAACGCGTGAGGAACCTACCTCTCAGAGGGGGACAACAGTTGGAAACGACTGCTAATACCGCATAATATATCTGTATCGCATGGTATGGATATCAAAGATTTATCGCTGAGAGATGGCCTCGCGTCTGATTAGCTAGTTGGTAGGGTAACGGCCTACCAAGGCGACGATCAGTAGCCGGACTGAGAGGTTGGCCGGCCACATTGGGACTGAGATACGGCCCAG	4	47	133	144	0	25	117	0	23	200	33	17	34	10	10	9	35	6	10	19	1	36	58	100	115	12	32	59	4	36	38	14	17	32	40	8	2	17	9	10	38	142	16	82	16	30	108	177
163	GATGAACGCTGGCGGCGTGCTTAACACATGCAAGTCGAGCGAAGCACTTTTTTAGAACTCTTCGGAGGGAAGAGAGGGTGACTTAGCGGCGGACGGGTGAGTAACGCGTGGGCAACCTGCCTTACACAGGGGGATAACAATTAGAAATGATTGCTAATACCGCATAAGACCCCAGTACCGCATGGTACAGGGGTAAAAACTGAGGTGGTGTAAGATGGGCCCGCGTCTGATTAGGTAGTTGGTGGGGTAGAAGCCTACCAAGCCGACGATCAGTAGCCGACCTGAGAGGGCGACCGGCCACATTGGGACTGAGACACGGCCCAA	612	181	183	34	236	32	11	8	46	25	9	19	1	0	0	18	23	5	2	24	23	3	5	31	2	0	3	4	0	2	2	2	3	15	44	17	4	4	26	2	6	43	95	27	18	277	10	62
164	GATGAACGCTAGCGGCAGGCTTAACACATGCAAGTCGAGGGGCAGCGGGGGACGCGCTTGCGCGTCCCGCCGGCGACCGGCGCACGGGTGAGTAACACGTATGCAACCTGCCCCCGCCAGGGGTACAACCCTCCGAAAGGGGGGCTGATACCGCGTACATCCCCTGGGGGCATCCCCGGGGGAGGAAAGCCCTTTTGGGCGGGCGGGGATGGGCATGCGGCGCATTAGGAAGACGGCGGTGTGACGGACCACCGTTCCGACGATGCGTAGGGGTTCTGAGAGGAAGGCCCCCCACACTGGTACTGAGACACGGACCAG	0	0	0	0	0	0	0	0	0	0	0	0	0	0	0	0	0	0	0	0	0	0	0	0	0	0	0	0	0	0	0	0	0	0	0	0	0	0	0	0	0	0	0	0	0	0	0	0
165	GATGAACGCTGGCGGTGTGCCTAATACATGCAAGTCGTACGCACTGGCCCAACTGATTGATGGTGTTTGCACCTGATTGACGATGGATCACCAGTGAGTGGCGGACGGGTGAGTAACACGTAGGTAACCTGCCCCGGAGCGGGGGATAACATTTGGAAACAGATGCTAATACCGCATAACAACAAAAGCCACATGGCTTTTGTTTGAAAGATGGCTTTGGCTATCACTTTGGGATGGACCTGCGGTGCATTAGCTAGTTGGTAAGGTAACGGCTTACCAAGGCGATGATGCATAGCCGAGTTGAGAGACTGATCGGCCACAATGGAACTGAGACACGGTCCAT	2	32	8	4	8	3	77	18	60	19	88	56	12	83	117	100	23	19	114	26	22	78	2	3	11	58	47	36	54	22	35	56	15	37	3	15	12	36	62	26	64	40	3	14	25	4	0	0
166	GATGAACGCTGGCGGCGTGCTTAACACATGCAAGTCGAGCGAAAATAATTGAGAGCTTGCTTTTAATTATTTTAGCGGCGGACGGGTGAGTAACGTGTGGGTAACCTGCCTTTTACTGTGGAATAATCGTTGGAAACGACGACTAATACCGCATACGATTTTCTGAAGGCATCTTCGGGAAAAGAAAGGAAGTATTCGGTAAAAGATGGGCCCGCATCTGATTAGCTAGTTGGTGAGATAATAGCCCACCAAGGCAACGATCAGTAGCCGACCTGAGAGGGTGACCGGCCACATTGGGACTGAGACACGGCCCAA	0	0	3	0	0	0	0	0	0	0	0	0	0	0	0	0	0	0	0	0	0	0	0	0	0	0	0	0	0	0	0	0	0	0	0	0	0	0	0	0	0	0	48	156	155	1	28	352
167	GATGAACGCTAGCGACAGGCTTAACACATGCAAGTCGAGGGGCAGCGGGGGCGTAGCAATATGCCTGCCGGCGACCGGCGCACGGGTGAGTAACACGTATGTAACCTGCCCTATGCAGGGGGATAACCCGGAGAAATCCGGCCTAATACCGCGTAACACCTTTTGGGAGCATTCCCGGGAGGTTAAAGGAGAGATCCGGCATAGGATGGACATGCGTCGCATTAGGTAGACGGCGGGGTAACGGCCCACCGTGCCGACGATGCGTAGGGGTTCTGAGAGGAAGGCCCCCCACACTGGTACTGAGACACGGACCAG	0	0	0	0	0	0	0	0	0	0	0	0	0	0	0	0	0	0	0	0	0	0	0	0	0	0	0	0	0	0	0	0	0	0	0	0	0	0	0	0	0	0	0	0	0	0	0	0
168	GATGAACGCTAGCGACAGGCTTAACACATGCAAGTCGAGGGGCAGCGGGGGAGAAAGCTTGCTTTCTCCTGCCGGCGACCGGCGCACGGGTGAGTAACACGTATGCAACCTGGCCGTCACAGGTGGATAACCGGAAGAAATTCCGACTAATACAGCATAACACTCCTGAGGGACATCCCTTGGGAGTCAAAGGAGGCGACTCCGGTGGCGGATGGGCATGCGGCGCATTAGGTAGTTGGTAGGGTAACGGCCTACCAAGCCGACGATGCGTAGGGGTTCTGAGAGGAAGGTCCCCCACATTGGAACTGAGACACGGTCCAA	6	55	48	20	87	39	54	55	122	0	39	40	3	49	31	1	58	29	1	87	91	3	88	85	0	67	97	35	41	24	16	82	21	94	73	97	30	70	38	19	28	29	54	31	21	6	23	18
169	GATGAACGCTGGCGGCGTGCCTAACACATGCAAGTCGAACGGTTAAGCCGGCTTCGGCCGGGAATACAGTGGCGAACGGGTGAGTAACACGTGACCAACCTGCCCCCCGCTCCGGGACAACCGCTGGAAACGGCGGCTAATACCGGGTACTCCGCGGGCCCCGCATGGGGCCGGCGGGAAAGCCCAGGCGGCGGGGGATGGGGTCGCGGCCCATTAGGTAGTAGGCGGGGTAGAGGCCCACCTAGCCGACGATGGGTAGCCGGACTGAGAGGTCGACCGGCCACATTGGGACTGAGATACGGCCCAG	83	35	40	18	65	9	30	92	62	14	10	13	7	20	12	26	16	21	12	10	20	19	11	32	10	4	4	5	4	8	1	23	10	5	3	8	1	16	2	14	23	18	24	20	7	31	4	5
170	GATGAACGCTGGCGGCGTGCTTAACACATGCAAGTCGAACGATTAAACCGCCCTCGGGCGGAAATAGAGTGGCGAACGGGTGAGTAACACGTGACCAACCTGCCCCGCGCTCCGGGACAACCGCTGGAAACGGCGGCTAATACCGGATACTCCGGCCAGCCCGCATGGGCCGGCCGGGAAAGCCTTCACGGCGCGGGATGGGGTCGCGGCCCATTAGGTAGTAGGCGGGGTAACGGCCCACCTAGCCCGCGATGGGTAGCCGGACTGAGAGGTCGACCGGCCACATTGGGACTGAGATACGGCCCAG	57	39	53	63	41	30	30	77	39	21	48	20	17	17	17	57	43	20	28	24	56	28	53	47	36	60	32	14	24	13	18	11	16	13	26	40	26	21	17	27	32	43	46	43	28	44	27	26
171	GATGAACGCTAGCGACAGGCTTAACACATGCAAGTCGAGGGGCAGCGGGGGCGGAAGCTTGCTTTCGCCCGCCGGCGACCGGCGCACGGGTGAGTAACACGTATGCAACCTGGCCGCCACAGGGGGATAACCCGCGGAAACGCGGCCTAATACCCCGTGACGCCACCGGAGGGCATCCTCCGGTGGCCAAAGGAGCGATCCGGTGGCGGATGGGCATGCGGCGCATTAGCTAGACGGCGGGGTGACGGCCCACCGTGGCGACGATGCGTAGGGGTTCTGAGAGGAAGGCCCCCCACACTGGGACTGAGACACGGCCCAG	11	37	29	7	15	17	24	53	140	6	51	60	11	51	24	37	65	32	73	59	51	113	64	58	4	47	40	52	30	26	14	57	13	59	66	43	8	39	35	10	36	32	7	35	17	17	15	11
172	GATGAACGCTGGCGGCGTGCTTAACACATGCAAGTCGAACGGACTCATATTGAAACCTAGTGATTTATGAGTTAGTGGCGGACGGGTGAGTAACGCGTGGATAACCTGCCGTATACCGGGGGATAACACTTAGAAATAGGTGCTAATACCGCATAAGCGCACGGCTCCGCATGGGGCAGTGTGAAAAACTCCGGTGGTATACGATGGATCCGCGTCTGATTAGCTAGTTGGCGGGGTAACGGCCCACCAAGGCAGCGATCAGTAGCCGGCCTGAGAGGGTGGACGGCCACATTGGGACTGAGACACGGCCCAA	0	0	0	0	0	0	0	0	0	0	0	0	0	0	0	0	0	0	0	0	0	0	0	0	0	0	0	0	0	0	0	0	0	0	0	0	0	0	0	0	0	0	0	0	0	0	0	0
173	GATGAACGCTAGCGACAGGCTTAACACATGCAAGTCGAGGGGCATCATGAGGTAGCAATACCTTGATGGCGACCGGCGCACGGGTGAGTAACGCGTATGCAACCTGGCTGATACAGGGGGATAGCCCATGGAAACGTGGATTAACACCCCATAATATTATTGTAAGGCATCTTATAATAATTAAATCGTTCGAGGTATCAGATGGGCATGCGTCCTATTAGCTAGTTGGGGGGGTAACGGCCCACCAAGGCAATGATAGGTAGGGGTTCTGAGAGGAAGGTCCCCCACATTGGAACTGAGACACGGTCCAA	20	14	22	22	13	15	58	0	6	19	81	24	41	60	30	49	67	36	46	47	6	67	76	74	40	30	27	7	16	13	17	128	49	23	33	8	52	66	3	52	48	39	9	10	27	94	106	88
174	GATGAACGCTGGCGGCGTGCTTAACACATGCAAGTCGAACGAAGCACATACGGCGGAACTTTTCGGAGGGAAGATGTATGTGACTGAGTGGCGGACGGGTGAGTAACGCGTGGGTAACCTGCCCCATAGAGGGGGACAACAGTTGGAAACGACTGCTAATACCGCATAAGAAAGAATTGCCGCATGGCAGTTTTTTGAAAGATTTATCGCTATGGGATGGACCCGCGTCTGATTAGCTAGTTGGGAGGGTAACGGCCTACCAAGGCAACGATCAGTAGCCGGCTTGAGAGAGTGAACGGCCACATTGGGACTGAGACACGGCCCAG	0	0	0	0	0	0	0	0	0	0	0	0	0	0	0	0	0	0	0	0	0	0	0	0	0	0	0	0	0	0	0	0	0	0	0	0	0	0	0	0	0	0	0	0	0	0	0	0
175	GATGAACGCTAGCGACAGGCTTAACACATGCAAGTCGAGGGGCAGCGGGGGATGCGTTCGCGCATTCTGCCGGCGACCGGCGCACGGGTGAGTAACACGTATGCAACCTGCCCCGTCCAGGGGGATAATCGGCGGAAACGCCGTCTAATACCGCGTATATCGGTACCGGGCATCCGGGATTGAAGAAAGGGCCTTAGGGTCCGGGACGGGATGGGCATGCGGCGCATTAGGAAGTTGGCGGTGTAACGGACCACCAATCCGTCGATGCGTAGGGGTTCTGAGAGGAAGGCCCCCCACACTGGTACTGAGACACGGACCAG	0	0	0	0	0	0	0	0	0	0	26	5	15	20	0	0	13	2	0	16	10	16	19	13	0	8	5	1	9	5	2	19	1	0	0	0	5	10	6	0	8	2	0	0	0	0	0	0
176	GATTAACGCTGGCGGCGTGCCTAATACATGCAAGTCGAACGGAAGTACCTTCGGGTACTTTAGTGGCGAACGGGTGAGTAATACATAGGTAACCTACCCTTAAGACGAGGATAGCCATTGGAAACGATGGATAAAACTGGATAGGATATAGAGGAAGAATCTTTTATATTTAAAAGAGAGATCTGCTTAAGGAGGGGCCTGTGGCGCATTAGCTAGTTGGTGGGGTAAGGGCCTACCAAGGCGATGATGCGTAGCCGGACTGAGAGGTTGAACGGCCACAATGGAACTGAGAACGGTCCAT	0	0	0	0	1	0	0	0	0	0	0	0	0	0	0	0	0	0	0	0	0	0	0	0	0	0	0	0	0	0	0	0	0	0	0	0	0	0	0	0	0	0	0	0	0	0	0	0
177	GATGAACGCTGGCGGCGTGCTTAACACATGCAAGTCGAACGGAGTATTGACTTTGAATTCTAACGGATGAAGAGTTGATACTTAGTGGCGGACGGGTGAGTAACGCGTGGATAACCTGCCCCATACCGGGGGATAACAGCCGGAAACGGCTGCTAATACCGCATAAGCGCACGGGAATGCATGTTTCAGTGTGAAAAACTCCGGTGGTATGGGATGGATCCGCGTCTGATTAGCTGGTTGGCGGGGTAGAGGCCCACCAAGGCGACGATCAGTAGCCGACCTGAGAGGGTGGCCGGCCACATTGGGACTGAGACACGGCCCAG	39	16	10	41	49	17	84	3	82	108	13	24	83	5	17	54	28	24	2	12	169	18	30	32	84	6	160	60	5	14	115	28	24	72	53	7	129	25	91	78	43	63	0	0	0	19	12	41
178	GATGAACGCTAGCTACAGGCTTAACACATGCAAGTCGAGGGGCAGCATGGGAGTTTGCTTGCAAACTTCCGATGGCGACCGGCGCACGGGTGAGTAACACGTATCCAACCTGCCGATAACTCGGGGATAGCCTTTCGAAAGAAAGATTAATATCCGATAGGATATCAAGGTCGCATGATCTTGATATTAAAGAATTTCGGTTATCGATGGGGATGCGTTCCATTAGTTAGTTGGCGGGGTAACGGCCCACCAAGACGACGATGGATAGGGGTTCTGAGAGGAAGGTCCCCCACATTGGAACTGAGACACGGTCCAA	29	8	7	9	2	2	34	2	29	0	0	0	0	0	0	0	0	0	0	0	0	0	0	0	0	0	0	0	0	0	0	0	0	0	0	0	0	0	0	0	0	0	28	4	7	39	13	18
179	AACGAACGCTGGCGGCGTGCTTAACACATGCAAGTCAGGGAGAAAGTCTCTTCGGGGATGATTAAACCGGCGCACGGGTGAGTAACACGTGAGTGACCTGCCTTTTAGACTGGAACAACTTACCGAAAGGTGAGCTAATGCCGGATGAGTTATATAAGTGCATGTTTATATAGGAAAAGTTGGGGAGACCTGACGCTGAAAGATGGACTCGCGTCCCATTAGCTAGTTGGTAGGGTAATGGCCTACCAAGGCGACGATGGGTAGCCGGCCTGAGAGGGTGGCCGGCCACACTGGGACTGAGACACGGCCCAA	145	64	4	7	9	12	6	1	0	50	62	1	42	3	9	30	9	0	11	1	0	3	0	10	144	1	3	6	0	9	1	7	18	3	5	5	29	2	0	107	37	22	103	51	31	9	298	197
180	GACGAACGCTGGCGGCGTGCCTAACACATGCAAGTCGAGCGAGTGGAGTTCTTCGGAACAAAGCTAGCGGCGGACGGGTGAGTAACACGTGGGCAACCTGCCTCATAGAGGGGAATAGCCTTCCGAAAGGGAGATTAATACCGCATAAGATTGTAGCTTCGCATGAAGTAGCAATTAAAGGAGCAATCCGCTATGAGATGGGCCCGCGGCGCATTAGCTAGTTGGTGAGGTAACGGCTCACCAAGGCGACGATGCGTAGCCGACCTGAGAGGGTGATCGGCCACATTGGGACTGAGACACGGCCCAG	0	0	0	0	0	0	0	0	0	0	0	0	0	0	0	0	0	0	0	0	0	0	0	0	0	0	0	0	0	0	0	0	0	0	0	0	0	0	0	0	0	0	0	0	0	0	0	0
181	GATGAACGCTGGCGGCATGCCTAATACATGCAAGTCGAACGAGAGACCTTCGGGTCTCTAGTGGCGAACGGGTGAGTAACACGTAGGGAACCTGCCCGCGCACCGGGAATACGCTCTGGAAACGGAGAACAAATCCCGATGTACAGGAAGGAGGCATCTTCTTTCTGTGAAACATCCTTTCGGGGATGGGGCGCGGATGGACCTGCGGTGCATTAGTTTGTTGGCGGGGTAAAGGCCCACCAAGACGATGATGCATAGCCGGCCTGAGAGGGCGGACGGCCACATTGGGACTGAGACACGGCCCAA	0	2	44	0	0	0	6	174	1	0	2	0	0	1	0	0	0	32	0	0	149	0	1	70	0	3	0	0	0	166	1	143	117	4	58	19	0	0	0	0	130	116	0	0	0	20	220	15
182	GATGAACGCTAGCGACAGGCTTAACACATGCAAGTCGAGGGGCATCATGAGGTAGCAATACCTTGATGGCGACCGGCGCACGGGTGAGTAACGCGTATGCAACCTGGCTGATACAGGGGGATAGCCCATGGAAACGTGGATTAACACCCCATAATATTATTTGAAGGCATCTTTTAATAATTAAATCATTCGAGGTATCAGATGGGCATGCGTCCTATTAGCTAGTTGGGGGGGTAACGGCCCACCAAGGCAATGATAGGTAGGGGTTCTGAGAGGAAGGTCCCCCACATTGGAACTGAGACACGGTCCAA	24	17	16	16	17	14	43	0	6	21	86	13	33	47	24	40	69	40	33	54	6	63	76	95	36	39	19	4	20	19	15	100	54	33	44	17	21	61	2	47	50	22	5	14	25	118	109	93
183	GATGAACGCTAGCTACAGGCTTAACACATGCAAGTCGAGGGGCAGCATGGTCTATCTTTCGGGATAGGCTGATGGCGACCGGCGCACGGGTGAGTAACGCGTATCCAACCTTCCCTTTACTGGGGTCCAGCCCGTCGAAAGGCGGATTAATCCCCCATGTTCTCCGTCCCGGACATCTGTGTCGGAGCAAAGATTTATCGGTAAAGGATGGGGATGCGTCCGATTAGCTTGTTGGCGGGGTAACGGCCCACCAAGGCATCGATCGGTAGGGGTTCTGAGAGGAAGGTCCCCCACACTGGAACTGAGACACGGTTCAG	0	0	0	0	0	0	0	0	0	0	0	0	0	0	0	0	0	0	0	1	0	0	0	0	0	0	0	0	0	0	0	0	0	0	0	1	0	0	0	0	0	0	0	0	0	0	0	0
184	GATGAACGCTGGCGGCGTGCTTAACACATGCAAGTCGAACGGAGCGCCGGACACGGACTATTTCGGTAGGAAGCGTGCGGAGGCTTAGTGGCGGACGGGTGAGTAACGCGTGGATAACCTGCCGCATACCGGGGGATAACAGCTGGAAACAGCTGCTAATACCGCATATGCCCGCAGTGCCGCATGGCACAGCGGGGAAAACTCCGGTGGTATGCGATGGGTCCGCGTCTGATTAGGCAGTTGGCGGGGTAACGGCCCACCAAACCGACGATCAGTAGCCGGCCTGAGAGGGCGGACGGCCACACTGGGACTGAGACACGGCCCAG	1	31	57	7	141	0	66	1	5	15	5	3	4	1	1	8	6	6	1	0	9	2	0	5	42	1	4	0	0	0	11	3	2	3	2	11	56	1	0	10	1	8	82	80	6	247	15	31
185	GATGAACGCTGGCGGCGTGCCTAACACATGCAAGTCGAACGGACTCATATTGAAACCTAGTGATTTATGAGTTAGTGGCGGACGGGTGAGTAACGCGTGGAAAACCTGCCGTATACCGGGGGATAACACTTAGAAATAGGTGCTAATACCGCATAAGCGCACAGCTTCGCATGAAGCAGTGTGAAAAACTCCGGTGGTATACGATGGTTCCGCGTCTGATTAGCTAGTTGGCGGGGTAACGGCCCACCAAGGCAGCGATCAGTAGCCGGCCTGAGAGGGTGAACGGCCACATTGGGACTGAGACACGGCCCAA	0	0	0	0	0	0	0	0	0	0	0	0	0	0	0	0	0	0	0	0	0	0	0	0	0	0	0	0	0	0	0	0	0	0	0	0	0	0	0	0	0	0	0	0	0	0	0	0
186	GATGAACGCTGGCGGCGTGCTTAACACATGCAAGTCGAACGAAGCATAGGAGTGGAATTTTTCGGAAGGAAACAACTATGACTGAGTGGCGGACGGGTGAGTAACGCGTGGGTAACCTGCCTCATACAGGGGGATAACAGTTAGAAATGACTGCTAATACCGCATAAGCGCACAAAACCGCATGGTTTGGTGTGAAAAACTGAGGTGGTATGAGATGGACCCGCGTCTGATTAGCTAGTTGGAGAGGTAACGGCTCACCAAGGCAACGATCAGTAGCCGACCTGAGAGGGTGACCGGCCACATTGGGACTGAGACACGGCCCAA	6	623	423	0	0	0	0	0	0	0	0	0	0	0	0	0	0	0	0	0	0	0	0	0	0	0	0	0	0	0	0	0	0	0	0	0	0	0	0	0	0	0	0	0	0	0	0	0
187	GATGAACGCTGGCGGCGTGCTTAACACATGCAAGTCGAACGGAGTACCCCTGAAGGAGTTTTCGGACAACTGATGGGACTACTTAGTGGCGGACGGGTGAGTAACGCGTGAGTAACCTGCCTTGGAGTGGGGAATAACAGCTGGAAACAGCTGCTAATACCGCATAATATATCTGTGTCGCATGGCACTGGATATCAAAGATTTATCGCTCTGAGATGGACTCGCGTCTGATTAGCTGGTTGGCGGGGTAACGGCCCACCAAGGCGACGATCAGTAGCCGGACTGAGAGGTTGGCCGGCCACATTGGGACTGAGACACGGCCCAG	39	82	107	58	114	29	76	1	24	86	37	2	12	6	13	7	63	16	10	44	32	24	30	40	132	31	15	24	1	27	59	34	57	43	85	23	26	39	16	95	43	44	3	49	13	88	27	26
188	GATGAACGCTGGCGGCGTGCTTAACACATGCAAGTCGAACGAGAACCATTGGATCGAGGATTCGTCCAAGTGAAGGTGGGGAAAGTGGCGGACGGGTGAGTAACGCGTGAGCAATCTGCCTTGGAGTGGGGAATAACGGCTGGAAACAGCCGCTAATACCGCATGATACAGCTGGGAGGCATCTCCCTGGCTGTCAAAGATTTATCGCTCTGAGATGAGCTCGCGTCTGATTAGCTAGTTGGCGGGGTAACGGCCCACCAAGGCGACGATCAGTAGCCGGACTGAGAGGTTGGCCGGCCACATTGGGACTGAGACACGGCCCAG	362	401	262	0	66	22	5	0	3	0	0	4	0	0	0	0	0	0	0	0	0	0	0	0	0	0	0	0	0	0	0	0	0	0	0	0	0	0	3	0	0	0	1	0	9	5	0	0
189	GATGAACGCTAGCTACAGGCTTAACACATGCAAGTCGAGGGGCAGCATGGCCTATCTTTCGGGATAGTCCGATGGCGACCGGCGCACGGGTGAGTAACGCGTATCCAACCTTCCCTTTACTGGGGTCCAGCCCGTCGAAAGGCGGATTAATCCCCCATGTTCTCCGTCCCGGACATCTGTGTCGGAGCAAAGATTTATCGGTAAAGGATGGGGATGCGTCCGATTAGCTTGTTGGCGGGGTAACGGCCCACCAAGGCATCGATCGGTAGGGGTTCTGAGAGGAAGGTCCCCCACACTGGAACTGAGACACGGTCCAG	0	0	0	0	0	0	0	0	0	0	0	0	0	0	0	0	1	0	0	0	0	0	1	0	0	0	0	0	0	0	0	0	0	2	0	0	0	0	0	0	0	0	0	0	0	0	0	0
190	GATGAACGCTAGCGACAGGCTTAACACATGCAAGTCGAGGGGCAGCGGGGGCGAAGCTTGCTTCGCCTGCCGGCGACCGGCGCACGGGTGAGTAACACGTATGCAACCTACCCCCTGCAGGGGAATAACCCGGAGAAATCCGGACTAATACCACACGGCACTTTCGGGAGGCATCTTCTGAGGGTTAAAGGAGCGATCCGGCCGGGGATGGGCATGCGGCGCATTAGCTAGTCGGCGGGGTAACGGCCCACCGAGGCGACGATGCGTAGGGGTTCTGAGAGGAAGGTCCCCCACACTGGTACTGAGACACGGACCAG	8	26	29	0	18	10	19	15	69	1	23	19	5	57	28	2	22	17	0	17	3	4	29	60	1	50	66	3	33	35	8	48	24	21	47	80	7	42	34	0	21	23	5	0	1	1	2	3
191	GATGAACGCTAGCGACAGGCTTAACACATGCAAGTCGAGGGGCAGCGGGGAGGCTGAGCAATCAGCCTCCGCCGGCGACCGGCGCACGGGTGAGTAACGCGTATGCAACCTGCCCGGCTCAGTGGGATAACCCGGAGAAATCCGGACTAATACCGCATGCGCCCCGATTGGGACATCCCTTTCGGGGCAAAGGAGGCGACTCCGGAGCCGGATGGGCATGCGTGGCATTAGCTAGTCGGCGGGGTAACGGCCCACCGAGGCGACGATGCCTAGGGGTTCTGAGAGGAAGGTCCCCCACACTGGTACTGAGACACGGACCAG	0	4	5	5	0	0	95	0	479	2	7	2	20	32	44	8	39	12	10	67	24	122	74	23	0	16	250	3	27	113	5	1	10	5	23	4	14	44	30	4	3	0	0	0	3	14	9	6
192	GATGAACGCTGGCGGCGTGCTTAACACATGCAAGTCGAACGGAACTACTCCGATGAGAGTCTTCGGAAAGGATTTGGTTTAGTTTAGTGGCGGACGGGTGAGTAACGCGTGGGTAACCTGCCCTATACAGGGGGATAACAGTTGGAAACGACTGTTAATACCGCATAAGCGCACAGGAGCGCATGCTCCGGTGTGAAAAACTCCGGTGGTATAGGATGGACCCGCGTCTGATTAGCTGGTTGGCGGGGTAACGGCCCACCAAGGCGACGATCAGTAGCCGGCCTGAGAGGGTGAACGGCCACATTGGGACTGAGACACGGCCCAA	0	0	0	87	0	13	36	0	27	200	21	0	84	9	89	27	16	25	1	7	73	5	20	35	160	5	88	34	3	9	118	5	10	27	6	5	13	24	8	19	7	55	27	63	130	88	22	39
193	GATGAACGCTGGCGGCGTGCCTAACACATGCAAGTCGAACGATTAAACCGCCCTCGGGCGGACATAGAGTGGCGAACGGGTGAGTAACACGTGACCAACCTGCCCCGCGCTCCGGGACAACCGCTGGAAACGGCGGCTAATACCGGATACTCCGGGAGGGCCCCATGGCCCTGCCGGGAAAGCCGAGACGGCGCGGGATGGGGTCGCGGCCCATTAGGTAGACGGCGGGGTAACGGCCCACCGTGCCCGCGATGGGTAGCCGGACTGAGAGGTCGACCGGCCACATTGGGACTGAGATACGGCCCAG	58	5	5	54	37	7	20	34	63	7	23	20	8	16	19	50	26	27	35	42	31	40	53	17	5	25	11	19	14	20	6	10	7	44	13	16	9	16	56	26	4	2	21	23	15	53	10	8
194	GATGAACGCTAGCGGCAGGCTTAACACATGCAAGTCGAGGGGCAGCATGGGGAGTAGCAATACTCTCTGATGGCGACCGGCGCAAGGGTGCGTAACGCGTGAGCAACTTGCCCTCATCAGGGGAATAATCGCTGGAAACGGCGTCTAATGCCCCATGGCGATGGAATCAGGCATCTGGTTCCATCTAAAGATCCGTCGGATGAGGATAGGCTCGCGTGACATTAGCTTGACGGCGGGGTAACGGCCCACCGTGGCGACGATGTCTAGGGGTTCTGAGAGGAAGGTCCCCCACACTGGAACTGAGACACGGTCCAG	17	20	2	25	11	12	81	6	2	10	29	33	60	35	63	3	33	6	8	10	0	58	17	32	3	21	37	1	24	9	2	26	3	16	13	11	31	7	31	14	13	6	5	8	20	20	84	138
195	GATGAACGCTGGCGGCGTGCTTAACACATGCAAGTCGAACGAGAATCCAGTGAAGGAGTTTTCGGACAACGGATCTGGAGGAAAGTGGCGGACGGGTGAGTAACGCGTGAGCAATCTGCCTTGGAGTGGGGAATAACGGTTGGAAACAGCCGCTAATACCGCATGATGCGTCTGGGAGGCATCTCTCTGGACGCCAAAGATTTATCGCTCTGAGATGAGCTCGCGTCTGATTAGCTTGTTGGCGGGGTAAAGGCCCACCAAGGCGACGATCAGTAGCCGGACTGAGAGGTTGGCCGGCCACATTGGGACTGAGACACGGCCCAG	35	60	31	54	237	11	98	1	8	149	32	49	39	8	3	18	54	42	15	44	26	18	30	40	6	5	7	7	2	1	2	14	15	13	9	17	32	8	30	30	75	37	158	13	9	67	15	17
196	GATGAACGCTGGCGGCATGCCTAATACATGCAAGTCGAACGAGGGTCCTTCGGGATCCTAGTGGCGAACGGGTGAGTAACACGTAGGGAACCTGCCCGCGCACCGGGAATACGCTCTGGAAACGGAGAACAAATCCCGATGTACAGGAAGGAGGCATCTTCTTTCTGTGAAACATCCTGTAAGGGATGGGGCGCGGATGGACCTGCGGTGCATTAGTTGGTTGGCGAGGGTAAAGGCCCACCAAGACGATGATGCATAGCCGGCCTGAGAGGGCGGACGGCCACATTGGGACTGAGACACGGCCCAG	0	0	0	0	0	0	0	0	0	0	0	0	0	0	0	0	0	0	0	0	0	0	0	0	0	0	0	0	0	0	0	0	0	0	0	0	0	0	0	0	0	0	0	0	0	0	0	0
197	GATGAACGCTGGCGGCGTGCTTAACACATGCAAGTCGAACGATTAACCCGCCTTCGGGCGGTCATAGAGTGGCGAACGGGTGAGTAACACGTGACCAACCTGCCTCGCACATCGGGATAACTGCCGGAAACGGCAGCTAATACCGGATACTATCCCCCTTCCGCATGGGAGGAGGATGAAAGCTTTCGCGGTGCGAGATGGGGTCGCGGCCCATCAGGTAGTAGGTGGGGCAGCAGCCCACCTAGCCTACGACGGGTAGCCGGACTGAGAGGTCGATCGGCCACATTGGGACTGAGATACGGCCCAG	15	21	14	43	9	6	45	6	9	32	8	7	35	9	24	35	17	37	31	7	44	27	10	58	44	16	6	21	8	11	24	8	9	15	9	11	11	12	62	5	8	5	128	17	7	60	17	12
198	GATGAACGCTGGCGGCGTGCTTAACACATGCAAGTCGAACGAAGCACTTAAGAACGAATCTTCGGAGGAAGTCTTATTTGACTGAGTGGCGGACGGGTGAGTAACGCGTGGGTAACCTGCCTCACACAGGGGGATAACAGTTGGAAACGACCGCTAATACCGCATAAGCCGGAAGGATCGCATGATCCGGCCGGAAAAGATTTATCGGTGTGAGATGGACCCGCGTCTGATTAGCCAGTTGGCAGGGTAACGGCCTACCAAAGCGACGATCAGTAGCCGGCCTGAGAGGGTGAACGGCCACATTGGGACTGAGACACGGCCCAA	213	92	171	12	215	52	21	9	6	119	27	18	46	9	3	213	11	8	47	48	93	42	53	34	71	0	0	36	4	3	63	7	25	20	27	20	315	7	1	91	19	149	0	0	0	123	56	60
199	GATGAACGCTAGCTACAGGCTTAACACATGCAAGTCGAGGGGCATCATGGGGTCAGCTTGCTGACTCTGATGGCGACCGGCGCACGGGTGCGTAACGCGTATCGAACCTGCCCGTTACTCGGGGATAGCCTTGCGAAAGTAAGATTAATACCCGATGCGATGAATTTTCCGCATGGTGGATTCATGAAAGATTTATTGGTAACGGATGGCGATGCGTCCCATTAGGCAGTAGGCGGGGTAACGGCCCACCTAACCTACGATGGGTAGGGGTTCTGAGAGGAAGGTCCCCCACACTGGAACTGAGACACGGTCCAG	0	0	0	0	0	0	0	0	0	0	0	0	0	0	0	0	0	0	0	0	0	0	0	0	0	0	0	0	0	0	0	0	0	0	0	0	0	0	0	0	0	0	0	0	0	0	0	0
200	GACGAACGCTGGCGGCGTGCTTAACACATGCAAGTCGAACGGAGCGCCTATGAAGGAGATTTCGGTCAACGGAATAGGTTGCTTAGTGGCGGACGGGTGAGTAACGCGTGAGGAACCTGCCTTTCAGAGGGGGACAACAGTTGGAAACGACTGCTAATACCGCATAACACATAGGTGTCGCATGGCATTTATGTCAAAGATTTATCGCTGAAAGATGGCCTCGCGTCTGATTAGCTAGTTGGTGAGGTAACGGCTCACCAAGGCGACGATCAGTAGCCGGACTGAGAGGTTGGCCGGCCACATTGGGACTGAGATACGGCCCAG	173	172	337	14	94	283	45	7	3	13	19	21	44	9	3	3	14	4	0	2	7	2	11	8	69	2	18	4	7	16	3	6	11	16	21	5	6	7	7	106	25	51	30	2	2	7	4	3
201	ATTGAACGCTGGCGGCAGGCCTAACACATGCAAGTCGAACGGTAACAGGAAACAGCTTGCTGTTTCGCTGACGAGTGGCGGACGGGTGAGTAATGTCTGGGAAACTGCCTGATGGAGGGGGATAACTACTGGAAACGGTAGCTAATACCGCATAACGTCGCAAGACCAAAGAGGGGGACCTTCGGGCCTCTTGCCATCGGATGTGCCCAGATGGGATTAGCTTGTTGGTGGGGTAACGGCTCACCAAGGCGACGATCCCTAGCTGGTCTGAGAGGATGACCAGCCACACTGGAACTGAGACACGGTCCAG	0	3	7	1	0	0	2	5	234	2	0	6	0	0	0	0	0	0	0	0	0	0	0	0	3	0	0	0	0	0	0	0	3	2	0	0	1	0	2	1	0	0	3	7	3	0	0	0
202	GATGAACGCCGGCGGTGTGCCTAATACATGCAAGTCGTACGCACTGGCCCAACTGATTGATGGTGCTTGCACCTGATTGACGATGGATCACCAGTGAGTGGCGGACGGGTGAGTAACACGTAGGTAACCTGCCCCGGAGCGGGGGATAACATTTGGAAACAGATGCTAATACCGCATAACAATAAAAGCCGCATGGCTTTTATTTGAAAGATGGCTTTGGCTATCACTCTGGGATGGACCTGCGGTGCATTAGCTAGTTGGTAAGGTAACGGCTTACCAAGGCGATGATGCATAGCCGAGTTGAGAGACTGATCGGCCACAATGGAACTGAGACACGGTCCAT	13	0	0	0	0	1	4	5	115	3	38	5	17	24	59	9	2	6	4	0	6	0	22	5	2	4	24	5	1	2	3	4	36	3	1	3	10	13	3	3	1	10	2	2	13	4	0	0
203	GACGAACGCTGGCGGCATGCCTAACACATGCAAGTCGAACGAGGATAGCAATATCCTAGTGGCGAACGGGTGAGTAACGCGTGAGCAACCTGCCTCATACAACGGGATACCCGAGGGAAACTTCGGTTAATACGGTATAAGACCACACTACCGCATGGTAGAGGGGTAAAAGGAGAAATCCGGTATGAGATGGGCTCGCGTCGCATTAGCTAGTTGGTGAGGTAACGGCCCACCAAGGCGACGATGCGTAGCCGACCTGAGAGGGTGATCGGCCACATTGGGACTGAGATACGGCCCAG	0	0	0	3	47	81	1	1	14	4	2	2	4	32	95	6	18	17	57	119	1	66	154	52	3	41	0	0	26	7	2	79	104	2	0	0	0	0	41	0	10	37	0	0	0	0	0	0
204	GATGAACGCTGGCGGCGTGCCTAACACATGCAAGTCGAGCGAAGCGCTTGAATCTGATTCTTCGGATGAGGATTCTTGTGACTGAGCGGCGGACGGGTGAGTAACGCGTGGGCAACCTGCCTTACACAGGGGGATAACAGTTAGAAATGACTGCTAATACCGCATAAGACCGCAGTACCGCATGGTACAGCGGTAAAAACTCCGGTGGTGTAAGATGGGCCCGCGTCTGATTAGGTAGTTGGCGGGGTAACGGCCCACCAAGCCGACGATCAGTAGCCGACCTGAGAGGGTGACCGGCCACATTGGGACTGAGACACGGCCCAG	1	9	12	8	85	18	77	4	6	9	4	20	5	3	7	10	3	8	2	1	8	15	4	6	18	3	8	4	0	1	37	9	5	37	23	11	9	2	1	1	4	30	21	1	11	56	18	32
205	GATGAACGCTGGCGGCGTGCCTAACACATGCAAGTCGAACGGGGGCCAGCGGCGGAAGGGGATGGTTTACCAGACCCGGAAGGCGCGGGCCTTAGTGGCGGACGGGTGAGTAACGCGTGGGGAACCTGCCCCGTACCGGGGGATAACACCTGGAAACAGGTGCTAATACCGCATAACAGAAGGGGACGCATGTTTCTTTCTTGAAAACTCCGGTGGTACGGGATGGACCCGCGTCTGATTAGCTGGTTGGCGGGGTAACGGCCCACCAAGGCGACGATCAGTAGCCGGCCTGAGAGGGCGGACGGCCACATTGGGACTGAGACACGGCCCAA	40	211	374	17	86	44	62	1	11	32	11	18	21	0	6	3	26	19	4	46	114	7	6	88	32	8	42	9	6	7	37	16	75	1	44	1	48	2	27	49	14	56	5	1	4	12	4	36
206	GATGAACGCTGGCGGCGTGCTTAACACATGCAAGTCGAGCGAAGCGCTTTTTTAGAACTCTTCGGAGGGAAGAGAGGGTGACTTAGCGGCGGACGGGTGAGTAACGCGTGGGCAACCTGCCTTACACAGGGGGATAACAATTAGAAATGATTGCTAATACCGCATAAGACCCCAGTGCCGCATGGTACAGGGGTAAAAACTGAGGTGGTGTAAGATGGGCCCGCGTCTGATTAGGTAGTTGGTGGGGTAGAAGCCTACCAAGCCGACGATCAGTAGCCGACCTGAGAGGGCGACCGGCCACATTGGGACTGAGACACGGCCCAA	87	13	31	87	21	8	63	7	23	15	4	6	5	0	2	3	1	7	3	6	13	6	2	9	9	0	2	0	0	1	1	1	2	8	21	6	1	3	5	4	4	15	1	0	0	8	4	73
207	GATGAATGCTGGCGGCGTGCCTAATACATGCAAGTCGAGCGGTAACGGGGCTTCACCGTTCTCTTGTCGCACTTGGCCTTTGAGCAAGTGGTCTGATACGAGGGAACAGTGAAGCTGCCGACGAGCGGCGGACGGCTGAGTAACGCGTGGGAACATACCCCAAACTGAGGGATAACTAGTCGAAAGATTAGCTAATACCGCATGTGATCTTCGGATTAAAGGATTTATCCGGTTTGGGAATGGCCTGCGTACGATTAGATAGTTGGTGAGGTAAAGGCTCACCAAGTCGACGATCGTTAGATGGTTTGAGAGGATGATCATCCAGACTGGGACTGAGACACGGCCCAG	0	0	0	0	6	14	20	27	0	1	56	60	1	21	10	22	102	35	32	121	703	56	47	211	3	29	8	0	16	28	9	143	258	74	108	102	22	6	6	75	32	128	0	0	0	0	0	0
208	GATGAACGCTGGCGGCGTGCTTAACACATGCAAGTCGAACGGGGTACCCTTGACAGAGGCTTCGGCCAATTGATAGGAATACCTAGTGGCGGACGGGTGAGTAACGCGTGAGGAACCTGCCTTGGAGTGGGGAATAACAGTTAGAAATAGCTGCTAATACCGCATAATGCAACTAAGTCGCATGGCTTTGGTTGCCAAAGATTTATCGCTCTAAGATGGCCTCGCGTCTGATTAGATAGTTGGCGGGGTAACGGCCCACCAAGTCGACGATCAGTAGCCGGACTGAGAGGTTGGCCGGCCACATTGGGACTGAGACACGGCCCAG	10	32	41	12	19	19	38	2	18	10	14	28	19	16	13	21	18	31	16	33	11	34	41	108	5	34	15	6	12	8	11	35	21	18	28	41	14	21	11	21	20	9	7	8	2	21	28	8
209	GATGAACGCTAGCGGCAGGCTTAACACATGCAAGTCGAAGGGCAGCGGGGAGAGTGCTTGCACTCTCTGCCGGCGACTGGCGCACGGGTGAGTAACACGTATGCAACCTGCCCTCCACAGGGGGACAACCTTCCGAAAGGGAGGCTAATCCCGCGTATATCCCCCGGGGGCATCCCCGGGGGAGGAAAGGATTACCGGTGGAGGATGGGCATGCGGCGCATTAGGCAGTAGGCGGGGTAACGGCCCACCTAACCGACGATGCGTAGGGGTTCTGAGAGGAAGGTCCCCCACACTGGTACTGAGACACGGACCAG	5	37	45	5	37	27	21	57	182	1	39	24	2	74	14	10	36	26	10	30	53	47	65	37	2	66	27	3	46	22	5	62	31	18	41	24	6	39	17	6	17	32	7	9	3	5	48	22
210	GATGAACGCTGGCGGCGTGCTTAACACATGCAAGTCGAACGGGGTACCCCCCAAAGGAGTTTTCGGACAACTGCGGGGAATACCTAGTGGCGGACGGGTGAGTAACGCGTGAGTAACCTGCCTTGGAGTGGGGAATAACAGCTGGAAACAGCTGCTAATACCGCATAATGCAGTTGGGTCGCATGGCTCTGACTGCCAAAGATTTATCGCTCTGAGATGGACTCGCGTCTGATTAGCTAGTTGGTGGGGCAACGGCCCACCAAGGCGACGATCAGTAGCCGGACTGAGAGGTTGGCCGGCCACATTGGGACTGAGACACGGCCCAG	118	148	60	15	99	50	41	0	15	49	7	12	29	4	22	7	6	20	3	7	8	1	0	22	15	1	29	4	3	3	15	3	5	17	42	11	48	12	21	21	4	15	21	13	2	16	5	3
211	GATGAACGCTGGCGGCATGCCTAATACATGCAAGTCGAACGAAGACTGTTGAAAGCTTGCTTTTGACAGACTTAGTGGCGAACGGGTGAGTAACACGTAGGGAACCTGCCCATGTACCCGGGATAACAGATGGAAACGTCTGCTAAAACCGGATAGGTATAGACAAGGCATCTTGGCTATATTAAAGGACCTTCGGGTGCGGACATGGATGGACCTGCGGCGTATTAGCCAGTTGGCGGGGTAACGGCCCACCAAAGCGATGATACGTAGCCGGCCTGAGAGGGTAGACGGCCACATTGGGACTGAGACACGGCCCAA	1	1	8	0	0	0	0	0	0	19	0	47	22	1	37	11	24	6	1	6	3	15	77	11	14	10	256	5	0	3	12	3	0	0	0	0	1	8	0	3	0	5	34	25	40	44	22	2
213	GACGAACGCTGGCGGCGTGCCTAATACATGCAAGTCGAACGCTTCTTTCCTCCCGAGTGCTTGCACTCAATTGGAAAGAGGAGTGGCGGACGGGTGAGTAACACGTGGGTAACCTACCCATCAGAGGGGGATAACACTTGGAAACAGGTGCTAATACCGCATAACAGTTTATGCCGCATGGCATAAGAGTGAAAGGCGCTTTCGGGTGTCGCTGATGGATGGACCCGCGGTGCATTAGCTAGTTGGTGAGGTAACGGCTCACCAAGGCCACGATGCATAGCCGACCTGAGAGGGTGATCGGCCACACTGGGACTGAGACACGGCCCAG	1	1	3	2	2	0	1	3	34	0	3	13	6	0	2	4	0	0	2	2	1	4	1	1	2	5	6	0	1	0	1	1	1	1	0	0	1	1	4	3	1	1	0	2	0	1	0	1
214	ATTGAACGCTGGCGGCGTGCTTAACACATGCAAGTCGAACGTGAAAGTCCTTCGGGATGAGTAAAGTGGCGCACGGGTGAGTAACGCGTGGATAATCTACCTTCAAGATGGGGATAACGGCTGGAAACGGTCGCTAATACCGAATAAGCTGTAGGTTTTGAATTTACGGTAAAGATGGCCTCTGCATGCAAGCTATCGCTTGAAGATGAGTCCGCGTCCCATTAGCTGGTTGGCGGGGTAACGGCCCACCAAGGCGACGATGGGTAGCCGGTCTGAGAGGATGATCGGCCACACTGGGACTGGAACACGGCCCAG	18	42	24	13	52	16	14	2	25	16	55	22	82	5	15	1	53	17	1	4	6	2	6	16	23	8	63	7	4	32	7	9	16	27	99	9	72	8	16	13	83	32	81	28	30	2	14	34
215	GATGAACGCTGGCGGCGTGCTTAACACATGCAAGTCGAACGAAGCGGCTGCAGGGATTCCCTTCGGGGAGGAACAGTAGCTGTCTGAGTGGCGGACGGGTGAGTAACGCGTGGGCAACCTGCCCCATACCGGGGGATAACAGCCGGAAACGGCTGCTAATACCGCATACGCCCAGGAGGCTGCATAGCTTCCTGGGGAAAACTCCGGTGGTATGGGATGGGCCCGCGTCTGATTAGCTCGTTGGCGGGGTAACGGCCCACCAAGGCGACGATCAGTAGCCGGCCTGAGAGGGCGGCCGGCCACATTGGGACTGAGACACGGCCCAG	0	0	0	0	0	0	0	0	0	421	759	0	8	26	8	33	2	3	130	3	1	18	5	4	370	39	15	12	0	7	193	0	13	0	4	0	0	213	204	1	0	2	0	0	0	67	13	67
216	GATGAACGCTGGCGGCGTGCCTAACACATGCAAGTCGAACGGGTGTACGGGATGGAAGGCTCCGGCCGGAAGCCCCGTGCATGAGTGGCGGACGGGTGAGTAACGCGTGGGCAACCTGCCCTGTACAGGGGGACAACACTTAGAAATAGGTGCTAATACCGCATAACGGGGGAAGCCGCATGGCATCCCCCTGAAAACTCCGGTGGTACAGGATGGGCCCGCGTCTGATTAGCTTGTTGGCAGGGTAACGGCCTACCAAGGCGACGATCAGTAGCCGGCCTGAGAGGGCGGACGGCCACACTGGGACTGAGACACGGCCCAG	0	0	0	0	0	0	0	0	0	0	0	0	0	0	0	0	0	0	0	0	0	0	0	0	0	0	0	0	0	0	0	0	0	0	0	0	0	0	0	0	0	0	0	0	0	0	0	0
217	GATGAACGCTGGCGGCGTGCTTAACACATGCAAGTCGAACGGACTCATATTGAAACCTAGTGATGTATGAGTTAGTGGCGGACGGGTGAGTAACGCGTGGAGAACCTGCCGTATACTGGGGGATAACACTTAGAAATAGGTGCTAATACCGCATAAGCGCACAGCTTCGCATGAAGCAGTGTGAAAAACTCCGGTGGTATACGATGGATCCGCGTCTGATTAGCTTGTTGGCGGGGTAAAGGCTCACCAAGGCGACGATCAGTAGCCGGCCTGAGAGGGTGAACGGCCACATTGGGACTGAGACACGGCCCAA	0	0	0	0	0	0	0	0	0	0	0	0	0	0	0	0	0	0	0	0	0	0	0	0	0	0	0	0	0	0	0	0	0	0	0	0	0	0	0	0	0	0	0	0	0	0	0	0
218	GATGAACGCTAGCGACAGGCTTAACACATGCAAGTCGAGGGGCAGCGGGGAGGTAGCAATACTTCCGCCGGCGACCGGCGCACGGGTGAGTAACACGTATGGAACCTGCCCGTAGCAGGGGGATAAGCGGAAGAAATTCCGTCTAATACCGCGTAATAATTCCGAGAGGCATCTCATGGAGTTTAAAGGGTAACACCGGCTACGGATGGCCATGCGGCGCATTAGCTAGTTGGCGGGGTAACGGCCCACCAAGGCGACGATGCGTAGGGGTTCTGAGAGGAAGGTCCCCCACACTGGTACTGAGACACGGACCAG	0	25	33	11	10	19	18	29	42	5	24	31	5	32	24	4	8	6	4	10	3	11	16	6	9	42	39	33	29	9	19	26	15	72	33	74	20	46	25	14	27	25	18	6	4	6	18	19
219	GATGAACGCTGGCGGCGTGCCTAACACATGCAAGTCGAACGGGGGCGGATTGAAACCTAGTGATATCCGCCCGAGTGGCGGACGGGTGAGTAACGCGTGGACAACCTGCCGCATGCAGGGGGATACCGGCTGGAAACAGCCGCTAATACCGCATATGCGCACGAGGGCCGCATGGCCCGGTGCGGAAAGGATGCAAATCCGGCATGCGATGGGTCCGCGTCCGATTAGCTGGTTGGCGGGGCAGCGGCCCACCAAGGCGACGATCGGTAGCCGGCCTGAGAGGGCGGACGGCCACATTGGGACTGAGACACGGCCCAG	182	53	14	27	572	75	27	1	0	28	23	4	63	6	3	6	10	0	11	6	8	8	2	9	151	2	4	5	1	3	4	16	11	26	138	33	53	12	21	14	15	49	34	6	0	15	48	88
220	GATGAACGCTGGCGGCGTGCCTAACACATGCAAGTCGAACGGGCATGCGCATGAAACCTAGTGATTGCGCATGCGAGTGGCGGACGGGTGAGTAACGCGTGGACAACCTGCCGCATGCAGGGGGATACCGGCTGGAAACAGCCGCTAATACCGCATATGCGCACAGCGCCGCATGGCGCAGTGCGGAAAGGGAGCAATCCCGGCATGCGATGGGTCCGCGTCCGATTAGCTTGTTGGCGGGGCAGCGGCCCACCAAGGCGACGATCGGTAGCCGGCCTGAGAGGGCGGACGGCCACATTGGGACTGAGACACGGCCCAG	151	119	60	10	316	37	8	1	0	158	37	8	49	6	0	10	10	5	13	18	7	20	3	20	176	5	0	3	0	9	19	15	34	80	40	5	193	16	39	135	11	65	0	3	0	18	25	42
221	GACGAACGCTGGCGGCGTGCCTAACACATGCAAGTCGAACGAAGTTAAACGCTGATGATTTAGCTTGCTATTGATTCTTGTTTAGCTTAGTGGCGGACGGGTGAGTAACGCGTGAGCAACCTGCCTTTCAGAGGGGGATAACGTTTGGAAACGAACGCTAATACCGCATGATATGATCGAACCGCATGGTTTGATGATCAAAGGAGCAATCCGCTGAAAGATGGGCTCGCGTCCGATTAGGTAGTTGGCGGGGTAACGGCCCACCAAGCCGACGATCGGTAGCCGGACTGAGAGGTTGAACGGCCACATTGGGACTGAGACACGGCCCAG	24	14	23	39	28	4	34	0	4	122	23	17	44	4	7	21	37	19	6	53	14	29	24	40	131	2	12	5	4	1	47	15	54	17	79	24	38	11	15	30	19	52	51	14	6	137	43	63
222	GATGAACGCTAGCGACAGGCTTAACACATGCAAGTCGAGGGGCAGCGGAGGCGAGTGCTTGCACTTGCCGGACGGCGACCGGCGCACGGGTGAGTAACACGTATGCGACCTGCCCGTAGCAGGGGGATAAGCGGAAGAAATTTCGTCTAATACCGCGTAATATCTTTCGGGGGCATCCCTGAGGGATTAAAGGAAGTGATTCCGGCTACGGATGGGCATGCGGCGCATTAGCTAGTCGGCGGGGTAACGGCCCACCGAGGCGACGATGCGTAGGGGTTCTGAGAGGAAGGTCCCCCACACTGGTACTGAGACACGGACCAG	13	62	46	35	84	45	44	25	282	6	13	50	31	73	21	1	14	11	8	9	12	17	12	13	11	18	3	9	0	4	29	1	39	44	32	60	21	11	20	12	1	7	5	23	17	2	14	8
223	GATGAACGCCGGCGGTGTGCCTAATACATGCAAGTCGTACGCACTGGCCCAACTGATTGATGGTGCTTGCACCGGATTGACGTTGGATCACTAGTGAGTGGCGGACGGGTGAGTAACACGTAGGTAACCTACCCCGGAGCGGGGGATAACATTTGGAAACAGATGCTAATACCGCATAACAACAAAAGCCACATGGCTTTTGTTTGAAAGATGGCTTTGGCTATCACTCTGGGATGGACCTGCGGTGCATTAGCTAGTTGGTAAGGTAACGGCTTACCAAGGCGATGATGCATAGCCGAGTTGAGAGACTGATCGGCCACAATGGAACTGAGACACGGTCCAT	0	0	0	0	0	0	0	0	0	0	0	0	0	0	0	0	0	0	0	0	0	0	0	0	0	0	0	0	0	0	0	0	0	0	0	0	0	0	0	0	0	0	170	70	44	4	2	0
224	GATGAACGCTGGCGGCGTGCTTAACACATGCAAGTCGAGCGAAGCGTTTCTGCGGAATTTTTCGGAAGGAAGCGGGAATGACTTAGCGGCGGACGGGTGAGTAACGCGTGGGCAACCTGCCTCGTACAGGGGGATAACAGTTAGAAATGACTGCTAAAACCGCATAAGCGCACAGCAGCGCATGCTGCAGTGTGAAAAACTCCGGCGGTACGGGATGGGCCCGCGTCTGATTAGCTTGTTGGCGGGGTAACGGCCCACCAAGGCAGCGATCAGTAGCCGATCTGAGAGGATGGCCGGCCACATTGGGACTGAGACACGGCCCAA	53	10	13	61	73	38	71	2	115	22	9	20	11	6	12	6	6	15	0	4	12	6	6	13	5	11	62	13	2	13	0	2	7	15	17	2	139	9	40	29	6	17	38	11	56	65	7	31
225	GATGAACGCTGGCGGCATGCCTAATACATGCAAGTCGAACGGACTTGAGGAGAGCTTGCTTTCCGCAAGTCAGTGGCGAACGGGTGAGTAACACGTAGGCAACCTGCCCATGTACCCGGGATAACAGACGGAAACGACTGCTAAAACCGGATAGGTAAGAGGGAGGCATCTTCCGCTTATCAAAGCACCCAAGGGTGTGGACATGGATGGGCCTGCGGCGCATTAGCCGGTTGGCGGGGTAACGGCCCACCAAAGCAATGATGCGTAGCCGACCTGAGAGGGCGAACGGCCACATTGGGACTGAGACACGGCCCAA	24	43	28	215	26	66	59	19	0	0	0	0	0	0	0	0	0	0	0	0	0	0	0	0	0	0	0	0	0	0	0	0	0	0	0	0	0	0	0	0	0	0	0	0	0	0	6	2
226	GATGAACGCCGGCGGTGTGCCTAATACATGCAAGTCGTACGCACTGGCCCAACTGATTGATGGTGCTTGCACCTGATTGACGTTGGATCACCAGTGAGTGGCGGACGGGTGAGTAACACGTAGGTAACCTGCCCCGGAGCGGGGGATAACATTTGGAAACAGATGCTAATACCGCATAACAACAAAAGCCACATGGCTTTTGTTTGAAAGATGGCTTTAGCTATCACTCTGGGATGGACCTGCGGTGCATTAGCTAGTTGGTAAGGTAACGGCTTACCAAGGCAATGATGCATAGCCGAGTTGAGAGACTGATCGGCCACATTGGGACTGAGACACGGCCCAA	4	39	5	1	3	0	33	9	22	5	18	15	8	73	65	51	49	20	98	15	8	52	10	2	2	39	7	42	19	7	26	14	1	28	6	35	8	35	19	31	23	13	7	19	28	1	0	0
227	GATGAACGCTGGCGGCGTGCCTAACACATGCAAGTCGAACGGGGCCTGCGCAGCGGAACCCTCCGGGGGGAAGCAGCGCAGTGCCTAGTGGCGGACGGGTGAGTAACGCGTGGGTAACCTGCCCTGTACAGGGGGACAACAGCCGGAAACGGCTGCTAATACCGCATAAGCCCGCGGCGCCGCATGGCGCTGCGGGGAAAACTCCGGTGGTACAGGATGGGCCCGCGTCTGATTAGCTAGTTGGCGGGGTAACGGCCCACCAAGGCAGCGATCAGTAGCCGGCTTGAGAGAGTGGACGGCCACATTGGGACTGAGACACGGCCCAG	0	0	0	1	0	0	0	0	0	0	0	0	0	0	0	0	0	0	0	0	0	0	0	0	0	0	0	0	0	0	0	0	0	0	0	0	0	0	0	0	0	0	0	0	0	1	12	109
228	GATGAACGCTAGCTACAGGCTTAACACATGCAAGTCGCGGGGCAGCATGACATCAGCTTGCTGATGTTGATGGCGACCGGCGCACGGGTGAGTAACGCGTATCCAACCTGCCCTTTACTATGGGACAGCCCGTCGAAAGGCGGATTAATACCGTATGTTGTCATGTTGATGCATATTTTCATGACCAAAGGCTTCGGCCGGTAAAGGATGGGGATGCGTCTGATTAGCTTGCCGGCGGGGTAACGGCCCACCGGGGCGACGATCAGTAGGGGTTCTGAGAGGAAGGTCCCCCACATTGGAACTGAGACACGGTCCAA	0	0	0	0	0	0	0	0	0	0	0	0	0	0	0	0	0	0	0	0	0	0	0	0	0	0	0	0	0	0	0	0	0	0	0	0	0	0	0	0	0	0	0	0	0	0	0	0
229	GATAAACGCTGGCGGCATGCCTAACACATGCAAGTCGAACGGGGTTTATATAACAGAACTCTTCGGAGGGAAGTTATATAAACCTAGTGGCGGACGGGTGAGTAACGCGTGGGGAACCTGCCCTGTACCGGGGGACAACAGCCAGAAATGGCTGCTAATACCGCATAATCCTGCGCTGCCGCATGGCAGCGCAGGGAAAACTCCGGTGGTACAGGATGGTCCCGCGTCTGATTAGCTTGTTGGCGGGGTAACGGCCCACCAAGGCGACGATCAGTAGCCGGCTTGAGAGAGTGGACGGCCACATTGGGACTGAGACACGGCCCAG	0	0	0	0	0	0	0	0	0	1	264	119	2	65	4	0	59	12	36	108	29	19	49	46	1	48	10	0	0	1	2	0	0	0	138	31	232	184	62	0	0	0	0	0	0	0	0	0
230	GATGAACGCTGGCGGCGTGCTTAACACATGCAAGTCGAACGGAGTTAACATTTTTAAAGCAAATAGCTTGCTAGGAGTGGAGAAGGTGTTAACTTAGTGGCGGACGGGTGAGTAACGCGTGGGTAACCTGCCGTATGCAGGGGGATAACACTTAGAAATAGGTGCTAACACCGCATAAGCGCACGAGAGCGCATGCTTTTGTGTGAAAAACTCCGGTGGCATACGATGGACCCGCGTCTGATTAGCCAGTTGGCAGGGTAACGGCCTACCAAAGCGACGATCAGTAGCCGGCCTGAGAGGGCGGACGGCCACATTGGGACTGAGACACGGCCCAA	0	0	0	0	0	0	0	0	0	0	0	102	0	1	13	0	0	101	0	0	138	0	0	158	0	0	8	0	0	20	0	1	58	33	200	7	5	13	29	0	0	17	0	0	0	1	0	8
231	GATGAACGCTGGCGGCGTGCTTAACACATGCAAGTCGAACGAAGCATTTAAGGACGATTCTTCGGATGAGGACTTTTATGACTGAGTGGCGGACGGGTGAGTAACGCGTGGGTAACCTGCCCTATACAGGGGGATAACAGTTAGAAATGACTGCTAATACCGCATAAGCGCACTAGAACCGCATGGTTCGGTGTGAAAAACTGAGGTGGTATAGGATGGACCCGCGTCTGATTAGCTTGTTGGTGGGGTAACGGCTCACCAAGGCGACGATCAGTAGCCGGCCTGAGAGGGCGACCGGCCACATTGGGACTGAGACACGGCCCAA	18	130	115	6	24	14	18	0	5	22	9	64	18	3	4	18	40	44	10	42	77	20	56	57	28	4	18	18	7	19	39	15	38	15	66	35	46	5	10	28	12	19	0	1	9	15	9	29
232	GATGAACGCTAGCGACAGGCTTAACACATGCAAGTCGAGGGGCAGCGGTGTTGGAGGCTTGCCTTCAACAGCCGGCGACCGGCGCACGGGTGAGTAACACGTATGCAACCTGGCCGTCACAGGAGGATAACCGGTAGAAATGCCGCCTAATACTCCATAATACACTTAGAGGACATCCTCTGGGTGTCAAAGGAATTTATTCCGGTGACGGATGGGCATGCGGCGCATTAGCTAGTCGGCGGGGTAACGGCCCACCGAGGCGACGATGCGTAGGGGTTCTGAGAGGAAGGTCCCCCACATTGGAACTGAGACACGGTCCAA	20	37	34	35	23	19	58	17	11	5	17	15	20	51	25	4	32	31	7	37	28	47	50	66	10	56	49	13	24	12	14	33	18	65	29	61	32	44	29	38	34	22	14	2	4	16	14	11
233	GATGAACGCTGGCGGCGTGCCTAACACATGCAAGTCGAGCGAAGCGCTTGAATCTGATTCTTCGGATGAGGATTCTTGTGACTGAGCGGCGGACGGGTGAGTAACGCGTGGGCAACCTGCCTTACACAGGGGGATAACAGTTAGAAATGACTGCTAATACCGCATAAGACCACAGTACTGCATGGTACAGTGGTAAAAACTCCGGTGGTGTAAGATGGGCCCGCGTCTGATTAGGTAGTTGGCGGGGTAACGGCCCACCAAGCCGACGATCAGTAGCCGACCTGAGAGGGTGACCGGCCACATTGGGACTGAGACACGGCCCAG	47	11	8	21	82	32	76	2	21	43	12	39	25	7	8	15	15	11	13	13	25	13	18	36	34	7	20	8	2	3	62	6	20	33	18	6	8	15	20	22	17	53	22	12	14	62	14	42
234	GACGAACGCTGGCGGCGCGCCTAACACATGCAAGTCGAACGGAGCTTATATTTCAGAAGTTTTCGGATGGACGAGAGATAAGTTTAGTGGCGGACGGGTGAGTAACACGTGAGCAACCTGCCTTTCAGAGGGGGATAACAGTTGGAAACGACTGCTAATACCGCATAACGCTGCGATGGGGCATCCCGATGCAGCCAAAGGAGCAATCCGCTGAAAGATGGGCTCGCGGCCGATTAGCTAGTTGGTGGGGCAACGGCCCACCAAGGCGACGATCGGTAGCCGGACTGAGAGGTTGATCGGCCACATTGGGACTGAGACACGGCCCAG	64	12	4	14	110	30	8	0	0	43	50	6	41	15	10	7	2	5	13	1	10	4	0	15	43	15	14	18	7	16	10	23	3	43	4	6	78	14	16	34	40	27	9	26	40	30	37	20
235	GATGAACGCTGGCGGCGTGCTTAACACATGCAAGTCGAACGGAGTTAACATTTTTAAAGCAAATAGCTTGCTAGGAGTGGAGAAGGTGTTAACTTAGTGGCGGACGGGTGAGTAACGCGTGGGTAACCTGCCGTATGCAGGGGGATAACACTTAGAAATAGGTGCTAACACCGCATAAGCGCACGGAGACGCATGTTTCTGTGTGAAAAACTCCGGTGGCATACGATGGACCCGCGTCTGATTAGCCAGTTGGCAGGGTAACGGCCTACCAAAGCGACGATCAGTAGCCGGCCTGAGAGGGCGGACGGCCACATTGGGACTGAGACACGGCCCAA	0	0	0	0	0	0	0	0	0	0	1	111	0	1	6	1	0	114	0	0	153	0	0	170	0	1	16	0	1	35	0	2	54	40	244	5	5	23	19	0	0	20	0	0	0	0	0	8
236	GATGAACGCTGGCGGCGTGCTTAACACATGCAAGTCGAACGAAGCAATAGGAAGGAAGTTTTCGGATGGAATTCATATTGACTGAGTGGCGGACGGGTGAGTAACGCGTGGGTAACCTGCCTCATACAGGGGGATAACAGTTAGAAATGACTGCTAATACCGCATAAGCGCACAGAATCGCATGATTCGGTGTGAAAAACTCCGGTGGTATGAGATGGACCCGCGTCTGATTAGCTAGTTGGTGGGGTAAAGGCCTACCAAGGCGACGATCAGTAGCCGACCTGAGAGGGTGATCGGCCACATTGGGACTGAGACACGGCCCAA	92	62	81	0	88	35	0	0	0	40	24	26	82	2	29	6	1	6	1	4	6	2	1	5	174	3	26	29	12	28	66	6	10	0	0	0	30	1	8	16	9	36	20	35	63	55	26	66
237	GATGAACGCTGGCGGCGTGCCTAACACATGCAAGTCGAGCGAAGCACTTTGATTGGATTCTTCGGATGAAGATGATTGTGACTGAGCGGCGGACGGGTGAGTAACGCGTGGGCAACCTGCCTTACACAGGGGGATAACAGTTAGAAATGACTGCTAATACCGCATAAGACCGCGGAACCGCATGGTTCTGAGGTAAAAACTCCGGTGGTGTAAGATGGGCCCGCGTCTGATTAGGTAGTTGGTGAGGTAACGGCTCACCAAGCCGACGATCAGTAGCCGACCTGAGAGGGTGACCGGCCACATTGGGACTGAGACACGGCCCAG	77	288	333	16	136	31	29	1	0	0	6	0	0	0	1	0	0	0	0	0	0	0	0	0	0	0	0	0	0	0	0	0	0	0	0	0	30	0	0	0	2	3	0	35	0	14	24	7
238	GATGAACGCTGGCGGCGTGCTTAACACATGCAAGTCGAACGACTAAACCGCCCTCGGGCGGACATAGAGTGGCGAACGGGTGAGTAACACGTGACCAACCTGCCCCCCGCTCCGGGATAACGCGGCGAAAGCCGCGCTAATACCGGGTACTCCGGCGAGGCCGCATGGCCCCGCCGGGAAAGCTCCGGCGGCGGGGGATGGGGTCGCGGCCCATCAGGTAGTAGGCGGGGTGACGGCCCACCTAGCTTTCGACGGGTAGCCGGGCTGAGAGGCCGACCGGCCACATTGGGACTGAGATACGGCCCAG	17	26	21	27	16	10	13	31	8	17	34	20	17	41	17	45	32	24	20	22	54	32	22	35	17	41	26	10	18	13	15	32	19	16	23	36	15	14	13	23	21	18	17	22	11	26	11	9
239	GATGAACGCTAGCGACAGGCTTAACACATGCAAGTCGAGGGGCAGCGGGGGCGAAAGCTTGCTTTCGCCTGCCGGCGACCGGCGCACGGGTGAGTAACACGTATGGAACCTGCCCTATGCAGGGGGATAAGCGGAAGAAATTCCGTCTAATACCGCATAACACCATTTGGAGACATCTCCAGGTGGTCAAAGGAGGCGACTCCGGCATAGGATGGCCATGCGTCGCATTAGCTAGTCGGCGGGGTAACGGCCCACCGAGGCGACGATGCGTAGGGGTTCTGAGAGGAAGGTCCCCCACACTGGTACTGAGACACGGACCAG	8	11	8	6	12	13	15	6	10	2	1	5	0	26	12	0	12	6	2	25	7	1	11	46	2	25	23	5	6	12	13	48	6	22	121	180	9	20	13	16	14	17	0	1	1	3	0	0
240	ATTGAACGCTGGCGGCGTGCTTAACACATGCAAGTCGAACGCGAAAGCGGCTTCGGTCGCGAGTAGAGTGGCGCACGGGTGAGTAACGCGTGGACAATCTGCCCTCATGACCGGGATAACAGTTGGAAACGACTGCTAATACCGGATACGCTCTGGATGAACTTTTAGAGGAAAGACGGCCTCTGCATGCAAGCTGTCGTATGAGGATGAGTCCGCGTCCCATTAGCTTGTTGGTGGGGTAACGGCCTACCAAGGCGACGATGGGTAGCCGATCTGAGAGGATGATCGGCCACACTGGAACTGAAACACGGTCCAG	40	52	125	9	48	38	86	35	103	22	41	29	68	10	13	0	1	0	0	0	0	0	0	2	113	7	43	26	12	37	15	22	16	0	0	0	124	0	67	6	64	37	173	59	114	0	0	1
242	GATGAACGCTGGCGGCGTGCTTAACACATGCAAGTCGAACGAAGCACTTGAGAAAGATTCTTCGGATGAAGTCTTATGTGACTTAGTGGCGGACGGGTGAGTAACGCGTGGGTAACCTGCCTCACACAGGGGGATAACAGTTGGAAACGACCGCTAATACCGCATAACCCGCCGGTGCCGCATGGCACTGACGGAAAAGATTTATCGGTGTGAGATGGACCCGCGTCTGATTAGCCAGTTGGCAGGGTAACGGCCTACCAAAGCGACGATCAGTAGCCGGCCTGAGAGGGTGAACGGCCACATTGGGACTGAGACACGGCCCAA	0	0	0	0	0	0	0	0	0	0	2	2	0	0	0	0	1	1	2	11	8	0	1	1	0	0	0	0	0	0	0	0	0	3	19	3	0	0	0	0	0	1	0	0	0	0	0	0
243	GACGAACGCTGGCGGCGCGCCTAACACATGCAAGTCGAACGGTGAAGAGGAGCTTGCTCCTCGGATCAGTGGCGGACGGGTGAGTAACACGTGAGCAACCTGCCTTTCAGTGGGGGACAACAGTTGGAAACGACTGCTAATACCGCATAACGTGCCGGAAGGGCATCCTTTTGGTACCAAAGATTTATCGCTGAAAGATGGGCTCGCGTCTGATTAGATAGTTGGTGAGGTAACGGCCCACCAAGTCGACGATCAGTAGCCGGACTGAGAGGTTGATCGGCCACATTGGGACTGAGACACGGCCCAG	71	25	86	9	287	16	85	0	0	0	18	17	45	3	0	39	9	38	23	31	17	29	52	18	0	7	5	0	0	2	16	34	176	1	0	0	0	4	21	0	48	168	0	0	0	0	0	0
244	GATGAACGCTGGCGGCGTGCTTAACACATGCAAGTCGAACGGGGGATGTACAGCGGGAAGATTTCGGTCGGACCAAGTGCATGCCTAGTGGCGGACGGGTGAGTAACGCGTGGGTAACCTGCCTTACACAGGGGGATAACACTTAGAAATAGGTGCTAATACCGCATGAGCGCACAGGACCGCATGGTCGAGTGTGAAAAACTGAGGTGGTGTAAGATGGACCCGCGTCTGATTAGCTAGTTGGTGAGGTAACGGCCCACCAAGGCGACGATCAGTAGCCGGCCTGAGAGGGTGGACGGCCACATTGGGACTGAGACACGGCCCAA	69	46	32	1	2	0	5	0	0	10	34	4	9	18	1	159	103	1	84	188	12	40	164	19	72	50	1	2	2	10	54	13	51	1	63	42	10	70	8	4	3	38	1	1	0	4	97	15
245	GATGAACGCTGGCGGCGTGCTTAACACATGCAAGTCGAGCGAAAATAATTGAGAGCTTGCTTTTGATTATTTTAGCGGCGGACGGGTGAGTAACGTGTGGGCAACCTACCTTTTACTGTGGAATAATCGTTGGAAACGACGACTAATACCGCATACGATTTTCTGAAGGCATCTTTGGGAAAGGAAAGGAAATATTCGGTAAAAGATGGGCCCGCATCTGATTAGCTAGTTGGTGAGATAATAGCCCACCAAGGCAACGATCAGTAGCCGACCTGAGAGGGTGACCGGCCACATTGGGACTGAGACACGGCCCAA	210	142	99	143	23	24	99	1	45	0	0	8	0	0	0	0	0	0	0	0	0	0	0	0	0	0	0	0	0	0	1	0	0	40	26	7	462	45	0	95	0	0	0	0	0	247	18	18
246	GATGAACGCTAGCGACAGGCTTAACACATGCAAGTCGAGGGGCAGCGGGGGAGTAAGCTTGCTTACTTCTGCCGGCGACCGGCGCACGGGTGAGTAACACGTATGCAACCTGCCCGTCACAGGGGGATAATCGGAAGAAATTCCGTCTAATACCGCGTGACAACACCGAGAGGCATCTTTTGGTGTTCAAAGGAATCAATTCCGGTGACGGATGGGCATGCGTCGCATTAGCTAGTCGGCGGGGTAACGGCCCACCGAGGCGACGATGCGTAGGGGTTCTGAGAGGAAGGCCCCCCACACTGGTACTGAGACACGGACCAG	9	37	27	14	24	6	33	17	63	1	16	20	12	32	12	4	65	13	14	68	8	55	48	45	0	22	28	3	12	14	7	34	18	9	48	38	12	28	8	7	34	17	7	4	4	18	26	35
247	GATGAACGCTAGCGACAGGCTTAACACATGCAAGTCGAGGGGCAGCGGGGAGCAAGCTTGCTTGCTCTGCCGGCGACCGGCGCACGGGTGAGTAACACGTATGCAACCTGCCCTCCGCAGGGGGATAACCCGGAGAAATCCGGACTAATACCGCGTGGTACACCAGTGGGGCATCCCACGGGTGTTAAAAGGAAGCGATTCCGGCGGAGGATGGGCATGCGGCGCATTAGCTTGTTGGCGGGGTAACGGCCCACCAAGGCGACGATGCGTAGGGGTTCTGAGAGGAAGGTCCCCCACACTGGTACTGAGACACGGACCAG	0	0	0	0	0	0	0	0	0	0	0	0	0	0	0	0	0	0	0	0	0	0	0	0	0	0	0	0	0	0	0	0	0	0	0	0	0	0	0	0	0	0	0	0	0	0	0	0
248	GACGAACGCTGGCGGCGTGCCTAATACATGCAAGTCGAACGGAGATATTCGCTGATGAAGTACTTCGGTAATGAATCTTGGATATCTTAGTGGCGGACGGGTGAGTAACGCGTGAGCAACCTGCCTTTCAGAGGGGGATAACGTTTGGAAACGAACGCTAATACCGCATGACATTATCTTATCGCATGGTAGGATAATCAAAGGAGCAATCCGCTGAAAGATGGGCTCGCGTCCGATTAGGTAGTTGGTGGGGTAACGGCCCACCAAGCCGACGATCGGTAGCCGGACTGAGAGGTTGGACGGCCACATTGGGACTGAGACACGGCCCAG	14	24	60	5	53	3	6	0	2	8	4	29	5	1	2	1	12	14	7	6	12	6	11	19	21	0	3	11	0	11	14	3	15	4	25	10	24	1	2	7	7	10	8	6	5	23	10	14
249	GATGAACGCTGGCGGCGTGCTTAACACATGCAAGTCGAGCGAAAATAATTGAGAGCTTGCTTTTGATTATTTTAGCGGCGGACGGGTGAGTAACGTGTGGGTAACCTGCCTTTTACTGTGGAATAATCGTTGGAAACGACGACTAATACCGCATACGATTTTCTGAAGGCATCTTTGGGAAAAGAAAGGAAATATTCGGTAAAAGATGGGCTCGCATCTGATTAGCTAGTTGGTGAGATAATAGCCCACCAAGGCAACGATCAGTAGCCGACCTGAGAGGGTGACCGGCCACATTGGGACTGAGACACGGCCCAA	230	174	84	118	25	25	72	0	27	0	0	12	0	0	0	0	0	0	0	0	0	0	0	0	0	0	0	0	0	0	0	0	0	27	23	8	422	46	0	94	0	0	0	0	0	253	15	19
250	GATGAACGCTGGCGGTGCGCCTAACACATGCAAGTCGAACGAAGGATTGTGAAGGAACTTTACGGAGGGAAAACACAATGACTGAGTGGCGGACGGGTGAGTAACGCGTAGGGAACCTGGCCCTTACAGGGGGATAACAGATGGAAACAACTGCTAATACCGCATAAGCGCCCAGCCTCGCATGAGGCAGAGTGAAAAACTAAGGTGGTAAGGGATGGCCCTGCGTCCGATTAGCTAGTTGGTATGGTAACGGCATACCAAGGCGACGATCGGTAGCCGGCCTGAGAGGGTGGACGGCCACATTGGGACTGAGACACGGCCCAA	124	24	26	0	30	26	7	0	1	15	176	4	10	8	1	28	4	2	5	0	3	3	0	0	172	7	1	4	5	2	12	55	3	19	22	28	0	2	0	202	9	1	0	4	0	0	0	0
251	GATAAACGCTGGCGGCGCACATAAGACATGCAAGTCGAACGGACTTAACTCATTCTTTTAGATTGAGAGCGGTTAGTGGCGGACTGGTGAGTAACACGTAAGCAACCTGCCTATCAGAGGGGAATAACAGTGAGAAATCATTGCTAATACCGCATAAGCTAGTAGTATCGCATGATATAGCTAGAAAAGGAGCAATCCGCTGATAGATGGGCTTGCGTCTGATTAGCTAGTTGGTGGGGTAACGGCCTACCAAGGCGACGATCAGTAGCCGGACTGAGAGGTTGAACGGCCACATTGGGACTGAGATACGGCCCAG	0	0	0	0	0	0	0	0	0	0	0	0	0	0	0	0	0	0	0	0	0	0	0	0	0	0	0	0	0	0	0	0	0	0	0	0	0	0	0	0	0	0	0	0	0	0	0	0
252	GATGAACGCTAGCGACAGGCTTAACACATGCAAGTCGAGGGGCAGCGGGGATGAGAGCTTGCTCTTATCCGCCGGCGACCGGCGCACGGGTGAGTAACACGTATGCAACCTACCCCCTACAGGGGAATAATCGGCGGAAACGCCGTCTAATACCGCATATACGCTTTGGAGGCATCTCTTTGGCGAGAAAGAACTTCGGTAGGGGATGGGCATGCGGCGCATTAGGTAGTTGGCGGGGTAACGGCCCACCAAGCCGACGATGCGTAGGGGTTCTGAGAGGAAGGTCCCCCACACTGGTACTGAGACACGGACCAG	18	62	64	8	84	54	39	163	6	8	40	31	1	11	6	10	14	4	24	6	2	47	9	8	0	51	34	4	6	17	9	50	10	8	4	28	1	20	10	0	56	41	0	3	0	11	18	4
253	GATGAACGCTAGCTACAGGCTTAACACATGCAAGTCGAGGGGCAGCATGGAAGTTTGCTTGCAAACTTTTGATGGCGACCGGCGCACGGGTGAGTAACACGTATCCAACCTGCCTCATACTCGGGGATAGCCTTTCGAAAGAAAGATTAATACCCGATGTCATAGTCCTACCGCATGATGGGATTATTAAAGAATTTCGGTATGGGATGGGGATGCGTTCCATTAGTTGGTTGGCGGGGTAACGGCCCACCAAGACTACGATGGATAGGGGTTCTGAGAGGAAGGTCCCCCACATTGGAACTGAGACACGGTCCAA	14	191	140	5	0	4	11	7	209	0	0	15	0	80	8	0	0	0	0	0	0	0	0	0	0	0	11	0	0	0	0	37	7	1	5	1	12	28	62	43	11	7	0	1	4	0	0	0
254	GACGAACGCTGGCGGCGTGCTTAACACATGCAAGTCGAACGGAGCACCCCTGAAGGAGTTTTCGGACAACGGAAGGGAATGCTTAGTGGCGGACTGGTGAGTAACGCGTGAGGAACCTGCCTTTCGGAGGGGGACAACAGTTGGAAACGACTGCTAATACCGCATGACGTATCGGGATCGCATGGTCTTGATACCAAAGATTTTATCGCCGAAAGATGGCCTCGCGTCTGATTAGCTAGTTGGTGGGGTAACGGCCTACCAAGGCGACGATCAGTAGCCGGACTGAGAGGTTGGCCGGCCACATTGGGACTGAGATACGGCCCAG	14	6	3	98	94	28	23	0	4	3	1	1	7	1	0	37	4	2	5	37	0	5	12	7	1	2	4	3	0	8	5	2	7	0	0	0	0	0	3	0	0	1	2	3	0	148	12	113
255	GATGAACGCTGGCGGCGTGCTTAACACATGCAAGTCGAACGGAGGATGTACGGTGAAGAGATTTCGGTCAAATCATGTGCATCTTTAGTGGCGGACGGGTGAGTAACGCGTGGGTAACCTGCCTTACACAGGGGGATAACACTTAGAAATAGGTGCTAATACCGCATGAGCGCACAGGACCGCATGGTCGAGTGTGAAAAACTGAGGTGGTGTAAGATGGACCCGCGTCTGATTAGCTAGTTGGTGAGGTAACGGCCCACCAAGGCGACGATCAGTAGCCGGCCTGAGAGGGTGGACGGCCACATTGGGACTGAGACACGGCCCAA	88	34	19	1	3	2	20	0	0	10	31	5	8	24	0	150	86	5	96	195	11	40	146	12	74	39	0	5	4	11	43	17	43	0	63	41	6	76	7	8	3	23	2	0	0	2	94	17
256	GATGAACGCTGGCGGCGTGCCTAACACATGCAAGTCGAACGGACTCATACTGAAACCTAGTGATTTATGAGTTAGTGGCGGACGGGTGAGTAACGCGTGGATAACCTGCCGTATACCGGGGGATAACACTTAGAAATAGGTGCTAATACCGCATGAGCGCACAGCTCCGCATGGGGCGGTGTGAAAAACTCCGGTGGTATACGATGGATCCGCGTCTGATTAGCCAGTTGGCGGGGTAACGGCCCACCAAAGCGACGATCAGTAGCCGGCCTGAGAGGGTGAACGGCCACATTGGGACTGAGACACGGCCCAG	0	0	0	0	0	0	0	0	0	0	0	0	0	0	0	0	0	0	0	0	0	0	0	0	0	0	0	0	0	0	0	0	0	0	0	0	0	0	0	0	0	0	0	0	0	0	0	0
257	GATGAACGCTGGCGGCGTGCCTAACACATGCAAGTCGAGCGGAGCAATCTTGATGAAGTTTTCGGATGGAATCAGGATTGACTTAGCGGCGGACGGGTGAGTAACACGTGGATAACCTGCCTTATACTGGGGGATAACAGCCAGAAATGGCTGCTAATACCGCATAAGCGCACGGCGCCGCATGGCGCAGTGTGAAAAACTCCGGTGGTATAAGATGGATCCGCGCCTGATTAGCTAGTTGGCGGGGCAGCGGCCCACCAAGGCGACGATCAGTAGCCGGCCTGAGAGGGCGACCGGCCACATTGGGACTGAGACACGGCCCAA	5	1	1	34	1	1	37	0	4	6	0	0	4	0	1	1	1	1	0	1	6	1	1	4	4	0	2	6	0	3	1	0	1	1	1	0	1	0	0	2	0	1	5	1	5	23	3	10
258	GATGAACGCTGGCGGCGTGCTTAACACATGCAAGTCGAGCGAAAATAATTAGGAGCTTGCTTTTGATTATTTTAGCGGCGGACGGGTGAGTAACGTGTGGGCAACCTGCCTTTTACTGTGGAATAATCGTTGGAAACGACGACTAATACCGCATACGGTTCTTGGAAGGCATCTTCTAAGAAAGAAAGGATTTATTCGGTAAAAGATGGGCCCGCATCTGATTAGCTAGTTGGTGAGATAATAGCCCACCAAGGCAACGATCAGTAGCCGACCTGAGAGGGTGACCGGCCACATTGGGACTGAGACACGGCCCAA	0	0	0	0	0	0	0	0	0	228	82	10	260	31	206	40	6	39	37	0	2	49	0	32	444	62	106	306	3	49	91	61	79	0	3	0	0	1	78	1	165	353	0	0	0	0	0	0
259	GATGAACGCTGGCGGCGTGCCTAACACATGCAAGTCGAACGAAGACTGTGCGACGGAACTCTCCGGAGGGAAGATGCGCAGGACTGAGTGGCGGACGGGTGAGTAACGCGTGGGTAACCTGCCCTGTACAGGGGGACAACAGCTGGAAACGGCTGCTAATACCGCATAAGCCTGCAGTACCGCATGGTGCAGCAGGAAAAACTCCGGTGGTACAGGATGGGCCCGCGTCTGATTAGTTAGTTGGCGGGGTAACAGCCCACCAAGACGACGATCAGTAGCCGGCTTGAGAGAGTGAACGGCCACATTGGGACTGAGACACGGCCCAA	0	0	0	0	0	0	0	0	0	0	1	8	7	3	50	0	0	0	0	0	0	0	0	1	0	29	123	0	0	11	0	14	74	35	1	13	43	1	151	54	0	47	265	65	61	131	0	6
260	GATGAACGCTGGCGGCGTGCCTAACACATGCAAGTCGAACGGATTTATAACGAAACCTAGTGAATTATAAGTTAGTGGCGGACGGGTGAGTAACGCGTGGAAAACCTGCCGTATACTGGGGGATAACACTTAGAAATAGGTGCTAATACCGCATAAGCGCACAGCTTCGCATGAAGCAGTGTGAAAAACTCCGGTGGTATACGATGGTTCCGCGTCTGATTAGCTAGTTGGTGAGGTAAAAGCCCACCAAGGCAACGATCAGTAGCCGGCCTGAGAGGGTGAACGGCCACATTGGGACTGAGACACGGCCCAA	104	134	160	2	64	73	23	1	0	68	30	46	37	32	9	10	12	5	18	44	13	17	4	26	273	19	9	11	3	93	55	20	56	0	1	1	2	17	29	90	44	68	0	16	0	0	0	0
261	GATGAACGCTGGCGGCGTGCCTAACACATGCAAGTCGAACGATTAAGCCGGCTTCGGCCGGGAATAGAGTGGCGAACGGGTGAGTAACACGTGACCAACCTGCCCCTTGCTCCGGGACAACCGCTGGAAACGGCGGCTAATACCGGATACTCCGCGGGCCCCGCATGGGGCCGGCGGGAAAGCCCCGACGGCAAGGGATGGGGTCGCGGCCCATTAGGTAGTAGGCGGGGTAACGGCCCACCTAGCCCGCGATGGGTAGCCGGCCTGAGAGGGCGATCGGCCACATTGGGACTGAGATACGGCCCAG	29	12	28	6	4	8	23	25	26	9	24	23	10	20	3	19	17	12	8	3	20	11	15	10	8	19	9	5	11	18	6	14	6	11	8	16	9	17	12	10	9	5	7	9	1	18	6	5
262	GATGAACGCTGGCGGCGTGCTTAACACATGCAAGTCGAACGGACTCATATTGAAACCTAGTGATGTATGAGTTAGTGGCGGACGGGTGAGTAACGCGTGGAGAACCTGCCGTATACTGGGGGATAACACTTAGAAATAGGTGCTAATACCGCATAAGCGCACAGCTTCGCATGAAGCAGTGTGGAAAACAAAAAGCTAAAGCTTTTGGTGGTATACGATGGATCCGCGTCTGATTAGCTTGTTGGCGGGGTAAAGGCCCACCAAGGCAACGATCAGTAGCCGGCCTGAGAGGGTGAACGGCCACATTGGGACTGAGACACGGCCCAA	0	0	0	0	0	0	0	0	0	0	0	0	0	0	0	0	0	0	0	0	0	0	0	0	0	0	0	0	0	0	0	0	0	0	0	0	0	0	0	0	0	0	0	0	0	0	0	0
263	GATGAACGCTGGCGGCGTGCCTAACACATGCAAGTCGAACGAAGCAGGGGGGCGGAATCTCTCCGGAGGGGAAGCCCCCCTGACTGAGTGGCGGACGGGTGAGTAACGCGTGGACAACCTACCCCGCACTGGGGGACAACAGCCGGAAACGGCTGCTAATACCGCATATGCGCACGGCCCCGCATGGGGCCGCGCGGAAAGCGCATGCGGTGCGGGATGGGTCCGCGTCTGATTAGCTTGTTGGCGGGGTAACGGCCCACCAAGGCGACGATCAGTAGCCGGCCTGAGAGGGTGGACGGCCACATTGGGACTGAGACACGGCCCAG	0	0	0	0	108	8	0	0	1	0	1	0	3	18	15	13	58	49	18	23	93	27	16	66	0	21	111	0	4	16	8	35	69	7	23	40	0	0	0	1	18	55	0	0	0	0	0	0
264	GATGAACGCTAGCTACAGGCTTAACACATGCAAGTCGAGGGGCAGCATGGCCTATCTTTCGGGATAGGCTGATGGCGACCGGCGCACGGGTGAGTAACGCGTATCCAACCTTCCCTTTACTGGGGCCCAGCCCGTCGAAAGGCGGATTAATCCCCCATGTTCTCCGTCCCGGACATCTGTGTCGGAGCAAAGATTTATCGGTAAAGGATGGGGATGCGTCCGATTAGCTTGTTGGCGGGGTAACGGCCCACCAAGGCATCGATCGGTAGGGGTTCTGAGAGGAAGGTCCCCCACACTGGAACTGAGACACGGTCCAG	0	7	6	4	2	5	20	5	0	3	30	9	17	36	25	3	66	23	5	29	48	28	30	37	2	26	25	0	0	4	0	1	11	23	18	12	5	9	17	13	2	1	0	0	0	1	18	21
265	GATGAACGCTAGCGGCAGGCTTAACACATGCAAGTCGCGGGGCAGCGGGGGATGTAGCAATACATTCTGCCGGCGACCGGCGCAAGGGTGCGTAACGCGTGAGCAACATGCCCGTCTCAGGGGGATAACCGGTGGAAACGCCGCCTAATACCCCATGGTGACATCCGGAGGCATCTCCGGCTGTCTAAAGCTCCGGCGGAGACGGATTGGCTCGCGTGGCATTAGCTGGACGGCGGGGTAACGGCCCACCGTGGCTACGATGTCTAGGGGTTCTGAGAGGAAGGTCCCCCACACTGGAACTGAGACACGGTCCAG	0	0	0	30	9	10	46	5	17	0	7	21	0	15	54	0	0	0	0	0	0	0	0	1	0	27	17	0	22	28	2	59	7	1	37	24	23	11	32	11	35	10	8	1	12	16	17	42
266	GATGAACGCTGGCGGCGTGCTTAACACATGCAAGTCGAACGGAGATAACATTTTCGAAGCGATTAGTTTACTAAGAGCGGAGATGTTGCTATCTTAGTGGCGGACGGGTGAGTAACGCGTGGGTAACCTGCCTTACACTGGGGGATAACACTTAGAAATAGGTGCTAATACCGCATAACAGAGGGAGTCGCATGACTTCGTCTTAAAAACTCCGGTGGTGTAAGATGGACCCGCGTCTGATTAGCTTGTTGGCGGGGTAACGGCCCACCAAGGCGACGATCAGTAGCCGGCCTGAGAGGGTGAACGGCCACATTGGGACTGAGACACGGCCCAA	30	14	38	23	871	55	290	19	16	0	0	1	0	0	0	0	0	0	0	0	0	0	0	0	0	0	0	0	0	0	0	0	0	0	0	0	0	0	0	0	0	0	0	0	0	30	7	3
267	GATGAACGCTGGCGGCGTGCATAACACATTCAAGTCGAACGGAGTTAATTGGAAGCTTGCTTCTGATTAACTTAGTGGCGGACGGGTGAGTAACGCGTGAGCAACCTGCCTGTTAGAGGGGAATAACGTCTGGAAACGGACGCTAATACCGCATAACGCATTGAGACCGCATGGTATTAATGCCAAAGATTTATCGCTAACAGATGGGCTCGCGTCCGATTAGGTAGTTGGTGAGGTAACGGCCCACCAAGCCGACGATCGGTAGCCGGACTGAGAGGTTGAACGGCCACATTGGAACTGAGAAACGGTCCAG	1	45	49	0	9	6	25	1	88	1	3	3	4	23	5	1	235	9	0	86	31	32	100	60	1	69	32	2	41	10	0	116	11	0	16	2	0	9	5	1	17	4	2	0	0	1	20	14
268	GATGAACGCTAGCGACAGGCTTAACACATGCAAGTCGAGGGGCAGCGGGGGAGCAGCAATGCTCCCGCCGGCGACCGGCGCACGGGTGAGTAACACGTATGGAACCTGCCCGCAGCAGGGGGATAAGCGGAAGAAATTCCGTCTAATACCGCGTAACACCGCGGAGGGGCATCCCTTCGCGGTTAAAGATTCATCGGCTGCGGATGGCCATGCGGCGCATTAGCTAGTCGGCGGGGTAACGGCCCACCGAGGCGACGATGCGTAGGGGTTCTGAGAGGAAGGTCCCCCACACTGGTACTGAGACACGGACCAG	46	2	0	3	39	5	10	8	12	48	149	28	62	16	4	53	14	7	49	2	2	144	11	7	30	0	10	3	0	0	19	3	0	6	2	8	18	23	6	12	4	0	4	0	26	17	3	16
269	GATGAACGCTAGCGGCAGGCTTAACACATGCAAGTCGAGGGGCAGCGGGGGGCGCGCTTGCGCGTCCCGCCGGCGACCGGCGCACGGGTGAGTAACACGTATGCAACCTGCCCCCGCCAGGGGTACAACCCTCCGAAAGGGGGGCTGATACCGCGTACATCCCCCGGGGGCATCCCCGGGGGAGGAAAGCCCTACGGGGCGGGCGGGGATGGGCATGCGGCGCATTAGGAAGACGGCGGTGTGACGGACCACCGTTCCGACGATGCGTAGGGGTTCTGAGAGGAAGGCCCCCCACACTGGTACTGAGACACGGACCAG	10	34	53	5	36	29	19	38	173	3	21	33	4	30	17	2	18	9	1	19	7	20	26	29	4	38	15	5	34	16	5	51	23	6	29	38	6	16	20	1	16	16	12	8	6	7	22	8
270	ATTGAACGCTGGCGGCAGGCCTAACACATGCAAGTCGAACGGTAACAGGAAACAGCTTGCTGTTTCGCTGACGAGTGGCGGACGGGTGAGTAATGTCTGGGAAACTGCCTGATGGAGGGGGATAACTACTGGAAACGGTAGCTAATACCGCATAACGTCGCAAGACCAAAGAGGGGGACCTTCGGGCCTCTTGCCATCGGATGTGCCCAGATGGGATTAGCTAGTAGGTGGGGTAACGGCTCACCTAGGCGACGATCCCTAGCTGGTCTGAGAGGATGACCAGCCACACTGGAACTGAGACACGGTCCAG	0	1	0	0	1	0	3	7	176	0	0	0	0	0	0	0	0	0	0	0	0	0	0	0	2	0	0	0	0	0	0	0	4	0	0	1	0	0	2	0	0	0	0	3	0	0	0	0
271	GATGAACGCTGGCGGCGTGCCTAACACATGCAAGTCGAGCGAGAAACAAGGGACGGAGATTTCGGTTGAAGTTTCTTGCGGAAAGCGGCGGACGGGTGAGTAACGCGTAGGCAACCTGCCCTTTGCAGAGGGATAGCCTCGGGAAACCGGGATTAAAACCTCATGATACTGAGAGCCCGCATGGGCTTTTGGCCAAAGATTTATCGGCAGAGGATGGGCCTGCGTCTGATTAGTTAGTTGGTGGGGTAACGGCCTACCAAGGCGACGATCAGTAGCCGACCTGAGAGGGTGATCGGCCACATTGGAACTGAGACACGGTCCAA	16	19	31	8	21	3	9	7	22	9	6	5	15	2	5	14	53	41	4	25	108	6	39	59	15	0	18	1	4	10	9	13	15	20	55	9	24	5	11	8	18	20	0	0	0	12	8	17
272	GACGAACGCTGGCGGCGTGCCTAACACATGCAAGTCGAACGGAGATACCCGCTGATGAAGTACTTCGGTAATGATTCTTGGATATCTTAGTGGCGGACGGGTGAGTAACGCGTGAGCAACCTGCCTTTCAGAGGGGGATAACGTTTGGAAACGAACGCTAATACCGCATGATATTATTGAGCTGCATGGCTTGATAATCAAAGGAGCAATCCGCTGAAAGATGGGCTCGCGTCCGATTAGGTAGTTGGCGGGGCAACGGCCCACCAAGCCGACGATCGGTAGCCGGACTGAGAGGTTGAACGGCCACATTGGGACTGAGACACGGCCCAG	43	49	61	3	32	4	6	0	24	158	18	5	51	7	19	28	13	32	6	33	50	19	25	48	33	2	55	18	0	4	11	6	4	36	40	2	199	16	24	65	7	45	5	6	95	31	0	3
273	GATGAACGCTAGCGACAGGCTTAACACATGCAAGTCGAGGGGCAGCGGGGGCGAAGCTTGCTTCGCCTGCCGGCGACCGGCGCACGGGTGAGTAACACGTATGCGACCTGCCCCCCGCAGGGGGATAACCGGGAGAAATCCCGACTAATACCGCGTAACGCCGCGGACCTGCATGGGTCTGCGGCCAAAGGAAGCGATTCCGGCGGGGGATGGGCATGCGGCGCATTAGCTAGTCGGCGGGGTAACGGCCCACCGAGGCGACGATGCGTAGGGGTTCTGAGAGGAAGGTCCCCCACACTGGTACTGAGACACGGACCAG	0	0	0	0	0	0	0	0	0	0	0	0	0	0	0	0	0	0	0	0	0	0	0	0	0	0	0	0	0	0	0	0	0	0	0	0	0	0	0	0	0	0	0	0	0	0	0	0
274	GATGAACGCTGGCGGCGTGCCTAACACATGCAAGTCGAACGAAGCATCCCTTCCGATGAATGGACCAGCTTGCTGGGAAAGGAATCAATTGGGATGACTGAGTGGCGGACGGGTGAGTAACGCGTGGGTAACCTGCCCCATAGAGGGGGACAACAGCTGGAAACGGCTGCTAATACCGCATAGCAGGAAAGAGACGCATGTCTTTTTCTTCAAAGATTTATCGCTATGGGATGGACCCGCGTCTGATTAGCTAGTTGGTAAGGTAACGGCCTACCAAGGCGACGATCAGTAGCCGGCTTGAGAGAGTGGACGGCCACATTGGGACTGAGACACGGCCCAG	94	57	85	7	18	11	0	0	0	62	28	41	20	56	23	32	60	49	2	69	63	20	102	71	102	48	23	0	7	16	38	7	11	84	28	54	98	33	63	104	20	17	0	0	0	0	0	0
275	GATGAACGCTGGCGGCGTGCCTAACACATGCAAGTCGAACGGATCCATATTGAAACCTAGTGATGTATGGATTAGTGGCGGACGGGTGAGTAACGCGTGGATAACCTGCCGTATACAGGGGGATAACACTTAGAAATAGGTGCTAATACCGCATAAGCGCACGATTCCGCATGGAACAGTGTGAAAAACTCCGGTGGTATACGATGGATCCGCGTCTGATTAGCCAGTTGGCGGGGTAACGGCCCACCAAAGCGACGATCAGTAGCCGGCCTGAGAGGGTGAACGGCCACATTGGGACTGAGACACGGCCCAA	0	0	0	0	0	0	0	0	0	115	113	81	141	0	0	1	0	0	0	0	2	19	0	0	315	0	6	118	0	0	198	3	10	184	78	14	335	2	140	260	0	10	1	0	0	0	0	0
276	GACGAACGCTGGCGGCGTGCTTAACACATGCAAGTCGAACGGACCTTTTTTGGAAGAAGCCTTCGGGTGGAAATTAGGAAAGGTTAGTGGCGGACGGGTGAGTAACGCGTAGATAATCTACCTTAAAGACTGGGACAACAGTTGGAAACGACTGCTAATACCGGATACGCTGCACATAGGGCATCCTAGGTGCAGGAAAAGAGGCCTCTTAACAATGCTCCTGCTTTTAGATGAGTCTGCGTCTGATTAGCTAGATGGTGGGGTAACGGCTTACCATGGCGACGATCAGTAGTCGGCCTGAGAGGGTGACCGGCCACATTGGGACTGAGACACGGCCCAA	0	0	0	10	143	27	37	1	8	0	0	17	0	0	0	0	0	0	0	0	0	0	0	0	0	0	0	0	0	0	0	0	0	0	0	0	0	0	0	0	0	0	0	0	0	26	19	92
277	GATGAACGCTGGCGGCGTGCTTAACACATGCAAGTCGAATGTAGTTTACTACATGGCGGACGGGTGAGTAACGCGTGAGCAATCTGCCCATATCTGGGGGATAACAGTTGGAAACGACTGATAATACCGCATAATATGGTTTGAAGGCATCTTCTTTCCATCAAAGATTTATCGGATATGGATGAGCTCGCGTCTGATTAGCTTGTTGGTGAGGTAACGGCTCACCAAGGCGACGATCAGTAGCCGACCTGAGAGGGTGATCGGCCACATTGGAACTGAGACACGGTCCAA	27	34	67	0	0	0	0	0	0	58	39	9	78	72	38	6	15	50	47	24	1	45	101	85	49	17	83	0	3	3	10	23	149	14	51	11	5	70	74	195	22	51	0	0	0	0	0	0
278	GATGAACGCTGGCGGCATGCCTAAGACATGCAAGTCGAACGAGGTGGCCCACAGAATTTGATAGAAGCTTTGAGAGCTTGCTCGAGAAGTGGAAAGAGAAGGACGTGGAATTTCCACCTAGTGGCAAACGGGTGAGTAACACGTGGGTTACCTACCTCTTAGATGGGGATACCAATTGGAAACGATTGTTAATACCGAATGTGATCTACGGATTAAAGGGAGCCTTTAAAGCTTCGCTAAGAGATGGGCCTGCGGTGCATTAGATAGTTGGTGGGGTAAGAGCCTACCAAGTCAACGATGCATAGCTGAACTGAGAGGTTGATCGGCCACACTGGGACTGAGACACGGCCCAG	0	0	0	0	0	0	0	0	0	0	0	0	0	0	0	0	0	0	0	0	0	0	0	0	0	0	0	0	0	0	0	0	0	0	0	0	0	0	0	0	0	0	0	0	0	0	0	0
279	GATGAACGCTGGCGGCGTGCCTAACACATGCAAGTCGAACGGTTAAACCGCCCTTCGGGGCGGACATACAGTGGCGAACGGGTGAGTAACACGTGACCAACCTGCCCCGCACCCCGGGACAACCGCCGGAAACGGCGGCTAATACCGGATACTCTCCGAGGCGCGCATGCGCCACGGAGGAAAGCTCCGACGGTGCGGGATGGGGTCGCGGCCCATTAGGTAGTAGGCGGGGCAACGGCCCACCTAGCCTGCGATGGGTAGCCGGCCTGAGAGGGCGATCGGCCACATTGGGACTGAGATACGGCCCAG	8	4	17	8	74	4	30	6	19	15	19	9	30	5	10	35	13	39	22	14	63	9	19	18	20	6	8	6	3	3	10	12	2	15	11	11	13	4	2	11	3	7	25	13	0	24	24	24
280	GATGAACGCCGGCGGTGTGCCTAATACATGCAAGTCGTACGCACTGGCCCAACTGATTGATGGTGCTTGCACCTGATTGACGATGGATCACCAGTGAGTGGCGGACGGGTGAGTAACACGTAGGTAACCTGCCCCGGAGCGGGGGATAACATTTGGAAACAGATGCTAATACCGCATAACAACAAAAGCCACATGGCTTTTGTTTGAAAGATGGCTTTGGCTATCACTCTGGGATGGACCTGCGGTGCATTAGCTAGTTGGTAAGGTAACGGCTTACCAAGGCAATGATGCATAGCCGAGTTGAGAGACTGATCGGCCACATTGGGACTGAGACACGGCCCAA	4	22	7	3	0	0	20	3	21	6	18	8	8	64	47	50	55	7	63	12	7	41	4	0	4	19	4	27	29	3	34	10	0	16	5	29	3	23	15	22	27	15	14	11	22	2	0	0
281	GATGAACGCTGGCGGCGTGCCTAACACATGCAAGTCGAGCGAAGCGCGCCCCGGAATCCTTCGGGAGGAAGGGTCGCGACTGAGCGGCGGACGGGTGAGTAACGCGTGGGCAACCTGCCCCATACAGGGGGACAACGGCCGGAAACGGCCGCTAATACCGCATGATTCCTCTTGGCCGCATGGCCGGGAGGGGAAAGCCGAGACGGTATGGGATGGACCCGCGTCTGATTAGCTGGTTGGCGAGGTAACGGCTCACCAAGGCGACGATCAGTAGCCGGCCTGAGAGGGCGACCGGCCACATTGGGACTGAGACACGGCCCAA	35	27	34	34	45	31	63	4	52	22	1	1	20	1	4	20	4	18	10	5	34	2	9	36	5	0	7	0	2	9	13	1	14	24	15	5	51	0	2	3	1	19	8	8	9	56	9	18
282	GACGAACGCTGGCGGCGTGCTTAACACATGCAAGTCGAACGGGGTGCCTATGAAAGAGATTTCGGTCAATGGATTAGGTTACTTAGTGGCGGACGGGTGAGTAACGCGTGAGGAACCTGCCTTTCAGAGGGGGACAACAGCTGGAAACGGCTGCTAATACCGCATGACACATATTTATCGCATGGTAGATATGTCAAAGATTTATCGCTGAGAGATGGCCTCGCGTCTGATTAGCTAGTTGGTAGGGTAACGGCCTACCAAGGCGACGATCAGTAGCCGGACTGAGAGGTTGGCCGGCCACATTGGGACTGAGATACGGCCCAG	23	24	17	26	100	20	25	0	13	29	15	10	12	7	0	6	11	9	6	23	6	6	16	33	14	6	10	0	1	7	8	11	25	21	39	8	16	6	5	33	8	19	29	1	4	72	19	103
283	GATGAACGCCGGCGGTGTGCCTAATACATGCAAGTCGTACGCACTGGCCCAACCGATTGATGGTGCTTGCACCTGATTGACGTTGGATCACCAGTGAGTGGCGGACGGGTGAGTAACACGTAGGTAACCTGCCCCGGAGCGGGGGATAACATTTGGAAACAGATGCTAATACCGCATAACAACAAAAGCCACATGGCTTTTGTTTGAAAGATGGCCTTGGCTATCACTCTGGGATGGACCTGCGGTGCATTAGCTAGTTGGTAAGGTAACGGCTTACCAAGGCGATGATGCATAGCCGAGTTGAGAGACTGATCGGCCACAATGGAACTGAGACACGGTCCAT	14	30	9	1	0	0	2	3	9	13	14	13	21	35	16	3	25	32	2	35	16	0	12	8	0	1	0	22	0	0	4	2	0	42	30	78	11	47	8	41	3	3	4	8	4	3	0	0
284	GATGAACGCTGGCGGCGTGCTTAACACATGCAAGTCGAACGGGGTGCCTTTGAAAGAGGATTCGTCCAATTGAGAAGGTTACCTAGTGGCGGACGGGTGAGTAACGCGTGAGTAACCTGCCTTGGAGTGGGGAATAACACATCGAAAGATGTGCTAATACCGCATAATGCAGTTGGGCCGCATGGCTCTGGCTGCCAAAGATTTATCGCTCTGAGATGGACTCGCGTCTGATTAGCTGGTTGGCGGGGTAACGGCCCACCAAGGCGACGATCAGTAGCCGGACTGAGAGGTTGACCGGCCACATTGGGACTGAGACACGGCCCAG	42	15	17	3	69	51	44	0	20	82	6	16	5	3	8	6	16	6	1	5	12	8	8	15	42	6	14	3	1	7	13	9	9	16	20	8	73	3	8	21	2	23	9	12	1	20	8	62
285	GATGAACGCTGGCGGCGTGCTTAACACATGCAAGTCGAATGTAGCAATACATGGCGGACGGGTGAGTAACGCGTGAGCAATCTGCCCATATCTGGGGGATAACAGTTGGAAACGACTGATAATACCGCATAACATGGTTTGAAGGCATCTTCTTTCCATCAAAGATTTATCGGATATGGATGAGCTCGCGTCTGATTAGCTTGTTGGTGAGGTAACGGCTCACCAAGGCGACGATCAGTAGCCGACCTGAGAGGGTGATCGGCCACATTGGAACTGAGACACGGTCCAA	12	123	86	0	31	256	0	0	0	12	12	10	24	8	5	13	31	9	26	11	1	42	22	20	6	7	24	2	7	17	11	4	17	68	33	3	86	16	7	77	8	24	0	0	0	0	0	0
286	GACGAACGCTGGCGGCGTGCCTAACACATGCAAGTCGAACGGAGCTAGACGCTGATGAATAGCTTGCTAGGAATCTTGTTTAGCTTAGTGGCGGACGGGTGAGTAACGCGTGAGCAACCTGCCTTTCAGAGGGGGATAACGTTTGGAAACGAACGCTAATACCGCATGATATTAAAGGGCTGCATGGCCTGATAATCAAAGGAGCAATCCGCTGAAAGATGGGCTCGCGTCCGATTAGGTAGTTGGTGAGGTAACGGCCCACCAAGCCGACGATCGGTAGCCGGACTGAGAGGTTGAACGGCCACATTGGGACTGAGACACGGCCCAG	16	4	7	13	272	45	90	3	62	0	0	0	0	0	0	0	0	0	0	0	0	0	0	0	0	0	0	0	0	0	0	0	0	0	0	0	0	0	0	0	0	0	0	0	0	0	0	0
287	GATGAACGCTGGCGGCGTGCCTAACACATGCAAGTCGAACGAAGACTGTGCGGCGGAACTCTCCGGAGGGAAGATGCGCAGGACTGAGTGGCGGACGGGTGAGTAACGCGTGGGTAACCTGCCCTGTACAGGGGGACAACAGCTGGAAACGGCTGCTAATACCGCATAAGCCTGCAGTACCGCATGGTACAGCAGGAAAAACTCCGGTGGTACAGGATGGGCCCGCGTCTGATTAGTTAGTTGGCGGGGTAACGGCCCACCAAGACGACGATCAGTAGCCGGCTTGAGAGAGTGGACGGCCACATTGGGACTGAGACACGGCCCAA	0	0	0	0	1	0	0	0	0	0	0	5	2	5	43	1	2	0	0	0	0	0	0	0	0	27	112	0	0	12	0	7	79	27	0	13	21	0	139	37	0	42	247	52	55	123	1	4
288	GATGAACGCTGGCGGCATGCCTAATACATGCAAGTCGAACGAGAGACCTTCGGGTCTCTAGTGGCGAACGGGTGAGTAACACGTAGGGAACCTGCCCGCGCACCGGGAATACGCTCTGGAAACGGAGAACAAATCCCGATGTACAGGAAGGAGGCATCTTCTTTCTGTGAAACATCCTTTAGGGGATGGGGCGCGGATGGACCTGCGGTGCATTAGTTGGTTGGCGGGGTAAAGGCCCACCAAGACGATGATGCATAGCCGGCCTGAGAGGGCGGACGGCCACATTGGGACTGAGACACGGCCCA	0	0	7	0	0	0	1	96	0	0	0	0	0	1	0	0	0	17	0	0	82	0	0	45	0	0	0	0	0	79	1	93	61	1	36	7	0	0	0	0	77	59	3	0	0	8	116	2
289	ATTGAACGCTGGCGGCAGGCCTAACACATGCAAGTCGAACGGTAACAGGAAGCAGCTTGCTGCTTTGCTGACGAGTGGCGGACGGGTGAGTAATGTCTGGGAAACTGCCTGATGGAGGGGGATAACTACTGGAAACGGTAGCTAATACCGCATAACGTCGCAAGACCAAAGAGGGGGACCTTCGGGCCTCTTGCCATCGGATGTGCCCAGATGGGATTAGCTTGTTGGTGGGGTAACGGCTCACCAAGGCGACGATCCCTAGCTGGTCTGAGAGGATGACCAGCCACACTGGAACTGAGACACGGTCCAG	0	0	2	0	0	0	0	2	143	3	0	2	0	0	0	0	0	0	0	0	0	0	0	0	0	0	0	0	2	0	0	0	3	0	0	0	0	0	1	0	0	0	1	1	0	0	0	0
290	GATGAACGCTGGCGGCGTGCTTAACACATGCAAGTCGAACGAAGCACGGGGACGGAAGCCCTCCGGGGTGGAAGGCCGCGTGACTGAGTGGCGGACGGGTGAGTAACGCGTGGGTAACCTGCCCCATACAGGGGGATAACAGCCGGAAACGGCTGCTAATACCGCATGCACATGCGGGGGCGCATGCCCCTGGATGGAAAGCTTTCGCGGTATGGGATGGGCCCGCGTCTGATTAGGCAGTTGGCGGGGTAACGGCCCACCAAACCGACGATCAGTAGCCGGCCTGAGAGGGCAACCGGCCACATTGGGACTGAGACACGGCCCAA	0	0	0	0	0	0	42	0	16	193	59	18	47	20	3	24	22	8	15	15	27	32	20	30	208	20	9	1	4	4	34	41	45	113	76	14	201	33	29	109	59	23	0	0	0	37	33	47
291	GATGAATGCTGGCGGCGTGCCTAATACATGCAAGTCGAGCGGTAGCAGGGCTTCACCGTTCTCTTGTCGCACTTGGCCTTTGAGCAAGTGGTCTGATACGAGGGAACAGTGAAGCTGCTGACGAGCGGCGGACGGCTGAGTAACGCGTGGGAACATACCCCGAAGTGAGGGATAACTACTCGAAAGAGTGGCTAATACCGCATGTGATCTTCGGATTAAAGCATTTATGCGCTTTGGGAATGGCCTGCGTACGATTAGATAGTTGGTGAGGTAAAGGCTCACCAAGTCGACGATCGTTAGATGGTTTGAGAGGATGATCATCCAGACTGGGACTGAGACACGGCCCAG	0	0	0	0	11	15	24	97	0	11	5	18	0	17	7	29	21	11	42	113	52	4	22	76	170	13	3	1	20	32	5	7	91	101	68	70	60	8	25	73	3	24	0	0	0	2	23	53
292	GATGAACGCTGGCGGCGTGCCTAACACATGCAAGTCGAACGAAGCATTAGAACTTGATTTTTTCGGAATGAAGGTTCATATGACTGAGTGGCGGACGGGTGAGTAACGCGTGGGCAACCTGCCTTACACAGGGGGACAACAGCTGGAAACGGCTGCTAATACCGCATAAGCGCACGGTCTCGCATGAGACAGTGTGAAAAACTCCGGTGGTGTAAGATGGGCCCGCGTCTGATTAGCTGGTTGGTGGGGTAACGGCCTACCAAGGCGACGATCAGTAGCCGACCTGAGAGGGTGACCGGCCACATTGGGACTGAGACACGGCCCAA	5	16	38	19	25	26	35	1	7	62	12	5	20	4	2	17	20	12	8	15	20	30	23	26	67	11	34	13	3	16	46	8	52	0	0	0	41	7	10	26	12	72	0	0	0	24	23	0
293	GATGAACGCTGGCGGCGTGCCTAACACATGCAAGTCGAGCGAAGCACTTTGCTTTGATTCTTTCGGGAGGAGAAGTGATTTGACTGAGCGGCGGACGGGTGAGTAACGCGTGGGTAACCTGCCTCATACAGGGGGATAACAGTTAGAAATGACTGCTAATACCGCATAAGCGCACAGGACCGCATGGTCCGGTGTGAAAAACTCCGGTGGTATGAGATGGACCCGCGTCTGATTAGTTAGTTGGCGGGGTAACGGCCCACCAAGGCGACGATCAGTAGCCGGCCTGAGAGGGTGAACGGCCACATTGGGACTGAGACACGGCCCAG	25	4	3	0	10	1	12	0	23	68	3	0	25	1	0	82	15	26	18	13	57	12	14	42	2	0	0	1	0	0	1	0	1	0	0	0	6	0	0	0	0	0	0	0	0	31	3	5
294	GATGAACGCTGGCGGCGTGCTTAACACATGCAAGTCGAGCGAAGCATAGATGTGGAAGTTTTCGGATGGAAGCAGATATGACTGAGCGGCGGACGGGTGAGTAACGCGTGGGTAACCTGCCTCATACAGGGGGATAACAGTTAGAAATGACTGCTAATACCGCATAAGCGCACAGGACCGCATGGTCCGGTGTGAAAAACTCCGGTGGTATGAGATGGACCCGCGTCTGATTAGCTGGTTGGTGAGGTAACGGCCCACCAAGGCGACGATCAGTAGCCGACCTGAGAGGGTGGCCGGCCACATTGGGACTGAGACACGGCCCAA	14	10	43	5	18	8	29	1	6	24	14	17	14	3	4	11	15	25	2	22	36	13	15	26	69	5	19	8	4	24	14	19	36	7	12	0	18	5	12	9	9	44	8	5	6	22	4	44
295	GATGAACGCTAGCGACAGGCTTAACACATGCAAGTCGAGGGGCAGCGGGGGCGAAGCTTGCTTCGCCTGCCGGCGACCGGCGCACGGGTGAGTAACACGTATGCAACCTACCCCCGGCAGGGGAATAACCCGGAGAAATCCGGACTAATACCACACGGCACTTCCGGGAGGCATCTCCTGAGAGTTAAAGGAGCGATCCGGCCGGGGATGGGCATGCGGCGCATTAGCTAGTCGGCGGGGTAACGGCCCACCGAGGCGACGATGCGTAGGGGTTCTGAGAGGAAGGTCCCCCACACTGGTACTGAGACACGGACCAG	5	37	21	3	18	16	22	17	81	0	26	32	1	75	27	0	22	16	0	29	21	5	23	71	2	55	54	1	23	27	12	59	22	23	30	104	11	34	39	4	17	16	1	1	1	0	0	4
296	GATAAACGCTGGCGGCATGCCTAACACATGCAAGTCGAACGGAGCGCCTTGGAAGGAGACTTCGGTCAACGGAAGAGGAGGCTTAGTGGCGGACGGGTGAGTAACGCGTGAGGAACCTGCCTCAGAGAGGGGGATAACACACCGAAAGGTGTGCTAATACCGCATAACATATGAGAGGGGCATCCCTTTCATATCAAAGATTTATTGCTTTGAGATGGCCTCGCGTCCAATTAGCTAGTTGGTGAGGTAACGGCCCACCAAGGCGACGATTGGTAGCCGGACTGAGAGGTTGAACGGCCACATTGGGACTGAGACACGGCCCAG	23	29	18	5	51	20	46	2	8	26	16	15	20	3	1	11	18	27	8	29	34	19	15	42	35	3	16	4	0	21	7	11	14	18	20	7	20	5	6	18	14	37	15	16	3	69	11	50
297	GATGAACGCTGGCGGCGTGCTTAACACATGCAAGTCGAACGGGGATGCCATTTTTGAGGCGGTTAGTTTACTAAGCGCCAAGATGCCGGCATCTTAGTGGCGGACGGGTGAGTAACGCGTGGGTAACCTGCCTTATACAGGGGGATAACACTTAGAAATAGGTGCTAATACCGCATAAGCGCACGGGGCTGCATGGCCCAGTGTGAAAAACTCCGGTGGTATAAGATGGACCCGCGTCTGATTAGCTTGTTGGCGGGGTAACGGCCCACCAAGGCGACGATCAGTAGCCGGCCTGAGAGGGTGGACGGCCACATTGGGACTGAGACACGGCCCAA	0	2	0	19	0	0	41	1	1	8	30	3	10	6	0	2	22	10	8	36	78	48	7	26	0	4	3	13	0	4	27	21	32	1	46	22	120	19	8	5	12	163	2	0	0	14	0	0
298	GATTAACGCTGGCGGCATGCCTAATACATGCAAATCGAACGAAGTACTTGTACTTAGTGGTGAACGGGTGAGTAACACGTATCCAATCTACCCTTAGGTTGGGGATAACTAGTCGAAAGATTAGCTAATACCGAATATCAATATTACTATCGCATGAGAAAATATTGAAAGATCCGTTTGGATCGCCTTTGGATGAGGGTGCGGCATATCAGATAGTTGGTGAGGTAATGGCTCACCAAGTCAATGACGTGTAGCTGTACTGAGAGGTAGAACAGCCACAATGGGACTGAGACACGGCCCAT	0	0	0	0	1	0	0	0	0	0	0	0	0	0	0	0	0	0	0	0	0	0	0	0	0	0	0	0	0	0	0	0	0	0	0	0	0	0	0	0	0	0	3	87	25	15	78	0
299	GATGAACGCTGGCGGCGTGCTTAACACATGCAAGTCGAACGGGGATGCTGACGGAAGGGGTGCTTGCACTTTGGAAATGAGTATCTTAGTGGCGGACGGGTGAGTAACGCGTGGGTAACCTGCCCCATACCGGGGGATACCACCTGGAAACAGGTGCTAATACCGCATAAGCGCACGGGAGCGCATGCTCCTGTGTGAAAAACTCCGGTGGTATGGGATGGACCCGCGTCTGATTAGCCAGTTGGCAGGGTAACGGCCTACCAAAGCGACGATCAGTAGCCGGCCTGAGAGGGTGGACGGCCACATTGGGACTGAGACACGGCCCAA	4	0	0	4	2	2	13	1	75	38	2	4	95	1	4	3	6	6	4	4	5	22	1	7	107	2	21	2	0	1	15	3	4	22	26	3	27	1	2	22	4	13	103	20	2	21	0	16
300	GATGAACGCTGGCGGCGTGCTTAACACATGCAAGTCGAACGAGAACCAACGGATTGAGGATTCGTCCAAATGAAGTTGGGGAAAGTGGCGGACGGGTGAGTAACGCGTGAGCAATCTGCCTTGGAGTGGGGAATAACGGTTGGAAACAGCCGCTAATACCGCATGATGCGTCTGGGAGGCATCTCTCTGGACGCCAAAGATTTATCGCTCTGAGATGAGCTCGCGTCTGATTAGCTAGTTGGCGGGGCAACGGCCCACCAAGGCGACGATCAGTAGCCGGACTGAGAGGTTGGCCGGCCACATTGGGACTGAGACACGGCCCAG	53	37	43	32	26	10	63	0	13	17	0	8	6	0	0	0	14	44	1	5	22	1	20	27	5	3	33	10	1	4	6	1	12	19	50	2	10	4	13	4	1	34	1	2	0	14	4	6
301	GATGAACGCTGGCGGCGTGCCTAACACATGCAAGTCGAGCGAAGCACTTTAATTTGATTCTTCGGATGAGGATTTTTGTGACTGAGCGGCGGACGGGTGAGTAACGCGTGGGCAACCTGCCTTACACAGGGGGATAACAGTTAGAAATGACTGCTAATACCGCATAAGACCACAGTACTGCATGGTGCAGTGGTAAAAACTCCGGTGGTGTAAGATGGGCCCGCGTCTGATTAGGTAGTTGGCGGGGTAACGGCCCACCAAGCCGACGATCAGTAGCCGACCTGAGAGGGTGACCGGCCACATTGGGACTGAGACACGGCCCAG	10	5	11	8	18	3	28	0	11	35	27	22	40	6	5	92	43	36	17	50	66	21	57	36	36	14	14	23	4	18	11	0	8	6	27	9	0	5	0	0	8	17	2	7	6	17	17	19
302	ATTGAACGCTGGCGGAACGCTTTACACATGCAAGTCGAACGGTAACGAGGAGGAAAGCTTGCTTTCCTCTGTCGACGAGTGGCGAACGGGTGAGTAAGACATCGGAACGTATCCGCTCGTGGGGGACAACTTCCCGAAAGGGGAGCTAATACCGCATGAGATCCGAGGATGAAAGAGGGGGACCCGCGAGGGCCTCTCGCGAGCGGAGCGGCCGATGACTGATTAGCTAGTTGGTAAGGTAAAGGCTTACCAAGGCGACGATCAGTAGCTGGTCTGAGAGGACGACCAGCCACACTGGGACTGAGACACGGCCCAG	0	0	0	0	0	0	0	0	0	0	0	0	0	0	0	0	0	0	0	0	0	0	0	0	0	0	0	0	0	0	0	0	0	0	0	0	0	0	0	0	0	0	0	0	0	0	0	0
303	GATGAACGCTGGCGGCGTGCCTAACACATGCAAGTCGAGCGAGAAGCTGATGACAGATACTTCGGTTGAAGGAGTCAGTGGAAAGCGGCGGACGGGTGAGTAACGCGTAGGCAACCTGCCCTTTGCACAGGGATAGCCATTGGAAACGATGATTAAAACCTGATAACACCATTTGGTTACATGAGCAGATGGTCAAAGATTTATCGGCAAAGGATGGGCCTGCGTCTGATTAGCTAGTTGGTAAGGTAACGGCTTACCAAGGCGACGATCAGTAGCCGACCTGAGAGGGTGAACGGCCACATTGGAACTGAGACACGGTCCAA	6	25	37	1	7	21	25	9	29	1	13	7	6	16	19	13	42	11	3	10	22	12	19	12	1	12	16	0	21	15	5	33	7	3	28	41	2	5	9	1	19	18	2	1	5	5	5	1
304	GATGAACGCTGGCGGCGTGCTTAACACATGCAAGTCGAACGGGGGCAGGAGGAAACCTAGTGAATCCTGCCCTAGTGGCGGACGGGTGAGTAACGCGTGGGCAACCTGCCGCATACCGGGGGATAACACTTAGAAATAGGTGCTAATACCGCATAAGCGCACAGAGCCGCATGGCTTGGTGTGAAAAACTCCGGTGGTATGCGATGGGCCCGCGTCTGATTAGCTTGTTGGCGGGGCAGCGGCCCACCAAGGCGACGATCAGTAGCCGGCCTGAGAGGGTGGACGGCCACATTGGGACTGAGACACGGCCCAG	1	36	44	12	1	5	65	0	0	54	18	10	79	24	6	15	5	15	39	35	13	34	7	15	58	21	15	17	11	59	12	33	103	78	7	3	17	22	33	149	38	77	3	3	0	4	21	25
305	GATGAACGCTGGCGGCGTGCCTAACACATGCAAGTCGAACGGGAACAGAATGAAACCTAGTGATTTTTGTTTTAGTGGCGGACGGGTGAGTAACGCGTGGGTAACCTGCCGTATACAGGGGGATAACACTTAGAAATAGGTGCTAATACCGCATAAGCGCACAGCTTCGCATGGAGCAGTGTGAAAAGCGTAAACGGTATACGATGGACCCGCGTCTGATTAGCTAGTTGGCGGGGTAGAGGCCCACCAAGGCGACGATCAGTAGCCGGCCTGAGAGGGTGACCGGCCACATTGGGACTGAGACACGGCCCAA	0	0	0	0	0	0	0	0	0	0	0	181	0	0	0	0	0	0	0	0	0	0	0	0	0	0	0	0	0	0	0	0	0	0	0	0	0	0	0	0	0	0	0	0	0	0	0	0
306	GATGAACGCTGGCGGCATGCCTAACACATGCAAGTCGAACGGGGTTTATATAACAGAACTCTCCGGAGGGAAGATATATAAACCTAGTGGCGGACGGGTGAGTAACGCGTGGGCAACCTGCCCTGTACCGGGGGACAACAGCCAGAAATGGCTGCTAATACCGCATAAGCCTGCTGTGCCGCATGGCGCAGCAGGGAAAACCACGGTGGTACAGGATGGGCCCGCGTCTGATTAGTTAGTTGGCAGGGTAACGGCCTACCAAGACAACGATCAGTAGCCGGCTTGAGAGAGTGGACGGCCACATTGGGACTGAGACACGGCCCAG	13	19	2	16	0	92	6	0	0	0	0	0	0	0	0	0	0	0	0	0	0	0	0	0	0	0	0	0	0	0	0	0	0	0	0	0	0	0	0	0	0	0	0	2	2	20	24	78
307	GATGAACGCTGGCGGCGTGCTTAACACATGCAAGTCGAACGAAGCACTATACCTTGATTCCTTCGGGTTGATTGGTACTGTGACTGAGTGGCGGACGGGTGAGTAACGCGTGGGTAACCTGCCCTATACAGGGGGATAACAGATAGAAATGTCTGCTAATACCGCATAAGACCACAGCACCGCATGGTGCGGGGGTAAAAACTCCGGTGGTATAGGATGGACCCGCGTCTGATTAGCTGGTTGGTGAGGTAACGGCTCACCAAGGCAACGATCAGTAGCCGACCTGAGAGGGTGACCGGCCACATTGGGACTGAGACACGGCCCAA	9	4	9	5	27	5	9	0	2	25	5	7	17	1	9	14	13	17	9	16	13	9	5	35	26	2	16	2	3	6	9	0	3	10	13	12	31	3	15	4	14	4	0	1	1	7	9	31
308	GATGAACGCTGGCGGCGTGCCTAACACATGCAAGTCGAACGAAGACTGTGCATCGGAACTCTCCGGAGGGAAGAAGCGCAGGACTGAGTGGCGGACGGGTGAGTAACGCGTGGGTAACCTGCCCTGTACAGGGGGACAACAGCTGGAAACGGCTGCTAATACCGCATAAGCCTGCAGTACCGCATGGTACAGCAGGAAAAACTCCGGTGGTACAGGATGGGCCCGCGTCTGATTAGTTAGTTGGCGGGGTAACGGCCCACCAAGACGACGATCAGTAGCCGGCTTGAGAGAGTGGACGGCCACATTGGGACTGAGACACGGCCCAA	0	0	0	0	0	0	0	0	0	1	4	6	2	2	29	0	2	0	0	0	0	0	0	0	0	22	122	0	0	22	0	3	76	33	1	17	22	2	122	45	1	28	201	50	35	108	3	9
309	GATGAACGCTGGCGGCATGCCTAACACATGCAAGTCGAACGGGAATGATAGCTTGCTATCATTCTAGTGGCGGACGGGTGAGTAACACGTGAGCAACCTGCCTAAGGGAGGGGGATAACAGCTGGAAACGGCTGCTAATACCGCATAAAGTGATAGGATCGCATGATCGAGATCATGAAAGGAGAAATCCGCCCATAGATGGGCTCGCGACTGATTAGCTAGTTGGTAGGGTAATGGCCTACCAAGGCGACGATCAGTAGCCGTACTGAGAGGTAGAACGGCCACATTGGGACTGAGATACGGCCCAG	0	0	0	0	0	0	0	0	0	0	87	14	0	11	12	2	0	0	0	0	0	0	0	0	49	10	2	3	0	6	1	7	39	7	24	9	110	4	33	16	22	4	0	0	0	149	186	67
310	GATAAACGCTAGCGGCAGGCCTAACACATGCAAGTCGAGGGGCAGCGGAAGAATTACTTCGGTAGTTCTGCCGGCGACCGGCGCACGGGTGCGTAACGCGTATGCAACCTACCTTCAACAGGGGGATAATCCGAAGAAATTTGGTCTAATACCCCATAATATTCAGAGAGGCATCTTTTTGAGTTGAAAACTCCGGTGGTTGAAGATGGGCATGCGTTGTATTAGCTGGATGGTGAGGTAACGGCTCACCATGGCGATGATACATAGGGGGACTGAGAGGTTTTCCCCCCACACTGGTACTGAGACACGGACCAG	0	28	12	0	2	6	9	19	177	0	2	6	2	5	3	1	51	10	2	16	7	38	52	42	0	9	38	3	6	2	3	40	6	1	7	4	4	10	16	0	8	8	5	1	0	0	13	13
311	GATGAACGCTGGCGGCGTGCTTAACACATGCAAGTCGAACGGAGTATGAATTTGGATTTCTCACGATTGAAGAGTTCATACTTAGTGGCGGACGGGTGAGTAACGCGTGGATAACCTGCCCCATACCGGGGGATAACAGCCGGAAACGGCTGCTAATACCGCATAAGCGCACGAGGCTGCATGGCCCTGTGTGAAAAACTCCGGTGGTATGGGATGGATCCGCGTCTGATTAGCTAGTTGGTGAGATAAAAGCCCACCAAGGCGACGATCAGTAGCCGACCTGAGAGGGTGGCCGGCCACATTGGGACTGAGACACGGCCCAG	0	0	0	0	0	0	0	0	0	5	3	4	2	0	4	11	5	6	0	11	18	4	9	22	1	0	2	2	2	1	11	2	5	9	23	1	17	1	6	3	2	2	7	6	0	25	16	13
312	GATGAACGCTGGCGGCGTGCCTAATACATGCAAGTCGAACGCATATCAGTAATGATATGAGTGGCGAACGGGTGAGTAATACATAAGCAACCTGGCCTTTTGAGGGGGATAACTGCTGGAAACGGCAGCTAAGACCGCATAGGTATATCTATTGCATGATAGATATATTAAATATCCCACGGGATAGCGAGAGGATGGGCTTATGACGCATTAGCTAGTTGGTAAGGGTAGCGGCCTACCAAGGCGACGATGCGTAGCCGGCCTGAGAGGGTGAACGGCCACACTGGGACTGAGACACGGCCCAG	0	0	0	31	7	121	75	13	13	0	0	0	0	0	17	0	0	0	0	0	0	0	0	0	0	0	19	0	0	44	0	1	2	1	1	15	3	2	13	1	2	2	0	0	0	6	0	0
313	GATGAACGCTGGCGGCGTGCTTAACACATGCAAGTCGAACGAAGCATATAAAAGGAATTTTTTCGAAGAGGAATTTTATATGACTGAGTGGCGGACGGGTGAGTAACGCGTGGGCAACCTACCCCACACAGGGGGACAACAGTTGGAAACGACTGCTAATACCGCATAGGCGCACAGCTTCGCATGAAGCAGTGTGGAAAACCGAGGTGGTGTGGGATGGGCCCGCGTCTGATTAGCTGGTTGGCGGGGTAACGGCCCACCAAGGCAACGATCAGTAGCCGGCCTGAGAGGGTGGACGGCCACATTGGGACTGAGACACGGCCCAA	336	299	466	7	0	7	66	5	1	6	3	2	8	2	1	4	0	0	0	0	0	0	0	1	27	0	0	6	0	4	2	0	0	65	3	0	2	0	24	4	3	11	0	0	0	0	0	24
314	GATGAACGCTAGCGGCAGGCCTAACACATGCAAGTCGAGGGGCAGCGGGATTGAAGCTTGCTTCAATTGCCGGCGACCGGCGCACGGGTGCGTAACGCGTATGCAACCTACCCAGAACAGGGGGATAACACTGAGAAATTGGTACTAATATCCCATAACATCATAAGGGGCATCCCTTTTGGTTGAAAACTCCGGTGGTTCTGGATGGGCATGCGTTGTATTAGCTGGTTGGTGAGGTAACGGCTCACCAAGGCAACGATACATAGGGGGACTGAGAGGTTAACCCCCCACATTGGTACTGAGACACGGACCAA	0	0	0	43	15	9	14	0	7	1	0	2	0	2	3	1	26	2	4	9	0	2	15	12	0	2	2	0	5	5	0	14	7	0	0	3	0	1	0	1	23	3	15	7	44	4	36	105
315	GATAAACGCTGGCGGCGCACATAAGACATGCAAGTCGAACGAACTTAATCGAAAGTTTACTTTTGAAGCGGTTAGTGGCGGACTGGTGAGTAACGCGTAAGTAATCTGCCTATCAGAGGGGAATAACAGTGAGAAATCATTGCTAATACCGCATATACTAATTTTATCGCATGATAGAATTGGGAAAGGAGCAATCCGCTGATAGATGGGCTTGCGTCTGATTAGTTAGTTGGTAGGGTAAAGGCCTACCAAGACGATGATCAGTAGCCGGACTGAGAGGTTGAACGGCCACATTGGGACTGAGATACGGCCCAG	0	0	0	0	0	0	0	0	0	0	0	0	0	0	0	0	0	0	0	0	0	0	0	0	0	0	0	0	0	0	0	0	0	0	0	0	0	0	0	0	0	0	0	0	0	0	0	0
316	GATGAACGCTAGCGACAGGCCTAACACATGCAAGTCGAGGGGCATCGGGGAGCGAAGCTTGCTTTGCTCCGCCGGCGACCGGCGCACGGGTGAGTAACGCGTATGCAACCTGCCCGTTTCAGCGGGATAACCCGGAGAAATCCGGCCTAATACCGCATGTGGCCGAGGGGAGGCATCTTCTTTCGGCCAAAGGAGGCGACTCCGGAGACGGATGGGCATGCGTGACATTAGCTAGTTGGCGGGGTAACGGCCCACCAAGGCGACGATGTCTAGGGGTTCTGAGAGGAAGGTCCCCCACACTGGTACTGAGACACGGACCA	6	29	32	19	13	20	18	19	3	0	2	12	4	4	10	10	11	15	18	16	22	19	16	16	1	14	13	26	20	13	5	15	3	2	17	13	2	5	7	1	14	36	10	20	1	12	50	15
317	GATGAACGCTAGCTACAGGCTTAACACATGCAAGTCGAGGGGCAGCATGAACTTAGCTTGCTAAGTTTGATGGCGACCGGCGCACGGGTGAGTAACACGTATCCAACCTGCCGATGACTCGGGGATAGCCTTTCGAAAGAAAGATTAATACCCGATGGCATAGTTCTTCCGCATGGTAGGACTATTAAAGAATTTCGGTCATCGATGGGGATGCGTTCCATTAGCTTGTTGGCGGGGTAACGGCCCACCAAGGCATCGATGGATAGGGGTTCTGAGAGGAAGGTCCCCCACACTGGTACTGAGACACGGACCAG	10	2	0	23	15	12	15	1	24	0	3	6	7	20	15	0	2	1	1	1	0	3	1	1	0	2	7	1	7	15	0	3	0	2	1	8	6	0	2	0	0	0	15	6	12	0	4	4
318	GATGAACGCTAGCGACAGGCCTAACACATGCAAGTCGAGGGGCATCGGGGGTGGAAGCTTGCTTCCGCCTGCCGGCGACCGGCGCACGGGTGAGTAACGCGTATGCAACCTGCCCGGACCAGCGGGATAACCCGGGGAAACCCGGCCTAATACCGCACGGCGCCGCCAAGGGGCATCCCTTGGCGGCTAAAGAACCATCGGGTCCGGATGGGCATGCGTGGCATTAGCTTGTTGGCGGGGTAACGGCCCACCAAGGCGACGATGCCTAGGGGTTCTGAGAGGAAGGTCCCCCACACTGGTACTGAGACACGGACCAG	0	3	2	3	4	0	23	1	371	3	6	16	2	4	2	22	14	12	18	4	13	85	11	12	1	6	2	1	1	1	0	12	3	0	2	3	3	1	6	0	1	1	4	5	7	51	40	14
319	GACGAACGCTGGCGGCGTGCTTAACACATGCAAGTCGAACGGAGTACCCTCGAAAGAGATTTCGGTCAATGGAGAGGACTACTTAGTGGCGGACGGGTGAGTAACGCGTGAGGAACCTGCCTTTCAGTGGGGGACAACAGTTGGAAACGACTGCTAATACCGCATAATGTACGGGTATCGCATGGTACTGGTACCAAAGATTTATCGCTGAGAGATGGCCTCGCGTCTGATTAGCTAGTTGGTAGGGTAACGGCCTACCAAGGCGACGATCAGTAGCCGGACTGAGAGGTTGGCCGGCCACATTGGGACTGAGATACGGCCCAG	0	0	0	0	0	0	0	0	0	0	0	26	0	0	0	0	89	62	0	27	33	0	8	14	0	0	0	0	0	0	2	0	0	0	0	0	0	0	1	0	0	0	0	0	0	0	0	0
320	GATGAACGCTGGCGGCGTGCTTAACACATGCAAGTCGAACGGAGCACCCCTGATGGAGTTTTCGGACAACAGATGGGAATGCTTAGTGGCGGACGGGTGAGTAACGCGTGAGGAACCTGCCTTGGAGAGGGGAATAACACAGTGAAAATTGTGCTAATACCGCATGACGCAGTTGGGCCGCATGGCCCTGACTGCCAAAGATTTATCGCTCTGAGATGGCCTCGCGTCTGATTAGCTGGTTGGTGGGGTAACGGCCCACCAAGGCGACGATCAGTAGCCGGACTGAGAGGTTGACCGGCCACATTGGGACTGAGACACGGCCCAG	25	29	44	11	55	14	33	3	53	35	15	11	40	4	1	24	19	27	11	19	46	9	43	50	22	7	38	7	1	18	16	15	23	24	47	14	38	5	17	19	22	17	0	0	0	33	26	28
321	GACGAACGCTGGCGGCGCGCCTAACACATGCAAGTCGAACGGAGCTTATATTTCAGAAGTTTTCGGATGGACGAGAGATAAGCTTAGTGGCGGACGGGTGAGTAACACGTGAGCAACCTGCCTTTCAGAGGGGGATAACAGTTGGAAACGACTGCTAATACCGCATAACGCTGCGATGGGGCATCCCGATGCAGCCAAAGGAGCAATCCGCTGGAAGATGGGCTCGCGGCCGATTAGCTAGTTGGTGGGGTAACGGCCCACCAAGGCGACGATCGGTAGCCGGACTGAGAGGTTGATCGGCCACATTGGGACTGAGACACGGCCCAG	58	4	4	11	97	26	11	1	0	32	46	6	34	19	14	5	2	0	11	1	7	2	3	21	35	12	21	15	5	20	8	18	0	30	4	4	80	11	20	27	35	27	13	35	41	26	34	18
322	GATAAACGCTGGCGGTATGCCTAACACATGCAAGTCGAACGGGGTTTATATGATGGAACTCTCCGGAGGGAAGACATATAAACCTAGTGGCGGACGGGTGAGTAACGCGTGGGGAACCTGCCCTGTACCGGGGGACAACAGCCAGAAATGGCTGCTAATACCGCATAATCCTGCGCTGCCGCATGGCAGCGCAGGGAAAACTCCGGTGGTACAGGATGGTCCCGCGTCTGATTAGCTTGTTGGCGGGGTAACGGCCCACCAAGGCGACGATCAGTAGCCGGCTTGAGAGAGCGGACGGCCACATTGGGACTGAGACACGGCCCAG	0	0	0	0	0	0	0	0	0	2	147	75	2	45	0	2	29	7	32	55	34	18	21	25	0	30	6	0	0	0	5	0	1	0	74	18	127	121	61	0	0	0	0	0	0	0	0	0
323	GACGAACGCTGGCGGCGTGCTTAACACATGCAAGTCGAACGGAGCGCCTATGAAGGAGATTTCGGTCAACGGAATAGGCTGCTTAGTGGCGGACGGGTGAGTAACGCGTGAGGAACCTGCCTTTCAGAGGGGGACAACAGTTGGAAACGACTGCTAATACCGCATAACACATAGGTGTCGCATGGCATTTATGTCAAAGATTTATCGCTGAAAGATGGCCTCGCGTCTGATTAGCTAGTTGGTGAGGTAACGGCTCACCAAGGCGACGATCAGTAGCCGGACTGAGAGGTTGGCCGGCCACATTGGGACTGAGATACGGCCCAG	7	30	2	11	1	2	0	0	0	21	27	16	5	0	1	0	2	6	1	4	2	3	4	3	6	3	12	3	0	5	8	3	7	10	16	0	3	9	6	19	3	20	4	3	11	14	11	15
324	GATGAACGCTGGCGGCGTGCTTAACACATGCAAGTCGAACGAAGCGCTTAAGAATGATTCTTCGGATGAAGTCTTTTGTGACTGAGTGGCGGACGGGTGAGTAACGCGTGGGTAACCTGCCTCACACAGGGGGATAACAGTTGGAAACGACCGCTAATACCGCATAACCCGCTGGTGCCGCATGGCACTGACGGAAAAGATTTTATCGGTGTGAGATGGACCCGCGTCTGATTAGCCAGTTGGCAGGGTAACGGCCTACCAAAGCGACGATCAGTAGCCGGCCTGAGAGGGTGAACGGCCACATTGGGACTGAGACACGGCCCAG	81	35	36	4	45	4	0	1	12	30	2	21	119	5	53	7	0	2	0	0	0	1	0	16	8	0	7	17	0	3	0	0	4	17	7	6	12	5	41	4	4	8	35	48	73	35	9	7
325	GATGAACGCTGGCGGCGTGCCTAACACATGCAAGTCGAGCGAAGCGATTTTGAGGAAGTTTTCGGATGGAATTGAAATTGACTTAGCGGCGGACGGGTGAGTAACACGTGGGTAATCTGCCTTATACAGGGGGATAACAGTTAGAAATGACTGCTAATACCGCATAAGCGCACGGAAACGCATGTTTCAGTGTGAAAAACTCCGGTAGTATAAGATGAGCCCGCGTCTGATTAGCTGGTTGGTGGGGTAACGGCCTACCAAGGCGACGATCAGTAGCCGGCCTGAGAGGGTGAACGGCCACATTGGGACTGAGACACGGCCCAA	8	3	4	25	7	27	31	0	5	32	2	19	0	2	12	33	9	13	4	10	16	7	10	36	44	4	25	31	1	42	19	4	18	35	25	6	115	19	15	30	3	31	0	7	35	1	5	22
326	GATGAACGCTGGCGGCGTGCCTAACACATGCAAGTCGAGCGAAGCAATTAAGAGGAAGTTTTCGGATGGAATGTTAATTGACTGAGCGGCGGACGGGTGAGTAACGCGTGGGTAACCTGCCTCATACAGGGGGATAACAGTTAGAAATGACTGCTAATACCGCATAAGCACACAGAACCGCATGGTTCGGGGTGAAAAGCCGAGACGGTATGAGATGGACCCGCGTCTGATTAGCTAGTTGGAGGGGTAACGGCCCACCAAGGCAACGATCAGTAGCCGACCTGAGAGGGTGACCGGCCACATTGGGACTGAGACACGGCCCAA	12	16	24	4	3	13	2	1	0	9	5	7	18	4	14	8	15	23	5	10	32	6	21	39	33	2	12	8	2	21	25	3	15	20	16	2	59	6	18	12	14	9	10	2	18	5	4	31
327	GATGAACGCTGGCGGCGTGCTTAACACATGCAAGTCGAACGAAGCACTTAAGAAAGATTCTTCGGATGAAAGCTTTTGTGACTGAGTGGCGGACGGGTGAGTAACGCGTGGGTAACCTGCCTCACACAGGGGGATAACAGTTGGAAACGACCGCTAATACCGCATAACCCGCTGGTACCGCATGGTACTGACGGAAAAGATTTATCGGTGTGAGATGGACCCGCGTCTGATTAGCCAGTTGGCAGGGTAACGGCCTACCAAAGCGACGATCAGTAGCCGGCCTGAGAGGGTGAACGGCCACATTGGGACTGAGACACGGCCCAA	0	0	0	66	0	0	9	0	0	9	3	46	3	2	3	28	21	32	15	47	47	44	29	46	57	1	14	15	12	124	38	1	8	8	10	0	17	2	3	50	0	2	2	0	0	10	2	0
328	GATGAACGCTGGCGGCGTGCTTAACACATGCAAGTCGAACGAAGCACTTGAGATTGAATCTTCGGATGAGAACTCTTGTGACTGAGTGGCGGACGGGTGAGTAACGCGTGGGTAACCTACCTCATACAGGGGGATAACAGTTGGAAACGACCGCTAATACCGCATAACCCGCTAGTATCGCATGATACGGACGGAAAAGATTTATCGGTGTGAGATGGACCCGCGTCTGATTAGCCAGTTGGCAGGGTAACGGCCTACCAAAGCAACGATCAGTAGCCGGCCTGAGAGGGTGAACGGCCACATTGGGACTGAGACACGGCCCAA	2	9	3	12	0	4	23	0	0	19	14	24	10	2	2	10	12	7	25	8	6	24	6	10	16	3	2	30	11	28	13	1	8	8	57	4	47	4	5	30	0	3	11	11	3	110	18	49
329	GATGAACGCTGGCGGCGTGCCTAACACATGCAAGTCGAGCGAAGCACTTAAAATGGATTCTTCGGATGAAGCTTTATGTGACTGAGCGGCGGACGGGTGAGTAACGCGTGGGCAACCTGCCTTACACAGGGGGATAACAGTTAGAAATGACTGCTAATACCGCATAAGACCACAGGACTGCATGGTCCGGTGGTAAAAACTCCGGTGGTGTAAGATGGGCCCGCGTCTGATTAGGTAGTTGGCGGGGTAACGGCCCACCAAGCCGACGATCAGTAGCCGACCTGAGAGGGTGACCGGCCACATTGGGACTGAGACACGGCCCAG	5	7	8	42	86	11	40	0	19	15	2	8	3	1	4	7	2	6	4	8	8	12	10	7	18	5	5	3	1	2	0	0	4	8	13	12	7	3	1	26	2	5	1	0	0	9	9	28
330	GACGAACGCTGGCGGCGCGCCTAACACATGCAAGTCGAACGGAGCTTATATTTCAGAAGTTTTCGGATGGACGAGAGATAAGCTTAGTGGCGGACGGGTGAGTAACACGTGAGCAACCTGCCTTTCAGAGGGGGATAACAGTTGGAAACGACTGCTAATACCGCATAACGCTGCGATGGGGCATCCTGATGCAGCCAAAGGAGCAATCCGCTGGAAGATGGGCTCGCGGCCGATTAGCTAGTTGGTGGGGCAACGGCCCACCAAGGCGACGATCGGTAGCCGGACTGAGAGGTTGATCGGCCACATTGGGACTGAGACACGGCCCAG	35	7	2	8	115	19	7	1	0	34	41	3	33	16	16	2	3	1	7	1	10	3	1	17	26	12	19	13	1	21	4	13	0	31	5	6	75	13	11	32	28	25	7	26	28	24	32	13
331	GATGAACGCTGGCGGCGTGCTTAACACATGCAAGTCGAACGAAGCACTGAAAGCAGATTACTTCGGTTTGAAGCTTTCTTTGACTGAGTGGCGGACGGGTGAGTAACGCGTGGGTAACCTGCCTCATACAGGGGGATAACAGTTAGAAATGACTGCTAATACCGCATAAGCGCACGGTTTCGCATGGAACAGTGTGAAAAACTCCGGTGGTATGGGATGGACCCGCGTCTGATTAGCTGGTTGGCGGGGTAACGGCCCACCAAGGCGACGATCAGTAGCCGGCCTGAGAGGGTGAACGGCCACATTGGGACTGAGACACGGCCCAA	11	29	97	1	170	43	11	1	1	9	7	23	2	2	3	0	4	8	3	3	9	6	4	8	9	7	2	1	2	10	0	3	5	0	0	0	0	4	6	0	4	9	0	3	4	9	9	6
332	GATGAACGCTGGCGGCGTGCTTAACACATGCAAGTCGAACGGAGATAACATTTTCGAAGCGATTAGTTTACTAAGAGCGGAGATGTTGCTATCTTAGTGGCGGACGGGTGAGTAACGCGTGGGTAACCTGCCTTACACTGGGGGATAACACTTAGAAATAGGTGCTAATACCGCATAACAGTAGGAGACGCATGTCTTTTACTTGAAAACTCCGGTGGTGTAAGATGGATCCGCGTCTGATTAGCTTGTTGGCGGGGTAACGGCCCACCAAGGCAACGATCAGTAGCCGGCCTGAGAGGGTGAACGGCCACATTGGGACTGAGACACGGCCCAA	59	19	5	1	3	0	0	2	0	66	14	10	40	2	2	6	4	24	15	16	28	11	3	24	257	5	2	4	0	1	213	24	180	0	90	58	0	22	7	0	31	81	0	0	0	0	0	0
333	GATGAACGCTGGCGGCGTGCTTAACACATGCAAGTCGAACGGACCCATATTGAAACCTAGTGATATATGGGTTAGTGGCGGACGGGTGAGTAACGCGTGGGTAACCTGCCTTACACAGGGGGATAACACTTAGAAATAGGTGCTAAAACCGCATAAGCGCACAGCTTCGCATGAAGCGGTGTGAAAAACTCCGGTGGTGTAAGATGGACCCGCGTCTGATTAGCTTGTTGGCGGGGTAACGGCCCACCAAGGCGACGATCAGTAGCCGGCCTGAGAGGGCGGACGGCCACATTGGGACTGAGACACGGCCCAG	8	2	4	10	0	3	11	0	0	22	3	0	7	2	0	27	1	10	12	23	47	17	6	26	13	2	0	0	0	0	15	0	27	62	4	1	21	0	0	10	0	17	0	0	0	0	0	0
334	GACGAACGCTGGCGGCGCGCCTAACACATGCAAGTCGAACGGGACTATGCGAGATGAAGTTTTCGGATGGAATTTTGTATAGTTTAGTGGCGGACGGGTGAGTAACACGTGAGCAACCTGCCTTCGAGAGGGGAATAACGGCTGGAAACGGTCGCTAATACCGCATAACATACGGGAGGGACATCCCTTTTGTATCAAAGATTTATCGCTCGAAGATGGGCTCGCGTCCGATTAGGTAGTTGGTGAGGTAACGGCCCACCAAGCCGACGATCGGTAGCCGGACTGAGAGGTTGAACGGCCACATTGGGACTGAGACACGGCCCAG	25	8	4	10	77	15	26	0	7	0	0	2	0	0	0	12	2	1	11	7	4	19	9	4	0	0	0	1	0	1	0	0	0	33	26	8	0	0	1	0	0	0	3	0	3	22	26	56
335	GATGAACGCTGGCGGCGTGCCTAACACATGCAAGTCGAACGAAGCGCATACCTGGAACCCTCCGGGGGGAAGGGTATATGACTGAGTGGCGGACGGGTGAGTAACGCGTGGGCAACCTGCCCCGCACTGGGGGACAACAGCCGGAAACGGCTGCTAATACCGCATATGCGCACAGCTTTGCATGAAGCAGTGTGGAAAACTCCGGTGGTGCGGGATGGGCCCGCGTCTGATTAGCTTGTTGGCGGGGCAACGGCCCACCAAGGCGACGATCAGTAGCCGGCCTGAGAGGGTGGACGGCCACATTGGGACTGAGACACGGCCCAG	0	0	0	6	8	0	14	1	12	13	0	0	40	1	0	2	0	78	23	2	161	1	0	60	0	2	66	0	0	4	3	1	0	8	1	2	32	0	0	0	0	2	21	18	10	15	0	0
336	GATGAACGCTGGCGGCGTGCTTAACACATGCAAGTCGAACGGAGATATCATTTTCGAAGCGATTAGTTTACTAAGAGCGGAGATGCTGCTATCTTAGTGGCGGACGGGTGAGTAACGCGTGGGTAACCTGCCTTACACTGGGGGATAACACTTAGAAATAGGTGCTAATACCGCATAACAGGAGAAGACGCATGTCTTTTCCTTAAAAACTCCGGTGGTGTAAGATGGACCCGCGTCTGATTAGCTTGTTGGCGGGGTAACGGCCCACCAAGGCGACGATCAGTAGCCGGCCTGAGAGGGTGAACGGCCACATTGGGACTGAGACACGGCCCAA	0	0	0	0	0	0	1	0	0	73	35	2	0	0	0	165	40	21	61	64	13	0	20	11	4	1	7	0	3	70	0	0	41	15	180	34	407	0	1	5	15	20	13	0	0	56	0	1
337	ATTGAACGCTGGCGGCGTGCTTAACACATGCAAGTCGAACGAGAAAGTTCCTTCGGGAATGAGTAGAGTGGCGCACGGGTGAGTAACGCGTGGATAATCTACCGGGGAGTGAGGAATAACAGTTGGAAACGACTGCTAATACCGCATACGCTGCATATATGACTTATGCAGGAAAGGAGGCCTCTGCATATGCTTCCGCTTTTCGATGAGTCCGCGTCCCATTAGCTGGTTGGGGGGGTAACGGCCCACCAAGGCGACGATGGGTAGCTGGTCTGAGAGGATGATCAGCCACACTGGGACTGGAACACGGCCCAG	23	32	21	9	22	11	16	0	9	25	8	15	26	0	4	5	9	9	1	4	5	3	10	10	21	3	10	4	2	11	16	2	8	9	34	4	38	3	6	15	10	8	19	4	32	22	15	47
338	GATAAACGCTGGCGGCATGCCTAACACATGCAAGTCGAACGGGGTTTATATGATGGAACTCTCCGGAGGGAAGACATGTAAACCTAGTGGCGGACGGGTGAGTAACGCGTGGGGAACCTGCCCTGTACCGGGGGGCAACAGCCAGAAATGGCTGCTAATACCGCATAATCCTGCGCTGCCGCATGGCAGCGCAGGGAAAACTCCGGTGGTACAGGATGGTCCCGCGTCTGATTAGCTTGTTGGCGGGGTAACGGCCCACCAAGGCGACGATCAGTAGCCGGCTTGAGAGAGTGGACGGCCACATTGGGACTGAGACACGGCCCAG	0	0	0	0	0	0	0	0	0	0	132	73	2	52	1	0	47	7	5	51	19	10	20	19	0	47	8	0	0	0	1	0	0	0	66	20	147	106	28	0	0	0	0	0	0	0	0	0
339	GATGAACGCTAGCGGCAGGCTTAACACATGCAAGTCGAGGGGCAGCATATGAGTAGCAATACTTATGATGGCGACCGGCGCACGGGTGCGTAACGCGTATGCAACCTACCTTTTACAGGGGCATAACACTGAGAAATTGGTACTAATTCCCCATAATATCTGAGACGGCATCGTTTTGGGTTGAAAACTCCGGTGGTAAAAGATGGGCATGCGTTGTATTAGCTAGTTGGTGAGGTAACGGCTCACCAAGGCGACGATACATAGGGGGACTGAGAGGTTAACCCCCCACATTGGTACTGAGACACGGACCAA	0	0	0	0	0	0	0	0	0	0	0	0	0	0	0	0	0	0	0	0	0	0	0	0	0	0	0	0	0	0	0	0	0	0	0	0	0	0	0	0	0	0	0	0	0	0	0	0
340	GATGAACGCTAGCGGCAGGCCTAACACATGCAAGTCGAGGGGCACATTTTTATAGCAATATAAAAGATGGCGACCGGCGCACGGGTGCGTAACGCGTATGTAACCTACCTTAAACAGGGGGATAACACCGAGAAATTGGTACTAATACCCCATAATACTATTAGAGGCATCTCTGATGGTTGAAAGTTCCGGCGGTTTAAGATGGACATGCGTTGTATTAGTTAGTTGGTGAGGTAACGGCTCACCAAGACGACGATACATAGGGGGACTGAGAGGTTAACCCCCCACATTGGTACTGAGACACGGACCAA	0	0	0	1	2	2	4	1	6	1	18	13	4	40	21	2	63	14	3	21	6	37	29	24	1	28	24	3	16	5	1	26	16	11	16	7	10	21	5	1	12	5	0	0	0	3	13	31
341	GACGAACGCTGGCGGCACGCCTAACACATGCAAGTCGAACGGAGTGAAGATGCTCGCATCTGAACTTAGTGGCGGACGGGTGAGTAACACGTGAGCAACCTGCCTTTCAGAGGGGGATAACGTTTGGAAACGAACGCTAATACCGCATAAAATATCGGAGTCGCATGGCACTGATATCAAAGGAGCAATCCGCTGAAAGATGGGCTCGCGTCCGATTAGGCAGTTGGCGGGGTAACGGCCCACCAAACCGACAATCGGTAGCCGGACTGAGAGGTTGAACGGCCACATTGGGACTGAGACACGGCCCAG	0	9	11	0	7	0	11	0	1	2	6	7	11	0	1	6	26	11	10	23	13	9	20	33	3	2	3	2	1	5	2	2	8	0	0	0	1	0	2	0	2	10	0	0	0	0	0	0
342	GATGAACGCTGGCGGCGTGCCTAACACATGCAAGTCGAGCGAAGCACTTTAATTCGATTCTTCGGATGAAGATTTTTGTGACTGAGCGGCGGACGGGTGAGTAACGCGTGGGCAACCTGCCTTACACAGGGGGATAACAGTTAGAAATGACTGCTAATACCGCATAAGACCACAGTACTGCATGGTACAGTGGTAAAAACTCCGGTGGTGTAAGATGGGCCCGCGTCTGATTAGGTAGTTGGCGGGGTAACGGCCCACCAAGCCGACGATCAGTAGCCGACCTGAGAGGGTGACCGGCCACATTGGGACTGAGACACGGCCCAG	40	15	7	3	28	3	22	0	11	34	8	20	20	4	2	5	14	11	11	3	7	6	15	20	25	4	15	0	1	1	19	3	10	0	0	0	1	4	28	19	9	29	4	5	3	24	1	15
343	GATAAACGCTGGCGGCATGCCTAACACATGCAAGTCGAACGGGGTTTATATAACAGAACTCTTCGGAGGGAAGACATGTAAACCTAGTGGCGGACGGGTGAGTAACGCGTGGGGAACCTGCCCTGTACCGGGGGGCAACAGCCAGAAATGGCTGCTAATACCGCATAATCCTGCGCTGCCGCATGGCAGCGCAGGGAAAACTCCGGTGGTACAGGATGGTCCCGCGTCTGATTAGCTTGTTGGCGGGGTAACGGCCCACCAAGGCGACGATCAGTAGCCGGCTTGAGAGAGTGGACGGCCACATTGGGACTGAGACACGGCCCAG	0	0	0	0	0	0	0	0	0	0	145	71	0	42	1	1	23	3	21	66	32	18	26	21	1	37	7	0	0	1	0	1	0	0	75	23	133	85	35	0	0	0	0	0	0	0	0	0
344	GATGAACGCTAGCGACAGGCCTAACACATGCAAGTCGAGGGGCAACGGGGGCGGAAGCTTGCTTCCGCCTGCCGGCGACCGGCGCACGGGTGAGTAACGCGTATGCAACCTGCCCGGACCAGCGGGATAACCCGGGGAAACCCGGCCTAATACCGCACGGCGCCGCTTTGGGGCATCCCATTGCGGCTAAAGATTTATCGGGTCCGGATGGGCATGCGTGGCATTAGCTGGTTGGCGGGGTAACGGCCCACCAAGGCTGCGATGCCTAGGGGTTCTGAGAGGAAGGTCCCCCACACTGGTACTGAGACACGGACCAG	0	0	0	0	0	0	0	0	0	0	0	0	0	0	0	0	0	0	0	0	0	0	0	0	0	0	0	0	0	0	0	0	0	0	0	0	0	0	0	0	0	0	0	0	0	0	0	0
345	GATGAACGCTGGCGGCGTGCCTAACACATGCAAGTCGAACGGAGCGCCCGGACGGAGTATTTCGGTATGAAGACCAGGTGACTGAGTGGCGGACGGGTGAGTAACGCGTGGACAACCTGCCGTGTACAGGGGGATAACAGCCGGAAACGGCTGCTAATACCGCATATGCGCACAGTGCCGCATGGTACAGTGCGGAAAGCCTAGATCTTATCTAGTACGGTACACGATGGGTCCGCGTCTGATTAGGTAGTTGGCGGGGTAACGGCCCACCAAGCCCACGATCAGTAGCCGGCCTGAGAGGGCGGACGGCCACACTGGGACTGAGACACGGCCCAG	83	0	0	33	43	21	9	8	24	75	0	10	17	0	9	24	34	17	8	22	26	12	26	35	77	1	23	11	1	0	26	0	0	0	13	6	0	0	0	13	1	0	0	0	0	0	14	0
346	GACGAACGCTGGCGGCGTGCTTAACACATGCAAGTCGAACGGAGCACCCCTGAAGGAGTTTTCGGACAACGGAAGGGAATGCTTAGTGGCGGACTGGTGAGTAACGCGTGAGGAACCTGCCTTCCAGAGGGGGACAACAGTTGGAAACGACTGCTAATACCGCATGAAACATTTGAACCGCATGGTTTGAATGTCAAAGATTTATCGCTGGAAGATGGCCTCGCGTCTGATTAGCTAGTAGGCGGGGTAACGGCCCACCTAGGCGACGATCAGTAGCCGGACTGAGAGGTTGACCGGCCACATTGGGACTGAGATACGGCCCAG	24	3	2	3	1	2	9	0	0	47	9	7	109	2	4	5	13	0	33	11	6	39	11	3	117	2	61	24	1	2	4	5	4	19	23	4	27	2	27	51	38	32	2	7	15	1	4	19
347	GACGAACGCTGGCGGCGTGCCTAACACATGCAAGTCGAACGGAGATATTCGCTGATGAAGTACTTCGGTAATGATTCTTGAATATCTTAGTGGCGGACGGGTGAGTAACGCGTGAGCAACCTGCCTTTCAGAGGGGGATAACGTTCGGAAACGAACGCTAATACCGCATGATATTATTGAGTCGCATGACTTAATAATCAAAGGAGCAATCCGCTGAAAGATGGGCTCGCGTCCGATTAGGTAGTTGGTGGGGCAACGGCCCACCAAGCCGACGATCGGTAGCCGGACTGAGAGGTTGAACGGCCACATTGGGACTGAGACACGGCCCAG	63	3	5	54	22	23	12	1	6	0	0	0	0	0	0	0	0	0	0	0	0	0	0	0	0	0	0	0	0	0	0	0	0	0	0	0	0	0	0	0	0	0	42	27	1	0	0	0
348	GACGAACGCTGGCGGCGTGCCTAACACATGCAAGTCGAACGGAGATATTCGCTGATGAAGTACTTCGGTAATGATTCTTGGATATCTTAGTGGCGGACGGGTGAGTAACGCGTGAGCAACCTGCCTTTCAGAGGGGGATAACGTTCGGAAACGAACGCTAATACCGCATGACATTGTTGAGTCGCATGACATGACAATCAAAGGAGCAATCCGCTGAAAGATGGGCTCGCGTCCGATTAGGTAGTTGGTGGGGCAACGGCCCACCAAGCCGACGATCGGTAGCCGGACTGAGAGGTTGAACGGCCACATTGGGACTGAGACACGGCCCAG	81	2	1	37	22	9	5	0	7	0	0	0	0	0	0	0	0	0	0	0	0	0	0	0	0	0	0	0	0	0	0	0	0	0	0	0	0	0	0	0	0	0	47	26	2	0	0	0
349	GATGAACGCTAGCTACAGGCTTAACACATGCAAGTCGCGGGGCAGCATGGATGTCCTTTCGGGGACATCTGATGGCGACCGGCGCACGGGTGAGTAACGCGTATCCAACCTGCCCTTTACTATGGGACAGCCCGTCGAAAGGCGGATTAATACCGTATGTTGTCATGTTGATGCATATTTTCATGACCAAAGGCTTCGGCCGGTAAAGGATGGGGATGCGTCTGATTAGCTTGCCGGCGGGGTAACGGCCCACCGGGGCGACGATCAGTAGGGGTTCTGAGAGGAAGGTCCCCCACATTGGAACTGAGACACGGTCCAA	0	0	0	0	0	0	0	0	0	0	0	0	0	0	0	0	0	0	0	0	0	0	0	0	0	0	0	0	0	0	0	0	0	0	0	0	0	0	0	0	0	0	0	0	0	0	0	0
350	GATGAACGCTGGCGGCGTGCCTAACACATGCAAGTCGAACGGGCGCGGCGTGCGGCAGGGGCCTCGGCCCCTGCGGCGTCGCGCGAGTGGCGGACGGGTGAGTAACGCGTGGGCAACCTGCCCTGTACTGGGGGATAACACCTGGAAACAGGTGCTAATACCGCATAAGCGCGCAGTGCCGCATGGCACGGCGCGGAAAACCCCGGTGGTACAGGATGGGCCCGCGTCTGATTAGCTGGTTGGCAGGGTAACGGCCTACCAAGGCGACGATCAGTAGCCGGCCTGAGAGGGTGGACGGCCACACTGGGACTGAGACACGGCCCAG	6	7	5	2	28	9	16	0	1	0	55	23	0	0	0	0	1	0	0	0	0	0	0	0	0	0	10	0	0	0	0	0	0	0	0	0	0	4	3	0	0	0	18	20	0	32	13	15
351	GATGAACGCTGGCGGCGTGCCTAACACATGCAAGTCGAGCGAGAAATTTACGAATGAAATTTCGATGGATTTTGTAAATGGAAAGCGGCGGACGGGTGAGTAACGCGTAGGTAACCTGCCCCATACAGAGGGATAGCCACTGGAAACGGTGATTAATACCTCATAAAACTGAGAATACACATGTATGCTCAGCCAAAGATTTATCGGTATGGGATGGACCTGCGTCTGATTAGTTAGTTGGTGAGGTAACGGCTCACCAAGGCGACGATCAGTAGCCGACCTGAGAGGGTGATCGGCCACATTGGAACTGAGACACGGTCCAA	30	19	27	15	42	5	20	6	19	14	4	2	5	0	2	11	16	17	0	6	19	1	36	20	10	2	2	0	0	5	8	1	2	13	31	5	51	6	10	10	4	3	37	3	1	16	2	13
352	GATGAACGCTGGCGGCATGCCTAACACATGCAAGTCGAACGGGGAAGTAAAGCTTGCTTTGCTTTCTAGTGGCGGACGGGTGAGTAACGCGTGAGTAACCTGCCTAAGGGAGGGGGATAACAGTTGGAAACAGCTGCTAATACCGCATAAAGTGTGTAATTCGCATGAATAAGCACATGAAAGGAGTAATCCGCCCATAGATGGACTCGCGTCCGATTAGCTAGTTGGTGGGGTAAAAGCCTACCAAGGCGACGATCGGTAGCCGTACTGAGAGGTAGAACGGCCACATTGGGACTGAGATACGGCCCAG	197	31	29	0	0	0	0	0	0	87	100	17	57	11	5	27	17	13	9	3	41	52	19	19	130	11	12	16	4	0	43	25	27	6	20	9	52	19	13	12	31	2	0	0	1	0	0	0
353	GATGAACGCTGGCGGCGTGCTTAACACATGCAAGTCGAACGAGAACCAATGGAATGAGGATTCGTCCAAAGGAAGTTGGGGAAAGTGGCGGACGGGTGAGTAACGCGTGAGCAATCTGCCTTGGAGTGGGGAATAACGGCTGGAAACAGCCGCTAATACCGCATGATACAGCTATCCCGCATGGGGTTGGCTGTCAAAGATTTATCGCTCTGAGATGAGCTCGCGTCTGATTAGCTTGTTGGCGGGGTAACGGCCCACCAAGGCGACGATCAGTAGCCGGACTGAGAGGTTGGCCGGCCACATTGGGACTGAGACACGGCCCAG	0	0	0	0	0	0	0	0	0	66	51	45	63	10	7	17	36	7	21	9	13	9	14	10	140	0	7	23	2	14	33	20	37	85	121	37	117	14	43	115	61	39	0	0	0	0	0	0
354	GATGAACGCTGGCGGCGTGCCTAACACATGCAAGTCGAACGAAGCGTGCCGGAGGAAGTTTTCGGATGGAATCTGGGATGACTGAGTGGCGGACGGGTGAGTAACGCGTGGGTAACCTGCCCTGTACAGGGGGACAACAGTTAGAAATGGCTGCTAATACCGCATAAGCGCACAGGACCGCATGGTCCGGTGTGAAAAACTCCGGTGGTACAGGATGGACCCGCGTCTGATTAGGTAGTTGGCGGGGTAACGGCCCACCAAGCCGACGATCAGTAGCCGACCTGAGAGGGTGACCGGCCACATTGGGACTGAGACACGGCCCAA	0	0	0	0	0	0	0	0	0	54	8	2	54	16	23	21	31	21	4	8	22	12	19	19	170	16	40	20	6	5	52	5	7	26	27	2	5	12	42	32	14	15	0	0	0	0	0	0
355	GATGAACGCTGGCGGCGTGCCTAACACATGCAAGTCGAACGGACTTATAACGAAACCTAGTGAATTATAAGTTAGTGGCGGACGGGTGAGTAACGCGTGGAAAACCTGCCGTATACTGGGGGATAACACTTAGAAATAGGTGCTAATACCGCATAAGCGCACAGCTTCGCATGAAGCAGTGCGAAAAACTCCGGTGGTATACGATGGTTCCGCGTCTGATTAGCTAGTTGGTGAGGTAAAAGCCCACCAAGGCAACGATCAGTAGCCGGCCTGAGAGGGTGAACGGCCACATTGGGACTGAGACACGGCCCA	71	107	132	1	35	47	9	1	0	49	17	34	11	18	6	13	8	7	6	49	10	8	2	11	131	16	7	9	6	62	22	14	50	0	4	0	0	21	32	2	3	1	0	5	0	0	0	0
356	GATGAACGCTGGCGGCGTGCTTAACACATGCAAGTCGAGCGAAGCATTCTGCTTTAAATCTTCGGAGGCGAAGCAGTCTGACTGAGCGGCGGACGGGTGAGTAACGCGTGGGCAACCTGCCTCATACAGGGGGATAACAGTTAGAAATGACTGCTAATACCGCATAAGACCGCGGTACCGCATGGTACAGCGGTAAAAACTCCGGTGGTATGAGATGGGCCCGCGTCTGATTAGCTAGTTGGCGGGGTAACGGCCCACCAAGGCGACGATCAGTAGCCGACCTGAGAGGGTGACCGGCCACATTGGGACTGAGACACGGCCCAA	0	0	0	6	2	4	12	2	31	9	1	0	3	1	0	6	7	2	3	4	11	1	3	7	10	1	3	1	1	9	4	2	6	2	9	4	5	2	3	4	5	8	1	1	0	12	2	2
357	GATGAACGCTGGCGGCGTGCCTAACACATGCAAGTCGAACGAAGCGCCCGCGCGGATTCCCTCGGGATGAAGCGCGGATGACTGAGTGGCGGACGGGTGAGTCACGCGTGGGCAACCTGCCCCGTGCCGGGGGACAACAGCCGGAAACGGCTGCTAATACCGCATGATCCGGGAGGGCCGCATGGCCCTGCCGGGAAAGCTCCGGCGGCACGGGATGGGCCCGCGTCTGATTAGTTTGTTGGCGGGGTAACGGCCCACCAAGACTGCGATCAGCAGCCGGCCTGAGAGGGCGGCCGGCCACATTGGGACTGAGACACGGCCCAG	0	0	0	0	0	0	10	8	0	0	0	0	0	0	0	0	0	0	0	0	0	0	0	0	0	0	0	0	0	0	0	0	0	0	0	0	0	0	0	0	0	0	0	0	0	0	0	0
358	GACGAACGCTGGCGGCGTGCTTAACACATGCAAGTCGAACGGAGCACCCCTGAAGGAGTTTTCGGACAACGGAAGGGAATGCTTAGTGGCGGACTGGTGAGTAACGCGTGAGGAACCTGCCTTCCAGAGGGGGACAACAGTTGGAAACGACTGCTAATACCGCATGACACATTGAAGCCGCATGGCTTTGATGTCAAAGATTTATCGCTGGAAGATGGCCTCGCGTCTGATTAGCTAGTAGGTGGGGTAACGGCCCACCTAGGCGACGATCAGTAGCCGGACTGAGAGGTTGACCGGCCACATTGGGACTGAGATACGGCCCAG	0	0	0	0	0	0	0	0	0	1	6	4	0	2	2	8	5	2	1	5	5	3	0	21	0	6	16	2	1	4	11	6	12	0	0	0	5	2	6	0	2	2	7	27	16	0	8	40
359	GATGAACGCTAGCGACAGGCCTAACACATGCAAGTCGAGGGGCAGCGGGGGAGTAGCAATACTCCTGCCGGCGACCGGCGCACGGGTGAGTAACACGTATGGAACCTGCCCGCCACAGGGGGATAAGCGGAAGAAATTCCGTCTAATACCGCATAACGTCCTGCCGGGGCATCCCGGCGGGACCAAAGGGTAACACCGGTGGCGGATGGCCATGCGCCGCATTAGCTAGTTGGCGGGGTAACGGCCCACCAAGGCGACGATGCGTAGGGGTTCTGAGAGGAAGGTCCCCCACACTGGTACTGAGACACGGACCA	0	22	87	0	3	33	14	49	18	0	0	0	3	3	7	0	7	12	0	7	9	1	8	12	0	22	15	26	37	35	2	35	11	4	4	8	0	2	2	3	24	42	16	16	13	40	39	19
360	GATGAACGCTAGCGACAGGCCTAACACATGCAAGTCGAGGGGCATCGGGGGCGGAAGCTTGCTTCCGCCTGCCGGCGACCGGCGCACGGGTGAGTAACGCGTATGCAACCTGCCCGGACCAGCGGGATAACCCGGGGAAACCCGGCCTAATACCGCACGGCGCCGCCGAGGGGCATCCCTTGGCGGCTAAAGAATCCTCGGGTCCGGATGGGCATGCGTGGCATTAGCTTGTTGGCGGGGTAACGGCCCACCAAGGCGACGATGCCTAGGGGTTCTGAGAGGAAGGTCCCCCACACTGGTACTGAGACACGGACCAG	0	3	2	0	1	4	24	7	385	2	13	24	1	5	1	30	11	15	28	5	10	60	11	13	0	5	0	3	2	1	2	8	2	1	0	0	1	1	5	1	2	3	5	6	13	52	46	25
362	GATGAACGCTAGCTACAGGCTTAACACATGCAAGTCGAGGGGCAGCATGAAAGTTTGCTTGCAAACTTTTGATGGCGACCGGCGCACGGGTGAGTAACACGTATCCAACCTGCCTCATACTCGGGGATAGCCTTTCGAAAGAAAGATTAATACCCGATGTCATAGTCCTACCGCATGATGGGATTATTAAAGAATTTCGGTATGGGATGGGGATGCGTTCCATTAGTTAGTTGGCGGGGTAACGGCCCACCAAGACAACGATGGATAGGGGTTCTGAGAGGAAGGTCCCCCACACTGGTACTGAGACACGGACCAG	12	33	36	6	32	54	9	0	17	0	6	6	0	32	14	0	0	0	0	0	0	1	1	1	0	7	6	11	42	41	2	6	3	5	9	41	2	19	0	7	2	0	6	2	25	1	1	1
363	GATGAACGCTAGCGGCAGGCTTAACACATGCAAGTCGAGGGGCAGCGAGTAGATTGCTTGCAATCTACGTCGGCGACCGGCGCACGGGTGCGTAACGCGTATGCAACCTACCCATTACAGGGGGATAACACTGAGAAATCGGTACTAATACCCCATAACATCCAGGGAGGCATCTTCTTGGGTTGAAAACTCCGGTGGTAATGGATGGGCATGCGTTGTATTAGTTAGTTGGTGGGGTAACGGCTCACCAAGACGACGATACATAGGGGGACTGAGAGGTTCACCCCCCACATTGGTACTGAGACACGGACCAA	38	17	16	45	21	8	31	0	18	0	2	6	6	4	0	4	3	3	0	0	0	14	1	4	14	2	2	2	0	2	1	2	4	2	5	0	1	1	0	0	1	2	12	16	101	55	36	52
364	GATGAACGCTGGCGGCGTGCCTAACACATGCAAGTCGAACGAAGCATGCCGGAGGAAGTTTTCGGATGGAATCCGGGATGACTGAGTGGCGGACGGGTGAGTAACGCGTGGGTAACCTGCCCTGTACTGGGGGACAACAGTTAGAAATGACTGCTAATACCGCATAAGCGCACAGGACCGCATGGTCCGGTGTGAAAAACTCCGGTGGTACAGGATGGACCCGCGTCTGATTAGGTAGTTGGCGGGGTAACGGCCCACCAAGCCGACGATCAGTAGCCGACCTGAGAGGGTGACCGGCCACATTGGGACTGAGACACGGCCCAA	57	10	20	3	12	33	17	0	13	0	0	0	0	0	0	0	0	0	0	0	0	0	0	0	0	0	0	0	0	0	0	0	0	0	0	0	0	0	0	0	0	0	177	43	40	5	15	6
365	GATGAACGCTGGCGGCGTGCCTAACACATGCAAGTCGAACGGGGTCATTAAGGAAAAATCCTTCGGGATTCGGAATTCTTGACCTAGTGGCGGACGGGTGAGTAACGCGTGAGCAATCTGCCTTTGGATGGGGGATAACAGCCGGAAACGACTGCTAATACCGCATAATGCAGCAGGACCACATGATTTTGCTGCCAAAGATTTATCGTCCAAAGATGAGCTCGCGTCTGATTAGCCAGTTGGCGGGGTAACGGCCCACCAAAGCGACGATCAGTAGCCGGACTGAGAGGTTGAACGGCCACATTGGGACTGAGACACGGCCCAG	58	57	17	2	9	6	21	0	6	67	6	19	45	5	15	3	14	6	5	5	5	4	4	15	136	9	10	23	1	6	15	2	1	36	13	4	10	1	5	11	17	1	23	23	5	5	4	24
366	GATGAACGCTGGCGGCGTGCTTAACACATGCAAGTCGAACGAACGTAAGGAGCTTGCTCCTTGCGTTAGTGGCGGACGGGTGAGTAACGCGTGAGCAATCTGCCCATATCAGGGGGATAACAGTTAGAAATGACTGCTAATACCGCATATGACCACGGGAAGGCATCTTCCTGAGGTGAAAGATTTATCGGATATGGATGAGCTCGCGTCCCATTAGGTAGTTGGTGAGGTAACGGCCCACCAAGCCGACGATGGGTAGCCGGCCTTAGAGGGTGATCGGCCACATTGGAACTGAGACACGGTCCAA	0	0	0	0	0	0	0	0	0	0	55	41	11	16	0	6	15	0	28	20	0	0	4	0	27	6	1	5	0	65	10	35	10	0	13	0	0	2	0	0	37	40	0	0	0	0	0	0
367	GACGAACGCTGGCGGCGCGCCTAACACATGCAAGTCGAACGGTGAAGAGGAGCTTGCTCCTCGGATCAGTGGCGGACGGGTGAGTAACACGTGAGCAACCTGCCTTTCAGTGGGGGACAACAGTTGGAAACGACTGCTAATACCGCATAACGTGCTTGGGGGGCATCCCCCGAGTACCAAAGATTTATCGCTGAAAGATGGGCTCGCGTCTGATTAGATAGTTGGTGAGGTAACGGCCCACCAAGTCGACGATCAGTAGCCGGACTGAGAGGTTGAACGGCCACATTGGGACTGAGACACGGCCCAG	0	0	0	0	0	0	1	0	0	0	0	0	0	0	0	0	0	0	0	0	0	0	0	0	0	0	0	0	0	0	0	0	0	0	0	0	0	0	0	0	0	0	0	0	0	0	0	0
368	GATGAACGCTGGCGGCGTGCCTAATACATGCAAGTCGAGCGAACAGATAAGGAGCTTGCTCCTTTGAAGTTAGCGGCGGACGGGTGAGTAACACGTGGGTAACCTACCTATAAGACTGGGATAACTTCGGGAAACCGGAGCTAATACCGGATAACATTTAGAACCGCATGGTTCTAAAGTGAAAGATGGTTTTGCTATCACTTATAGATGGACCCGCGCCGTATTAGCTAGTTGGTAAGGTAACGGCTTACCAAGGCGACGATACGTAGCCGACCTGAGAGGGTGATCGGCCACACTGGAACTGAGACACGGTCCAG	1	0	0	0	0	0	0	0	2	0	0	81	0	0	28	26	0	1	3	0	14	91	2	25	7	37	1	0	21	1	0	0	0	0	0	1	0	0	41	1	0	0	0	0	23	0	116	0
369	GATGAACGCTGGCGGCGTGCTTAACACATGCAAGTCGAATGTAGCAATACATGGCGGACGGGTGAGTAACGCGTGAGCAATCTGCCCATGTCTGGGGAATAACAGTTGGAAACGACTGATAATACCGCATAAGGCCACAGGAAGGCATCTTCCAGGGGTAAAAGATTTATCGGATATGGATGAGCTCGCGTCTGATTAGCTTGTTGGTGAGGTAACGGCCCACCAAGGCGACGATCAGTAGCCGACCTGAGAGGGTGATCGGCCACATTGGAACTGAGACACGGTCCAA	0	0	0	8	21	79	9	0	0	3	1	3	0	0	38	0	6	39	63	30	0	32	14	13	0	0	0	0	0	0	2	24	7	13	12	1	23	4	1	26	1	6	0	0	0	0	0	0
370	GATGAACGCTAGCGACAGGCTTAACACATGCAAGTCGAGGGGCAGCGGTGTTGGAGGCTTGCCTTCAACAGCCGGCGACCGGCGCACGGGTGAGTAACACGTATGCAACCTGGCCGTCACAGGAGGATAACCGGTAGAAATGCCGCCTAATACTCCATAATACACTTAGGGGACATCCCCTGGGTGTCAAAGGAAGTGATTCCGGTGACGGATGGGCATGCGGCGCATTAGCTAGTCGGCGGGGTAACGGCCCACCGAGGCGACGATGCGTAGGGGTTCTGAGAGGAAGGTCCCCCACATTGGAACTGAGACACGGTCCAA	8	14	14	20	19	16	28	3	9	0	8	7	6	22	4	1	13	14	6	20	14	14	20	49	1	38	26	10	11	18	19	16	12	37	20	24	10	20	25	15	17	12	11	4	3	8	11	6
371	GATGAACGCTGGCGGCGTGCTTAACACATGCAAGTCGAACGGATGCAAGGGGCTTGCTCCTTGCATTAGTGGCGGACGGGTGAGTAACGCGTGAGCAATCTGCCCATATCTGGGGGATAACAGTTAGAAATGACTGCTAATACCGCATATGACCACAGGGAGGCATCTCCCAGGGGTGAAAGATTTATCGGATATGGATGAGCTCGCGTCCCATTAGGTAGTTGGTGAGGTAACGGCCCACCAAGCCGACGATGGGTAGCCGGCCTTAGAGGGCGATCGGCCACATTGGAACTGAGATACGGTCCAA	1	1	0	24	15	9	40	0	0	0	0	0	0	0	0	0	0	0	0	0	0	0	0	0	0	0	0	0	0	0	0	0	0	0	0	0	0	0	0	0	0	0	1	0	17	21	156	355
372	GATGAACGCTGGCGGCGTGCCTAACACATGCAAGTCGAGCGAAGCATTTAACATGAAGTTTTCGGACGGAATGTTATCTGACTGAGCGGCGGACGGGTGAGTAACGCGTGGGTAACCTGCCTTATACAGGGGGATAACAGTTAGAAATGACTGCTAATACCGCATAAGCGCACAGTACCGCATGGTAGTGTGTGAAAAACTCCGGTGGTATAAGATGGACCCGCGTCTGATTAGCCAGTTGGCGGGGTAACGGCCCACCAAAGCGACGATCAGTAGCCGACCTGAGAGGGTGACCGGCCACATTGGGACTGAGACACGGCCCAA	24	12	3	8	20	10	7	0	9	21	1	3	12	0	5	0	3	2	2	1	4	3	1	4	40	1	10	2	0	1	7	0	1	20	10	0	44	5	11	23	3	4	15	5	8	18	4	19
373	GATGAACGCTGGCGGCGTGCCTAACACATGCAAGTCGAACGGATCTGTATTGAAACCTAGTGATATACAGGTTAGTGGCGGACGGGTGAGTAACGCGTGGATAACCTGCCGTATACCGGGGGATAACACTTAGAAATAGGTGCTAATACCGCATGAGCGCACAGCTCCGCATGGAGCGGTGTGAAAAACTCCGGTGGTATACGATGGATCCGCGTCTGATTAGCCAGTTGGCGGGGTAACGGCCCACCAAAGCGACGATCAGTAGCCGGCCTGAGAGGGTGAACGGCCACATTGGGACTGAGACACGGCCCAG	0	0	0	0	0	0	0	0	0	0	0	0	0	0	0	0	0	0	0	0	0	0	0	0	0	0	0	0	0	0	0	0	0	0	0	0	0	0	0	0	0	0	0	0	0	0	0	0
374	GATGAACGCTGGCGGCGTGCCTAACACATGCAAGTCGAACGGGTGTACGGGATGGAAGATTTCGGTCGGAAGCCCTGTGCATGAGTGGCGGACGGGTGAGTAACGCGTGGGCAACCTGCCCTGTACAGGGGGACAACACTTAGAAATAGGTGCTAATACCGCATAACGGGGGGAGCCGCATGGCTTTCCCCTGAAAACTCCGGTGGTACAGGATGGGCCCGCGTCTGATTAGCTGGTTGGCAGGGTAACGGCCTACCAAGGCGACGATCAGTAGCCGGCCTGAGAGGGCGGACGGCCACACTGGGACTGAGACACGGCCCAG	0	0	0	0	0	0	0	0	0	0	0	0	0	0	0	0	0	0	0	0	0	0	0	0	0	0	0	0	0	0	0	0	0	0	0	0	0	0	0	0	0	0	0	0	0	0	0	0
375	GATGAACGCTAGCGACAGGCTTAACACATGCAAGTCGAGGGGCAGCGGTGTTGAAGGCTTGCCTTCAACAGCCGGCGACCGGCGCACGGGTGAGTAACACGTATGCAACCTGGCCGTCACAGGAGGATAACCGGTAGAAATGCCGCCTAATACTCCATAATACCGTAAAGGGACATCCCTTTGTGGTCAAAGGAATTCATTCCGGTGACGGATGGGCATGCGGCGCATTAGCTAGTCGGCGGGGTAACGGCCCACCGAGGCGACGATGCGTAGGGGTTCTGAGAGGAAGGTCCCCCACATTGGAACTGAGACACGGTCCAA	5	11	20	24	14	6	31	5	4	1	11	14	7	35	5	2	14	27	8	12	15	23	21	35	1	15	19	5	17	10	9	18	4	30	20	26	14	12	8	20	19	5	7	1	2	5	9	6
376	GATGAACGCTAGCGACAGGCCTAACACATGCAAGTCGAGGGGCAGCGGGGGAGTAGCAATACTCCTGCCGGCGACCGGCGCACGGGTGAGTAACACGTATGGAACCTGCCCGTCACAGGGGGATAAGCGGAAGAAATTCCGTCTAATACCGCATAACGTCCTGCCGGGGCATCCCGGCGGGACCAAAGGATAACACCGGTGACGGATGGCCATGCGCCGCATTAGCTAGTTGGCGGGGTAACGGCCCACCAAGGCGACGATGCGTAGGGGTTCTGAGAGGAAGGTCCCCCACACTGGTACTGAGACACGGACCAG	0	0	0	0	0	0	0	0	0	0	0	0	0	0	0	0	0	0	0	0	0	0	0	0	0	0	0	0	0	0	0	0	0	0	0	0	0	0	0	0	0	0	0	0	0	0	0	0
377	GATGAACGCTAGCGACAGGCTTAACACATGCAAGTCGAGGGGCAGCGGGTAGATGAGCTTGCTCATTTATGCCGGCGACCGGCGCACGGGTGAGTAACACGTATGCAACCTGCCCGTCTCAGGGGGATAATCGTCGGAAACGGCGTCTAATACCCCGTATGAAGCCGGACGGCATCGTCTGGTTTTGAAAGAATATCGGAGACGGATGGGCATGCGGCGCATTAGCTAGTTGGCGGGGTAACGGCCCACCAAGGCAACGATGCGTAGGGGTTCTGAGAGGAAGGTCCCCCACACTGGTACTGAGACACGGACCA	13	23	24	1	21	18	4	3	28	2	13	10	4	32	18	1	6	2	0	8	1	3	13	9	3	17	18	0	34	12	8	41	4	15	12	34	5	15	11	8	9	6	2	0	6	0	0	2
378	GATGAACGCTGGCGGCGTGCTTAACACATGCAAGTCGAACGAAGCACTTTACCTTGATTCCTTCGGGTTGATTGGTACTGTGACTGAGTGGCGGACGGGTGAGTAACGCGTGGGGAACCTGCCCCATACAGGGGGATAACAGATAGAAATGTCTGCTAATACCGCATAAGACCACAGCACCGCATGGTGCAGGGGTAAAAACTCTGGTGGTATGGGATGGACCCGCGTCTGATTAGCTGGTTGGTGAGGTAACGGCTCACCAAGGCGACGATCAGTAGCCGACCTGAGAGGGTGACCGGCCACATTGGGACTGAGACACGGCCCAA	0	0	0	0	0	0	0	0	0	0	0	0	0	0	0	0	0	0	0	0	0	0	0	0	0	0	0	0	0	0	0	0	0	0	0	0	0	0	0	0	0	0	0	0	0	0	0	0
379	ATTGAACGCTGGCGGCGTGCTTAACACATGCAAGTCGAACGCGAAAGCGGCTTCGGCCGTGAGTAGAGTGGCGCACGGGTGAGTAACGCGTGGACAATCTGCCCTCATGACCGGGATAACAGTTGGAAACGACTGCTAATACCGGATACACTCTGGATGAACATTTGGAGGAAAGACGGCCTCTGCATGCAAGCTGTCGTATGAGGATGAGTCCGCGTCCCATTAGCTTGTTGGTGGGGTAACGGCCTACCAAGGCGACGATGGGTAGCCGATCTGAGAGGATGATCGGCCACACTGGAACTGAAACACGGTCCAG	40	24	71	10	34	9	32	15	56	11	15	16	38	3	11	0	1	1	0	0	0	0	0	1	53	4	10	7	5	18	7	8	6	0	1	0	68	0	20	3	29	24	75	21	62	2	0	6
380	GATGAACGCTGGCGGCGTGCTTAACACATGCAAGTCGAACGGGGATGCTTATGGAAGGGGTGCTTGCACTCTGGAAGTAAGGATCTTAGTGGCGGACGGGTGAGTAACGCGTGGGTAACCTGCCCCATACCGGGGGATACCACCTGGAAACAGGTGCTAATACCGCATAAGCGCACGGGAGCGCATGCTCCTGTGTGAAAAACTCCGGTGGTATGGGATGGACCCGCGTCTGATTAGCCAGTTGGCAGGGTAACGGCCTACCAAAGCGACGATCAGTAGCCGGCCTGAGAGGGTGGACGGCCACATTGGGACTGAGACACGGCCCAA	1	0	0	7	0	0	8	0	11	60	2	3	35	2	2	8	4	4	3	5	4	11	4	5	57	1	34	4	1	1	8	1	6	17	13	0	26	1	7	29	1	6	49	14	0	23	3	22
381	GATGAACGCTGGCGGCGTGCTTAACACATGCAAGTCGAACGGGGTACCCTTGACAGAGGCTTCGGCCAATGGATAGGAATACCTAGTGGCGGACGGGTGAGTAACGCGTGAGGAACCTGCCTTGGAGTGGGGAATAACAGCTAGAAATAGCTGCTAATACCGCATAAAGCAGTTGGGTCGCATGACTCTGACTGCCAAAGATTTATCGCTCTGAGATGGCCTCGCGTCTGATTAGATAGTTGGCGGGGTAACGGCCCACCAAGTCGACGATCAGTAGCCGGACTGAGAGGTTGGCCGGCCACATTGGGACTGAGACACGGCCCAG	0	0	0	0	0	2	33	0	2	0	0	1	1	3	9	9	13	31	4	25	5	10	52	60	2	0	4	2	1	3	17	0	0	0	1	1	0	0	0	0	0	0	0	8	2	18	9	7
382	GATGAACGCTGGCGGCGTGCTTAACACATGCAAGTCGAACGGAGTAAAGATTTTGATTTCTAACGATTGAGAGGTCTTTACTTAGTGGCGGACGGGTGAGTAACGCGTGGATAACCTGCCCCATACCGGGGGATAACAGCCGGAAACGGCTGCTAATACCGCATAAGCGCACGAGGCTGCATGGCCCTGTGTGAAAAACTCCGGTGGTATGGGATGGATCCGCGTCTGATTAGCTAGTTGGTGAGATAAAAGCCCACCAAGGCGACGATCAGTAGCCGACCTGAGAGGGTGGCCGGCCACATTGGGACTGAGACACGGCCCAG	0	0	0	0	0	0	0	0	0	6	0	2	3	0	1	7	0	5	1	8	6	3	3	6	3	0	3	1	0	2	2	0	6	1	17	0	11	0	3	1	2	0	4	3	1	18	7	7
383	GACGAACGCTGGCGGCGCGCCTAACACATGCAAGTCGAACGAAGGGAAGGGGGCTTGCCCCCTGAACTTAGTGGCGGACGGGTGAGTAACACGTGAGCAACCTGCCCTATAGAGGGGGATAACGTTTGGAAACGAACGCTAATACCGCATAACGCGCTGGGGGGACATCCCTTTGGCGCCAAAGGAGCAATCCGCTATAGGATGGGCTCGCGTCCGATTAGATAGTTGGCGGGGTAACGGCCCACCAAGTCGACGATCGGTAGCCGGACTGAGAGGTTGAACGGCCACATTGGGACTGAGACACGGCCCAG	105	35	25	0	0	0	17	1	6	35	24	20	15	2	6	10	7	18	4	8	8	8	5	22	40	4	22	3	2	10	17	8	13	10	41	13	26	4	14	19	8	26	9	12	8	30	9	31
384	GACGAACGCTGGCGGCGTGCCTAATACATGCAAGTCGAGCGAGCTTGCCTAGATGATTTTAGTGCTTGCACTAAATGAAACTAGATACAAGCGAGCGGCGGACGGGTGAGTAACACGTGGGTAACCTGCCCAAGAGACTGGGATAACACCTGGAAACAGATGCTAATACCGGATAACAACACTAGACGCATGTCTAGAGTTTAAAAGATGGTTCTGCTATCACTCTTGGATGGACCTGCGGTGCATTAGCTAGTTGGTAAGGTAACGGCTTACCAAGGCAATGATGCATAGCCGAGTTGAGAGACTGATCGGCCACATTGGGACTGAGACACGGCCC	0	4	0	0	0	1	4	3	4	9	32	22	16	56	36	51	63	23	68	46	22	52	27	11	6	44	22	44	36	10	30	33	8	33	29	22	7	27	18	52	37	22	1	6	2	0	0	0
385	GATGAACGCTGGCGGCGTGCTTAACACATGCAAGTCGAACGAAGCACTCTTTTAGATTTCCTTCGGGGAAGAAGAAATTGTGACTGAGTGGCGGACGGGTGAGTAACGCGTGGGCAACCTGCCCCATACAGGGGGATAACAGCCGGAAACGGCTGCTAAAACCGCATAAGCGCACAAGGGCCGCATGGCCTGGTGTGAAAAACTCCGGTGGTATGGGATGGGCCCGCGTCTGATTAGCTAGTTGGCGGGGGAGAGGCCCACCAAGGCGACGATCAGTAGCCGACCTGAGAGGGTGGCCGGCCACATTGGGACTGAGACACGGCCCAA	0	0	0	3	0	41	52	0	0	0	0	0	0	0	0	0	0	0	0	0	0	0	0	0	0	0	0	0	0	0	0	0	0	0	0	0	0	0	0	0	0	0	0	0	0	0	0	0
386	GATGAACGCTGGCGGCGTGCTTAACACATGCAAGTCGAACGAAGCACTTAAGAACGATTCTTCGGATGAAGTCTTTTGTGACTGAGTGGCGGACGGGTGAGTAACGCGTGGGTAACCTGCCTCACACAGGGGGATAACAGTTGGAAACGACCGCTAATACCGCATAAGCCAACAGGGGCGCATGCTCTGGTTGGAAAAGATTTATCGGTGTGAGATGGACCCGCGTCTGATTAGCCAGTTGGCAGGGTAACGGCCTACCAAAGCGACGATCAGTAGCCGGCCTGAGAGGGTGAACGGCCACATTGGGACTGAGACACGGCCCAA	29	184	370	0	116	12	0	1	1	0	2	101	2	0	0	6	5	5	2	21	15	13	5	24	1	0	0	2	4	33	2	5	3	1	3	1	1	1	0	0	8	7	0	0	0	13	2	11
387	GATGAACGCTAGCGACAGGCTTAACACATGCAAGTCGAGGGGTAACAGTATGTAGCAATACATAGCTGACGACCGGCGCACGGGTGAGTAACGCGTATGCAACCTGTCCGTTACAGGGGGATAGCCCATGGAAACGTGGATTAACACTCCATAATATAATATAGAGGCATCTTTGTATTATTAAATATTCATAGGTAACGGTTGGGCATGCGTCCTATTAGATAGTTGGGGGGGTAACGGCCCACCAAGTCGATGATAGGTAGGGGTTCTGAGAGGAAGGTCCCCCACACTGGGACTGAGACACGGACCAG	62	35	41	29	14	24	1	1	0	0	0	0	0	0	0	0	0	0	0	0	0	0	0	0	0	0	0	0	0	0	0	0	0	0	0	0	0	0	0	0	0	0	0	0	0	5	35	101
388	GATGAACGCTAGCGGCAGGCTTAACACATGCAAGTCGAAGGGCAACGGGGAGAGTGCTTGCACTCTCTGCCGGCGACTGGCGCACGGGTGAGTAACACGTATGCAACCTGCCCTCCACAGGGGGACAACCTTCCGAAAGGGAGGCTAATCCCGCGTATATCCCTTGGGGGCATCCCCGGGGGAGGAAAGGATTACCGGTGGAGGATGGGCATGCGGCGCATTAGGCAGTAGGCGGGGTAACGGCCCACCTAACCGACGATGCGTAGGGGTTCTGAGAGGAAGGTCCCCCACACTGGTACTGAGACACGGACCAG	5	14	13	1	13	7	8	20	72	0	10	7	2	32	5	5	9	14	6	6	19	11	29	10	2	22	11	4	17	12	1	34	14	2	14	10	4	17	2	3	5	19	0	4	2	3	12	11
389	GATGAACGCTGGCGGCGTGCTTAACACATGCAAGTCGAGCGAAGCGCTCACGCGGAATTTTTCGGAAGGAAGCGGGAGTGACTTAGCGGCGGACGGGTGAGTAACGCGTGGGTAACCTGCCCCATACCGGGGGATAACGGTTAGAAATGACCGCTAATACCGCTTAAGCGCGCGAGGCCGCATGGCCGTGCGCGAAAAACTCCGGTGGTATGGGATGGGCCCGCGTCTGATTAGGTAGTTGGCGGGGTAAGGGCCCACCAAGCCGACGATCAGTAGCCGACCTGAGAGGGTGGCCGGCCACATTGGGACTGAGACACGGCCCAA	6	1	0	23	2	1	39	1	22	31	3	5	32	5	4	4	0	0	3	0	4	1	3	7	19	3	11	12	1	6	12	1	10	7	10	0	33	7	30	13	2	10	16	1	5	11	7	17
390	GACGAACGCTGGCGGCGTGCTTAACACATGCAAGTCGAACGGAGCACCCTTGAAAGAGATTTCGGTCAATGGATAGGAATGCTTAGTGGCGGACTGGTGAGTAACGCGTGAGGAACCTGCCTTCCAGAGGGGGACAACAGTTGGAAACGACTGCTAATACCGCATGACACATTTGAATCGCATGGTTTGAATGTCAAAGATTTATCGCTGGAAGATGGCCTCGCGTCTGATTAGCTAGTTGGCAGGGTAACGGCCTACCAAGGCGACGATCAGTAGCCGGACTGAGAGGTTGACCGGCCACATTGGGACTGAGATACGGCCCAG	11	3	1	11	1	1	27	0	13	35	1	7	11	1	1	4	3	4	0	1	0	1	4	7	9	3	4	1	1	3	5	1	1	5	6	2	12	1	3	3	0	4	12	0	1	13	2	13
391	GACGAACGCTGGCGGCGTGCCTAATACATGCAAGTCGAGCGAGCTTGCCTAGATGATTTTAGTGCTTGCACTAAATGAAACTAGATACAAGCGAGCGGCGGACGGGTGAGTAACACGTGGGTAACCTGCCCAAGAGACTGGGATAACACCTGGAAACAGATGCTAATACCGGATAACAACACTAGACGCATGTCTAGAGTTTGAAAGATGGTTCTGCTATCACTCTTGGATGGACCTGCGGTGCATTAGCTAGTTGGTAAGGTAACGGCTTACCAAGGCAATGATGCATAGCCGAGTTGAGAGACTGATCGGCCACATTGGGACTGAGACACGGACCAG	0	6	1	0	0	2	3	4	2	0	6	0	0	8	5	1	5	2	5	5	1	2	2	3	0	8	5	0	3	0	1	5	10	5	0	2	0	4	0	0	0	0	1	2	0	0	0	0
392	GACGAACGCTGGCGGCGCGCCTAACACATGCAAGTCGAACGGGACTATCTCGGAAGAAGTTTTCGGATGGATTTTGGGATAGTTTAGTGGCGGACGGGTGAGTAACACGTGAGCAACCTGCCTTCGAGAGGGGAATAACGGCTGGAAACGGTCGCTAATACCGCATAACGTACGGATGGGACATCCTGTCTGTACCAAAGATTTATCGCTCGAAGATGGGCTCGCGTCCGATTAGGTAGTTGGTGAGGTAACGGCCCACCAAGCCGACGATCGGTAGCCGGACTGAGAGGTTGAACGGCCACATTGGGACTGAGACACGGCCCAG	0	0	0	0	0	0	0	0	0	34	47	6	16	7	3	6	29	26	4	22	10	4	8	41	9	12	21	6	0	3	0	9	13	9	11	5	33	8	16	13	15	23	3	5	3	1	1	5
394	GATGAACGCTGGCGGCGTGCTTAACACATGCAAGTCGAGCGAAGTAAATTAAGAGCTTGCTTTTGATTTACTTAGCGGCGGACGGGTGAGTAACGTGTGGGTAACCTGCCTTTTACTGTGGAATAATCGTTGGAAACGACGACTAATACCGCATACGGTTCTTGGAAGGCATCTTCTAAGAAAGAAAGGATTTATTCGGTAAAAGATGGGCCCGCATCTGATTAGCTAGTTGGTGAGATAATAGCCCACCAAGGCAACGATCAGTAGCCGACCTGAGAGGGTGACCGGCCACATTGGGACTGAGACACGGCCCAA	0	0	0	0	0	0	0	0	0	121	38	7	131	7	97	16	1	17	17	0	1	25	0	14	174	24	49	140	0	23	52	27	34	0	2	1	0	1	38	0	84	174	0	0	0	0	0	0
395	GATGAACGCTAGCGACAGGCTTAACACATGCAAGTCGAGGGGCAGCGGGAAGGTTAGCTTGCTAACCTTTGCCGGCGACCGGCGCACGGGTGAGTAACACGTATGCAACCTGTCCGGTACAGGGGGATAAGCGGCGGAAACGCCGTCTAATACCGCGTGACAACCCGAGGGGGCATCCCCTTGGGTTCAAAGGAGAGATCCGGTACCGGCTGGGCATGCGGCGCATTAGCTAGTTGGCGGGGCAACGGCCCACCAAGGCGACGATGCGTAGGGGTTCTGAGAGGAAGGTCCCCCACACTGGAACTGAGACACGGTCCAG	0	0	0	0	0	0	0	0	0	0	0	0	0	0	0	0	2	0	0	0	0	0	0	0	1	6	262	7	51	59	0	73	17	140	30	109	3	0	4	31	71	40	0	0	0	0	0	0
396	GATGAACGCTGGCGGCATGCCTAATACATGCAAGTCGAACGGATATCTTCGGATATGAGTGGCGAACGGGTGAGTAACACGTAGGGAACCTGCCTGCATGAGCGGGAGAACTTCTGGAAACGGAAGCTGATACCGGATGAGCAAAGAGGAGGCATCTTCTTTTTGGAAAAGGGAACAAGAGTCCCGCATGCAGATGGACCTGCGGTGCATTAGCTGGTTGGAGAGGTAACGGCTCACCAAGGCGACGATGCATAGCCGGCCTGAGAGGGCGGACGGCCACACTGGGACTGAGACACGGCCCAG	0	0	0	0	0	0	35	547	0	0	0	0	0	0	0	0	0	0	0	0	0	0	0	0	0	0	0	0	0	0	0	0	0	0	0	0	0	0	0	0	0	0	0	0	0	0	0	0
397	GATGAACGCTGGCGGCGTGCTTAACACATGCAAGTCGAGCGAAGCATATTAGCAGAAGTTTTCGGATGGAAGCGGATATGACTTAGCGGCGGACGGGTGAGTAACGCGTGGATAACCTGCCTCATACAGGGGGATAACAGTTAGAAATGACTGCTAATACCGCATAAGCGCACAGGACCGCATGGTCCGGTGTGAAAAACTCCGGTGGTATGGGATGGATCCGCGTCTGATTAGCTGGTTGGTGAGGTAACGGCCCACCAAGGCGACGATCAGTAGCCGACCTGAGAGGGTGGCCGGCCACATTGGGACTGAGACACGGCCCAG	24	19	6	25	10	21	1	0	4	30	7	21	28	2	3	10	8	5	5	9	6	6	16	7	41	5	8	4	0	4	22	0	3	18	12	0	62	0	4	9	2	3	40	6	5	57	4	11
398	GATGAACGCTAGCGACAGGCTTAACACATGCAAGTCGAGGGGCAGCGGGGAAGTAGCAATACTTCCGCCGGCGACCGGCGCACGGGTGAGTAACACGTATGGAACCTGCCCGTAGCAGGGGGATAAGCGGAAGAAATTCCGTCTAATACCGCGTAATAACTCCGAGAGGCATCTCATGGAGTTTAAAGGGTAACACCGGCTACGGATGGCCATGCGGCGCATTAGCTGGTTGGCGGGGTAACGGCCCACCAAGGCGACGATGCGTAGGGGTTCTGAGAGGAAGGTCCCCCACACTGGTACTGAGACACGGACCAG	0	1	1	0	0	0	0	2	0	0	0	0	0	0	1	0	0	0	1	0	0	1	0	0	0	0	0	2	0	0	0	0	1	0	0	1	0	0	0	0	0	0	0	0	0	0	0	0
399	GATGAACGCTGGCGGCGTGCCTAACACATGCAAGTCGAACGGGGTATATAAGCGGAAGTTTACGGATGGAAGGTTATATACTTAGTGGCGGACGGGTGAGTAACGCGTGGGCAACCTGCCCCGTGCCGGGGGATACCGCCTGGAAACAGGCGCTAATACCGCATAAGCGCATACAGCCGCATGGGTGTATGCGGAAAGCTCCGGCGGCACGGGATGGGCCCGCGCCCGATTAGCCAGTTGGCGGGGTAACGGCCCACCAAAGCGACGATCGGTAGCCGGCCTGAGAGGGCGGACGGCCACATTGGGACTGAGACACGGCCCAA	1	19	21	6	56	10	18	0	2	6	8	8	10	3	4	1	24	5	3	11	5	9	6	21	7	1	2	4	0	5	2	2	8	0	23	2	6	4	3	11	2	8	1	7	0	19	35	32
400	GATGAACGCTGGCGGCGTGCCTAATACATGCAAGTAGAACGCTGAAGGAAGAGCTTGCTCTTTTGGAAGAGTTGCGAACGGGTGAGTAACGCGTAGGTAACCTGCCTGGTAGCGGGGGATAACTATTGGAAACGATAGCTAATACCGCATAATATCTTTAATTGCATGATTGAAGTTTGAAAGATGCAACTGCATCACTACCAGATGGACCTGCGTTGTATTAGCTAGTAGGTGAGGTAAAGGCTCACCTAGGCGACGATACATAGCCGACCTGAGAGGGTGAACGGCCACACTGGGACTGAGACACGGCCCAG	5	19	6	4	12	10	10	44	11	1	13	12	1	16	24	2	1	0	0	5	8	12	12	6	1	22	7	1	12	1	2	7	2	7	3	4	2	1	28	5	6	2	0	6	20	2	3	0
401	GATGAACGCTAGCGACAGGCTTAACACATGCAAGTCGAGGGGCAGCGGGGTAGTAAGCTTGCTTACTACTGCCGGCGACCGGCGCACGGGTGAGTAACACGTATGCAACCTGGCCGTCACAGAGGGATAACCGGGAGAAATCCCGCCTAATACCGCATAATACCGGGGGAGGACATCCTTTTCCGGTCAAAGGAGCGATCCGGTGACGGATGGGCATGCGCCGCATTAGTTAGTTGGCGGTGTAACGGACCACCAAGACGACGATGCGTAGGGGTTCTGAGAGGAAGGTCCCCCACACTGGTACTGAGACACGGACCA	0	0	0	21	0	10	2	3	21	0	0	0	2	0	1	0	63	13	1	56	12	0	38	17	1	42	0	8	22	8	0	46	0	0	0	0	0	25	0	0	12	0	0	5	0	0	0	0
402	GATGAACGCTGGCGGCGTGCCTAACACATGCAAGTCGAGCGAAGCATACAGGAGGAAGTTTTCGGATGGAATCCTGCATGACTGAGCGGCGGACGGGTGAGTAACGCGTGGGTAACCTGCCTTATACAGGGGGATAACAGTTAGAAATGACTGCTAATACCGCATAAGCGCACAGTACCGCATGGTAGTGTGTGAAAAACTCCGGTGGTATAAGATGGACCCGCGTCTGATTAGCCAGTTGGCGGGGTAACGGCCCACCAAAGCGACGATCAGTAGCCGACCTGAGAGGGTGACCGGCCACATTGGGACTGAGACACGGCCCAA	22	16	7	9	55	20	5	0	7	16	11	24	3	2	1	13	14	14	3	21	50	11	17	33	14	10	24	2	1	19	3	7	19	14	4	7	0	5	14	15	9	27	0	6	9	20	5	9
403	GATGAACGCTGGCGGCGTGCTTAACACATGCAAGTCGAACGGACTCATATTGAAACCTAGTGATGTATGAGTTAGTGGCGGACGGGTGAGTAACGCGTGGAGAACCTGCCGTATACTGGGGGATAACACTTAGAAATAGGTGCTAATACCGCATAAGCGCACAGCTTCGCATGAAGCGGTGTGGAAAACAAAAAGCTAAAGCTTTTGGTGGTATACGATGGATCCGCGTCTGATTAGCTAGTTGGCGGGGTAAAGGCCCACCAAGGCGACGATCAGTAGCCGGCCTGAGAGGGTGAACGGCCACATTGGGACTGAGACACGGCCCAA	0	0	0	0	0	0	0	0	0	0	0	0	0	0	0	0	0	0	0	0	0	0	0	0	0	0	0	0	0	0	0	0	0	0	0	0	0	0	0	0	0	0	0	0	0	0	0	0
404	GATGAACGCTAGCGACAGGCCTAACACATGCAAGTCGAGGGGCATCGGGGCGAGGAGCAATCCTTGCCGCCGGCGACCGGCGCACGGGTGAGTAACGCGTATGCGACCTGCCCGTTGCAGGGGGATAATCGGGAGAAATCCCGTCTAATACCGCGTAATGCCGCGGGGCTGCATGGCCCTGCGGCCAAAGGAAGCGATTCCGGCAACGGATGGGCATGCGTGACATTAGCTAGTTGGCGGGGCAACGGCCCACCAAGGCGACGATGTCTAGGGGTTCTGAGAGGAAGGTCCCCCACACTGGTACTGAAACACGGACCA	0	0	0	0	0	0	0	1	0	0	0	0	0	1	1	0	1	0	0	0	0	0	0	2	0	0	0	0	4	0	0	1	0	0	0	0	0	0	0	0	1	0	0	0	0	0	0	0
405	GATGAACGCTGGCGGCATGCCTAACACATGCAAGTCGAACGAGAATCTGTGGATAGAGGATTCGTCCAATTGAAACAGAGGACAGTGGCGAACGGGTGAGTAATGCATGAGCAACCTGCCCTTCAGAGGGGGACAACAGTTGGAAACGACTGCTAATACCGCATAACATATCCGGGAGGCATCTCCTGGATATCAAAGATTTATCGCTGAAGGATGGGCTCATGTCTGATTAGCTAGTTGGTGGGGTAACGGCCCACCAAGGCTACGATCAGTAGCCGGTCTGAGAGGATGAACGGCCACATTGGGACTGAGATACGGCCCAG	1	11	24	0	3	1	5	0	0	0	12	8	2	10	0	3	22	16	7	24	18	3	11	8	2	21	11	2	7	9	8	27	9	17	37	16	11	30	15	2	22	6	0	0	0	7	7	1
406	GATGAACGCTGGCGGCGTGCCTAACACATGCAAGTCGAGCGAGAAATTTATGGACGATATTTCGATTGAGTTTGTAAATGGAAAGCGGCGGACGGGTGAGTAACGCGTAGGTAACCTGCCCCATACAGAGGGATAGCCACTGGAAACGGTGATTAATACCTCATAAAACTGAGAATACACATGTATACTCAGCCAAAGATTTATCGGTATGGGATGGACCTGCGTCTGATTAGTTAGTTGGTGAGGTAACGGCTCACCAAGGCGACGATCAGTAGCCGACCTGAGAGGGTGATCGGCCACATTGGAACTGAGACACGGTCCAA	0	0	0	0	0	0	0	0	0	50	7	7	27	0	5	0	1	0	1	0	0	3	0	0	43	5	12	4	0	11	29	3	13	0	2	0	0	0	0	3	0	26	1	9	17	25	5	46
407	GACGAACGCTGGCGGCGCGCCTAACACATGCAAGTCGAACGGGAGATTTCCTTCGGGAAAGATCTAGTGGCGGACGGGTGAGTAACACGTGAGCAATCTGCCTTTGGGAGGGGGATAACGTCTGGAAACGGACGCTAATACCGCATAATGTATGGTTTTCGCATGGGAAGCATACCAAAGATTTATCGCCCAAAGATGAGCTCGCGGCTGATTAGCTAGTTGGCGGGGTAAAGGCCCACCAAGGCGACGATCAGTAGCCGGACTGAGAGGTTGAACGGCCACATTGGGACTGAGACACGGCCCAG	25	17	52	0	15	6	7	0	3	3	4	8	0	2	6	2	11	15	1	4	2	1	9	8	9	1	4	10	3	9	7	7	7	6	28	5	27	5	6	15	2	10	17	2	2	9	6	23
408	GATGAACGCTGGCGGCGTGCCTAACACATGCAAGTCGAACGGGTGCACAGGGGGGAAGGCTTCGGCCGGAACCGCCGTGCATGAGTGGCGGACGGGTGAGTAACGCGTGGGCAACCTGCCCTGTACAGGGGGATAACACTTAGAAATAGGTGCTAATACCGCATAACGGGGGAGGCCGCATGGCCTCCTCCTGAAAACTCCGGTGGTACAGGATGGGCCCGCGTCTGATTAGCCAGTTGGCAGGGTAACGGCCTACCAAAGCGACGATCAGTAGCCGGCCTGAGAGGGCGGACGGCCACACTGGGACTGAGACACGGCCCAG	0	0	0	0	0	0	0	0	0	0	2	1	0	1	1	0	1	0	0	1	0	0	1	0	0	52	2	0	0	0	0	91	23	1	6	3	3	5	153	330	172	66	0	0	0	0	0	0
409	GATGAACGCTAGCGACAGGCTTAACACATGCAAGTCGAGGGGCAGCGGGGCGGCAGGCTTGCCTGCCGTTGCCGGCGACCGGCGCACGGGTGAGTAACACGTATGCAACCTGCCCGTGGCAGGGGGATAAGCGGGGGAAACCCCGTCTAATACCGCGTAACGCGGCCTTGGGGCATCCCCGGGCCGCCAAAGGGAGCAATCCCGGCCACGGATGGGCATGCGGCGCATTAGCTAGTCGGCGGGGTAACGGCCCACCGAGGCGACGATGCGTAGGGGTTCTGAGAGGAAGGCCCCCCACACTGGTACTGAGACACGGACCAG	3	3	0	7	4	3	18	2	1	0	0	0	0	0	0	0	0	0	0	0	0	0	0	0	0	0	0	0	0	0	0	0	0	0	0	0	0	0	0	0	0	0	0	0	0	1	11	4
410	GATGAACGCTGGCGGCGTGCTTAACACATGCAAGTCGAACGAAGCGCTTAAGGACAATTCTTCGGAGGCGTACTTTTGCGACTGAGTGGCGGACGGGTGAGTAACGCGTGGGTAACCTGCCCTATACAGGGGGATAACAGTTAGAAATGACTGCTAATACCGCATAAGCGCACTAGAACCGCATGGTTCGGTGTGAAAAACTGAGGTGGTATAGGATGGACCCGCGTCTGATTAGCTTGTTGGTGGGGTAACGGCTCACCAAGGCGACGATCAGTAGCCGGCCTGAGAGGGCGACCGGCCACATTGGGACTGAGACACGGCCCAA	5	44	28	1	3	7	7	0	2	8	6	9	7	1	5	11	9	8	6	14	17	4	8	19	9	0	4	3	1	7	16	4	10	2	29	9	12	3	2	9	3	4	0	0	0	0	0	5
411	GATGAACGCTGGCGGCGTGCCTAACACATGCAAGTCGAACGGGTGTACGGGATGGAAGGCTCCGGCCGGAAGCCCCGTGCATGAGTGGCGGACGGGTGAGTAACGCGTGGGCAACCTGCCCTGTACAGGGGGACAACACTTAGAAATAGGTGCTAATACCGCATAACGGGGGGAGCCGCATGGCACCCCCCTGAAAACTCCGGTGGTACAGGATGGGCCCGCGTCTGATTAGCTAGTTGGCAGGGTAACGGCCTACCAAGGCGACGATCAGTAGCCGGCCTGAGAGGGCGGACGGCCACACTGGGACTGAGACACGGCCCAG	0	0	0	0	0	0	0	0	0	0	0	0	0	0	0	0	0	0	0	0	0	0	0	0	0	0	0	0	0	0	0	0	0	0	0	0	0	0	0	0	0	0	0	0	0	0	0	0
412	GATGAACGCTAGCTACAGGCTTAACACATGCAAGTCGAGGGGCAGCATGGTCTTAGCTTGCTAAGGCCGATGGCGACCGGCGCACGGGTGAGTAACACGTATCCAACCTGCCGTCTACTCTTGGACAGCCTTCTGAAAGGAAGATTAATACAAGATGGCATCATGAGTCCGCATGTTCACATGATTAAAGGTATTCCGGTAGACGATGGGGATGCGTTCCATTAGATAGTAGGCGGGGTAACGGCCCACCTAGTCTTCGATGGATAGGGGTTCTGAGAGGAAGGTCCCCCACATTGGAACTGAGACACGGTCCAA	0	0	0	0	0	0	0	0	0	0	0	0	0	3	0	0	0	0	0	0	0	0	0	0	0	2	0	0	0	0	0	0	1	0	2	0	1	0	1	3	0	0	0	0	0	0	0	0
413	GATGAACGCTGGCGGCGTGCTTAACACATGCAAGTCGAGCGAAGCATAGATGTGGAAGTTTTCGGATGGAAGCGTGTATGACTGAGCGGCGGACGGGTGAGTAACGCGTGGGTAACCTGCCTCATACAGGGGGATAACAGTTAGAAATGACTGCTAATACCGCATAAGCGCACAGGACCGCATGGTCCGGTGTGAAAAACTCCGGTGGTATGAGATGGACCCGCGTCTGATTAGCTGGTTGGTGAGGTAACGGCCCACCAAGGCGACGATCAGTAGCCGACCTGAGAGGGTGGCCGGCCACATTGGGACTGAGACACGGCCCAA	7	8	23	6	23	11	27	0	11	14	3	12	1	1	5	10	9	10	1	8	19	3	2	10	15	1	10	3	0	7	5	0	15	3	7	4	10	4	4	4	3	16	2	1	5	15	7	25
414	GATGAACGCTGGCGGCATGCTTAACACATGCAAGTCGAACGGTTAAACCGGCTTCGGCCGGACATACAGTGGCGAACGGGTGAGTAACACGTGACCAACCTGCCCCGCGCCCCGGGACAGCCTCGGGAAACCGGGATTAATACCGGATACTCCCGCAGGGCCGCATGGCCCCGCGGGGAAAGGTCCGCCGGCGCGGGATGGGGTCGCGGCCCATCAGGTAGTGGGTCGGGCAGAGGCCGGCCCAGCCGACGACGGGTAGCCGGGTTGAGAGACCGACCGGCCACATTGGGACTGAGATACGGCCCAG	0	0	0	4	24	4	26	5	0	5	5	11	0	3	4	15	17	23	16	15	39	16	21	29	2	2	0	5	3	3	0	3	8	9	47	9	10	4	2	2	5	10	13	1	0	33	22	11
415	GACGAACGCTGGCGGCGTGCTTAACACATGCAAGTCGAACGGAGCACCCTTGAAAGAGATTTCGGTCAATGGATAGGAATGCTTAGTGGCGGACTGGTGAGTAACGCGTGAGGAACCTGCCTTCCAGAGGGGGACAACAGTTGGAAACGACTGCTAATACCGCATGACACATGACCGTGGCATCACGGACATGTCAAAGATTTATCGCTGGAAGATGGCCTCGCGTCTGATTAGCTAGTAGGCGGGGTAACGGCCCACCTAGGCGACGATCAGTAGCCGGACTGAGAGGTTGACCGGCCACATTGGGACTGAGATACGGCCCAG	1	22	58	14	9	8	34	1	7	25	2	18	0	3	6	3	30	5	3	3	31	10	11	21	97	3	9	4	7	7	55	5	83	0	1	0	0	1	2	2	0	5	0	0	0	0	0	0
416	GATGAACGCTGGCGGCGTGCTTAACACATGCAAGTCGAACGGAGATATCATTTTCGAAGCGATTAGTTTACTAAGAGTGGAGATGTTGGTATCTTAGTGGCGGACGGGTGAGTAACGCGTGGGTAACCTGCCTTACACTGGGGGATAACACTTAGAAATAGGTGCTAATACCGCATAACAGTAGGAGACGCATGTCTTTTACTTGAAAATTCCGGTGGTGTAAGATGGACCCGCGTCTGATTAGCTTGTTGGCGGGGTAACGGCCCACCAAGGCAACGATCAGTAGCCGGCCTGAGAGGGTGAACGGCCACATTGGGACTGAGACACGGCCCAA	13	2	18	5	405	25	135	7	5	0	0	0	0	0	0	0	0	0	0	0	0	0	0	0	0	0	0	0	0	0	1	0	0	0	0	0	0	0	0	0	0	0	0	0	0	15	2	2
417	GATGAACGCTGGCGGCATGCCTAATACATGCAAGTCGAACGGACGGAAAGGAAGCTTGCTTTCTGGAAGTCAGTGGCGAACGGGTGAGTAACACGTAGGTAACCTGGCCATCACAGGGGGATAACTACTGGAAACGGTAGCTAAAACCGCATAGGTAAGGAAGAGGCATCTCTTGCTTATTAAAGGGGCTACGGCCTTGGTGATGGATGGACCTGCGGCGCATTAGCTAGTTGGTGAGGTAGAGGCTCACCAAGGCGATGATGCGTAGCCGACCTGAGAGGGTGAACGGCCACATTGGGACTGAGACACGGCCCAA	43	16	9	0	7	26	13	7	0	2	5	58	18	11	5	9	5	0	13	4	2	17	7	9	4	14	15	4	5	11	0	1	4	1	12	21	18	5	9	9	1	2	104	3	4	22	0	1
418	GATGAACGCTGGCGGCGTGCTTAACACATGCAAGTCGAACGAAGCACTGGAGCGGAATCCCTTCGGGGAGGAAGCGCCTTTGACTGAGTGGCGGACGGGTGAGTAACGCGTGGGTAACCTGCCCCATACAGGGGGATAACAGCCGGAAACGGCTGCTAATACCGCATGTACATGCGGGGGCGCATGCCCCTGGATGGAAAGCATTAGCGGTATGGGATGGGCCCGCGTCTGATTAGGCAGTTGGCGGGGTAACGGCCCACCAAACCGACGATCAGTAGCCGGCCTGAGAGGGCGACCGGCCACATTGGGACTGAGACACGGCCCAA	8	1	0	21	1	3	15	0	0	0	10	0	0	0	0	0	0	0	0	0	0	0	0	0	0	3	7	0	0	1	0	1	9	8	25	4	4	7	0	4	1	16	0	0	0	35	11	28
419	GATGAACGCTGGCGGCGTGCTTAACACATGCAAGTCGAGCGAAGCGCTCACGCGGAATTTTTCGGAAGGAAGCGGGAGTGACTTAGCGGCGGACGGGTGAGTAACGCGTGGGTAACCTGCCCCATACCGGGGGATAACGGTTAGAAATGACCGCTAATACCGCGTAAGCGCGCGAGGCCGCATGGCCCCGGGCGAAAAACTCCGGTGGTATGGGATGGGCCCGCGTCTGATTAGCTAGTTGGCGGGGTAAAGGCCCACCAAGGCGACGATCAGTAGCCGACCTGAGAGGGTGGCCGGCCACATTGGGACTGAGACACGGCCCAA	2	0	0	2	2	6	28	0	19	32	3	3	32	3	4	7	1	0	1	0	2	0	0	5	26	3	8	11	0	9	15	0	2	5	7	1	37	5	16	7	1	6	11	5	5	14	3	16
420	GATGAACGCTAGCGACAGGCTTAACACATGCAAGTCGAGGGGCAGCGGGGAGTGAGGCTTGCCTTACTCTGCCGGCGACCGGCGCACGGGTGAGTAACACGTATGCAACCTACCCTTTACAGCGGGATAACCGGAAGAAATTTCGCCTAATACCGCATATACTCCTTGGGAGGCATCTTCCGAGGGGGAAAGGATTTCGGTGAAGGATGGGCATGCGTCGCATTAGTTAGTTGGCGGTGTAACGGACCACCAAGACGACGATGCGTAGGGGTTCTGAGAGGAAGGTCCCCCACACTGGGACTGAGACACGGACCAG	0	0	0	0	0	0	0	1	0	13	10	12	10	3	3	19	7	8	21	6	13	29	14	15	7	33	16	4	6	0	10	7	2	7	4	10	2	7	14	2	10	7	25	21	2	125	2	0
421	GATGAACGCTAGCGGCAGGCCTAACACATGCAAGTCGAGGGGCAGCATATGGATTGCTTGCAATCCATGATGGCGACCGGCGCACGGGTGCGTAACGCGTATGTAACTTGCCTTATGCAGGAGGATAACCCGAAGAAATTCGGCCTAATACTCCATAAGTGTCAGAGAGGCATCTTTCGGGCATGAAAGATTTATCGGCATAAGATAGACATGCGTGACATTAGCTAGTCGGTGAGGTAACGGCTCACCGAGGCGACGATGTCTAGGGGTTCTGAGAGGAAGGTCCCCCACACTGGTACTGAGACACGGACCAG	43	7	22	6	14	19	13	1	0	1	35	19	3	7	0	5	1	6	18	0	1	21	3	5	4	2	2	5	2	7	7	7	34	3	6	3	19	9	0	8	21	4	0	0	0	26	8	9
422	GATGAACGCTGGCGGCGTGCTTAACACATGCAAGTCGAGCGAAGCGCTCACGCGGAATTTTTCGGAAGGAAGCGGGAGCGACTTAGCGGCGGACGGGTGAGTAACGCGTGGGTAACCTGCCCCATACCGGGGGATAACGGTTAGAAATGACCGCTAATACCGCTTAAGCGCACGAGGCCGCATGGCCGCGCGCGAAAAACTCCGGTGGTATGGGATGGGCCCGCGTCTGATTAGCTAGTTGGCGGGGTAAAGGCCCACCAAGGCGACGATCAGTAGCCGACCTGAGAGGGTGGCCGGCCACATTGGGACTGAGACACGGCCCAA	1	1	0	11	2	5	23	0	9	29	5	8	19	6	2	6	5	2	2	2	9	1	1	7	21	1	8	15	1	8	9	2	6	4	6	0	36	4	29	6	1	10	15	2	6	9	1	17
423	GATGAACGCTGGCGGCGTGCTTAACACATGCAAGTCGAACGAAGCACTGGAAAGGAATCCCTTCGGGGAGGACATTCCTTTGACTGAGTGGCGGACGGGTGAGTAACGCGTGGGCAACCTGCCCCACACTGGGGGACAACAGCTGGAAACGGCTGCTAATACCGCATAAGCGCACAGCTTCGCATGAAGCAGTGTGAAAAATTCCGGTGGTGTGGGATGGGCCCGCGTCTGATTAGCTAGTTGGTGAGGTAACGGCTCACCAAGGCGACGATCAGTAGCCGGCCTGAGAGGGTGGACGGCCACATTGGGACTGAGACACGGCCCAG	124	65	50	0	0	0	0	2	0	0	0	47	0	0	0	0	0	0	0	0	0	0	0	0	0	0	0	0	0	0	0	0	0	0	0	0	0	0	0	0	0	0	0	0	0	0	0	0
424	GATGAACGCTAGCGACAGGCCTAACACATGCAAGTCGAGGGGCAGCGGGGAGCGAAGCTTGCTTTGCTCCGCCGGCGACCGGCGCACGGGTGAGTAACGCGTATGCAACCTGCCCGTTTCAGCGGGATAACCCGGAGAAATCCGGCCTAATACCGCATGTGGCCGAGGGGAGGCATCTTCTTTCGGCCAAAGGAGGCAACTCCGGAGACGGATGGGCATGCGTGACATTAGCTTGTTGGCGGGGTAACGGCCCACCAAGGCGACGATGTCTAGGGGTTCTGAGAGGAAGGTCCCCCACACTGGTACTGAGACACGGACCAG	0	0	0	0	0	0	0	0	0	0	0	0	0	0	0	0	0	0	0	0	0	0	0	0	0	0	0	0	0	0	0	0	0	0	0	0	0	0	0	0	0	0	0	0	0	0	0	0
425	GATGAACGCTGGCGGCGTGCTTAACACATGCAAGTCGAACGGAGATATCATTTTCGAAGCGATTAGTTTACTAAGAGTGGAGATGTTGGTATCTTAGTGGCGGACGGGTGAGTAACGCGTGGGTAACCTGCCTTGCACTGGGGGATAACACTTAGAAATAGGTGCTAATACCGCATAACAGTAGGAGACGCATGTCTTTTACTTGAAAACTCCGGTGGTGTAAGATGGACCCGCGTCTGATTAGCTTGTTGGCGGGGTAACGGCCCACCAAGGCGACGATCAGTAGCCGGCCTGAGAGGGTGAACGGCCACATTGGGACTGAGACACGGCCCAA	30	9	2	1	0	0	0	1	0	44	6	6	34	2	0	9	2	24	7	22	17	6	2	14	180	0	0	2	0	1	141	14	109	0	66	29	3	11	5	0	20	44	0	0	0	0	0	0
426	GATGAACGCTGGCGGCGTGCTTAACACATGCAAGTCGAACGCGAAAGGGGGCTTCGGCTCCCGAGTAGAGTGGCGCACGGGTGAGTAACGCGTGGATAATCTGCCCTCTTGTTCGGGATAACTGCTGGAAACGGCAGCTAATACCGGATAAGCTCCCCCAATTGTATGGGGAGGAAAGGAGGCCTCTTCATGAAAGCTTCCGCGAGGGGATGAGTCCGCGTCCCATTAGCTAGTTGGTGAGGTAACGGCCCACCAAGGCAACGATGGGTAGCCGGTCTAAGAGGATGACCGGCCACACTGGAACTGAAACACGGTCCAG	10	0	1	17	7	2	1	0	0	20	0	0	0	0	0	8	17	5	3	4	5	0	5	2	8	2	2	0	0	0	5	0	2	3	24	2	5	1	0	4	5	2	5	0	0	38	17	41
427	GATGAACGCTGGCGGCGTGCTTAACACATGCAAGTCGAACGGAGTACCCCTGAAGGAGTTTTCGGACAACTGATGGGACTACTTAGTGGCGGACGGGTGAGTAACGCGTGAGTAACCTGCCTTGGAGTGGGGAATAACAGCTGGAAACAGCTGCTAATACCGCATAATATGTCTGTGTCGCATGGCACTGGACATCAAAGATTTATCGCTCTGAGATGGACTCGCGTCTGATTAGCTAGTTGGCGGGGTAACGGCCCACCAAGGCGACGATCAGTAGCCGGACTGAGAGGTTGGCCGGCCACATTGGGACTGAGACACGGCCCAG	2	7	10	8	26	1	0	0	4	54	12	5	16	1	4	15	9	14	2	6	4	5	2	12	20	1	4	4	0	3	17	2	4	18	3	3	3	7	2	28	5	8	11	4	5	7	11	11
428	GACGAACGCTGGCGGCGCGCCTAACACATGCAAGTCGAACGGGGATATGCTGGACAAGGCTTCGGCCGAGGAAGGCATATTCGAGTGGCGGACGGGTGAGTAACGCGTGAGCAACCTGCCTTTCAGAGGGGGATAACGATTGGAAACGATCGCTAATACCGCATAACATTGCAGAGCCGCATGGTTTTGCAATCAAAGGAGCAATCCGCTGAGAGATGGGCTCGCGTCCAATTAGGTAGATGGCGGGGTAGAGGCCCACCATGCCGACGATTGGTAGCCGGACTGAGAGGTTGAACGGCCACATTGGGACTGAGACACGGCCCAG	77	19	13	7	8	17	12	0	6	12	3	3	11	4	3	0	6	3	1	5	1	1	2	1	25	3	17	8	2	11	7	4	19	3	28	9	3	3	6	0	14	18	15	5	9	8	2	17
429	GATGAACGCTGGCGGCGTGCTTAACACATGCAAGTCGAACGGGGTTATCATTTTTGAAGCAATTAGCTTGCTAAGAGTGGAAATGTTGATAACTTAGTGGCGGACGGGTGAGTAACGCGTGGGGAACCTGCCTTGCACCGGGGGATAACACTTAGAAATAGGTGCTAATACCGCATAAGCGCACAGAGCCGCATGGCTCGGTGTGAAAAACTCCGGTGGTGCAAGATGGACCCGCGTCTGATTAGCTGGTTGGCGGGGTAACGGCCCACCAAGGCGACGATCAGTAGCCGGCCTGAGAGGGTGAACGGCCACATTGGGACTGAGACACGGCCCAA	0	0	0	0	0	0	0	0	0	0	0	0	0	0	0	0	0	0	0	0	0	0	0	0	0	0	0	0	0	0	0	0	0	0	0	0	0	0	0	0	0	0	0	0	0	0	0	0
430	GATGAACGCTGGCGGCGTGCTTAACACATGCAAGTCGAACGGACTCATATTGAAACCTAGTGATTTATGAGTTAGTGGCGGACGGGTGAGTAACGCGTGGAAAACCTGCCGTATACTGGGGGATAACACTTAGAAATAGGTGCTAATACCGCATAAGCGCACAGCTTCGCATGAAGTGGTGTGAAAAACTCTGGTGGTATACGATGGTTCCGCGTCTGATTAGCTTGTTGGTGGGGTAATGGCTCACCAAGGCGACGATCAGTAGCCGGCCTGAGAGGGTGAACGGCCACATTGGGACTGAGACACGGACCAG	0	0	0	24	0	10	19	0	10	12	0	4	4	1	16	7	10	7	0	3	7	5	9	13	11	3	23	9	0	0	9	0	0	0	0	0	0	0	0	0	0	0	5	16	15	20	26	33
431	GACGAACGCTGGCGGCGTGCTTAACACATGCAAGTCGAACGGAGCACCTTCGAAAGAGACTTCGGTCAATGGAAAAGAATGCTTAGTGGCGGACGGGTGAGTAACGCGTGAGGAACCTGCCTTTCAGTGGGGGACAACAGTTGGAAACGACTGCTAATACCGCATAACGTACGGGTATCGCATGGTATCTGTACCAAAGATTTATCGCTGAGAGATGGCCTCGCGTCTGATTAGCTAGTTGGTAGGGTAACGGCCTACCAAGGCGACGATCAGTAGCCGGACTGAGAGGTTGGCCGGCCACATTGGGACTGAGATACGGCCCAG	0	0	0	0	0	0	0	0	0	0	0	0	0	0	0	0	0	0	0	0	0	0	0	0	0	0	0	0	0	0	0	0	0	0	0	0	0	0	0	0	0	0	0	0	0	0	0	0
432	GATGAACGCTGGCGGCGTGCCTAACACATGCAAGTCGAACGGACTCGGATTGAAACCTAGTGATTTCCGAGTTAGTGGCGGACGGGTGAGTAACGCGTGGATAACCTGCCGTATGCAGGGGGATAACAGTTGGAAACAGCTGCTAATACCGCATAAGCGCACAGTACCGCATGGTACGGTGTGAAAAGATTTATCGGCATACGATGGATCCGCGTCCGATTAGCTAGTTGGCGGGGTAACGGCCCACCAAAGCGACGATCGGTAGCCGGCCTGAGAGGGCGGACGGCCACATTGGGACTGAGACACGGCCCAA	0	6	12	0	0	0	0	0	0	37	24	5	1	2	1	6	5	4	13	10	3	12	0	5	211	1	0	0	0	2	2	8	40	46	58	3	35	22	1	49	7	46	0	0	0	0	0	0
433	GATGAACGCTGGCGGCGTGCTTAACACATGCAAGTCGAACGAAGCACTTAGGAAAGATTCTTCGGATGAAAGCCTTTGTGACTGAGTGGCGGACGGGTGAGTAACGCGTGGGTAACCTACCTCATACAGGGGGATAACAGTTGGAAACGACCGCTAATACCGCATAACCCGCTAGTATCGCATGATACAGACGGAAAAGATTTATCGGTATGAGATGGACCCGCGTCTGATTAGCCAGTTGGCAGGGTAACGGCCTACCAAAGCGACGATCAGTAGCCGGCCTGAGAGGGTGAACGGCCACATTGGGACTGAGACACGGCCCAA	1	6	3	9	4	2	6	0	0	10	6	21	6	0	3	12	4	8	9	2	5	11	5	17	4	0	3	8	8	8	4	2	1	6	29	1	15	7	3	8	1	6	6	11	5	85	4	39
434	GATGAACGCTAGCGACAGGCTTAACACATGCAAGTCGAGGGGCAGCGGGGATGAAAGCTTGCTTTCATCTGCCGGCGACCGGCGCACGGGTGAGTAACACGTATGCAATCTGCCCCCGGCAGGGGAATAATCCGGAGAAATCCGGTCTAATACCGCGTAATATTTCGGTGGGGCATCCCATTGAAATCAAAGGGAGTAATTCCGGCCGGGGATGAGCATGCGGCGCATTAGCTGGTTGGCGGGGTAACGGCCCACCAAGGCGACGATGCGTAGGGGTTCTGAGAGGAAGGTCCCCCACACTGGTACTGAGACACGGACCAG	0	6	1	0	7	7	7	4	9	1	8	2	0	15	6	8	18	5	21	11	4	37	17	12	1	4	10	7	10	4	4	25	14	14	16	7	4	15	6	1	14	19	4	2	4	5	6	4
435	GACGAACGCTGGCGGCGTGCTTAACACATGCAAGTCGAACGGGGTGCCCATGAAGGAGATTTCGGTCAACGGATTGGGTTACTTAGTGGCGGACGGGTGAGTAACGCGTGAGGAACCTGCCTTTCAGAGGGGGACAACAGTTGGAAACGACTGCTAATACCGCATAACATGTAGGTGTCGCATGGCATTTACATCAAAGATTTATCGCTGAGAGATGGCCTCGCGTCTGATTAGCTAGTTGGTAGGGTAACGGCCTACCAAGGCGACGATCAGTAGCCGGACTGAGAGGTTGGCCGGCCACATTGGGACTGAGATACGGCCCAG	4	0	0	3	2	2	10	0	0	110	15	7	21	2	1	11	3	4	10	16	2	3	4	8	15	7	7	2	2	16	1	11	27	28	20	1	56	4	2	23	3	24	0	0	0	0	0	0
436	GATGAACGCTGGCGGCGTGCCTAACACATGCAAGTCGAACGGGGTCTTAGTGCGGAAGTTTTCGGATGGAAGGATTAAGACTTAGTGGCGGACGGGTGAGTAACGCGTGGGTAACCTGCCCTGTACAGGGGGATAACAGTTGGAAACGGCTGCTAAAACCGCATAACATGGAGATACCGCATGATATTTCCATCAAATATTTATAGGTACAGGATGGGCCCGCGTCTGATTAGCCAGTTGGCAGGGTAATGGCCTACCAAAGCGACGATCAGTAGCCGGCTTGAGAGAGTGACCGGCCACATTGGGACTGAGACACGGCCCAA	0	0	0	0	0	0	0	0	0	0	0	0	0	0	0	0	0	0	0	0	0	0	0	0	0	0	0	0	0	0	0	0	0	0	0	0	0	0	0	0	0	0	0	0	0	0	0	0
437	GATGAACGCTGGCGGCGTGCTTAACACATGCAAGTCGAACGAAGCATTTGAGAACGATTCTTCGGATGAAGTCTTTTGTGACTGAGTGGCGGACGGGTGAGTAACGCGTGGGTAACCTGCCTCACACAGGGGGATAACAGTTGGAAACGACCGCTAATACCGCATAAGCTGCCGGTGCCGCATGGCACTGACGGAAAAGATTTTATCGGTGTGAGATGGACCCGCGTCTGATTAGCCAGTTGGCAGGGTAACGGCCTACCAAAGCGACGATCAGTAGCCGGCCTGAGAGGGTGAACGGCCACATTGGGACTGAGACACGGCCCAG	0	0	0	0	0	0	0	0	0	0	0	0	0	0	0	0	0	0	0	0	0	0	0	0	0	0	0	0	0	0	0	0	0	0	0	0	0	0	0	0	0	0	0	0	0	0	0	0
438	GATGAACGCTAGCGACAGGCTTAACACATGCAAGTCGAGGGGCAGCATGGCCTATCTTTCGGGATAGGCTGATGGCGACCGGCGCACGGGTGAGTAACGCGTATCCAACCTTCCCTTTACTGGGGTCCAGCCCGTCGAAAGGCGGATTAATCCCCCATGTTCTCCGTCCCGGACATCTGTGTCGGAGCAAAGATTTATCGGTAAAGGATGGGGATGCGTCCGATTAGCTTGTTGGCGGGGTAACGGCCCACCAAGGCATCGATCGGTAGGGGTTCTGAGAGGAAGGTCCCCCACACTGGAACTGAGACACGGTCCAG	0	4	0	2	0	3	8	2	1	2	14	3	2	11	18	1	21	12	3	17	12	10	11	11	0	6	10	0	0	2	1	0	7	6	11	6	6	2	4	7	2	2	0	0	0	1	8	4
440	GATGAACGCTGGCGGCGTGCTTAACACATGCAAGTCGAACGAAGCATGGAAGACGGAATTTTTCGGAAGGAAGTCTTCTATGACTGAGTGGCGGACGGGTGAGTAACGCGTGGGTAACCTGCCTCATACAGGGGGATAACAGTTAGAAATGACTGCTAATACCGCATAAGACCACAGTGCCGCATGGCACAGGGGCCAAAGCCTTGACGGTATGAGATGGACCCGCGTCTGATTAGGTAGTTGGTGGGGTAACGGCCTACCAAGCCGACGATCAGTAGCCGACCTGAGAGGGTGACCGGCCACATTGGGACTGAGACACGGCCCAA	1	6	46	1	30	20	7	0	2	2	1	13	11	4	7	7	10	29	4	15	29	4	19	18	24	2	17	5	3	12	4	4	11	24	25	11	9	8	11	18	6	15	0	0	0	0	2	6
441	GATGAACGCTGGCGGCGTGCTTAACACATGCAAGTCGAGCGAAGCACTTTTTTAGAACTCTTCGGAGGGAAGAGAGGGTGACTTAGCGGCGGACGGGTGAGTAACGCGTGGGCAACCTGCCTTACACAGGGGGATAACAATTAGAAATGATTGCTAATACCGCATAAGACCACAGCATTGCATGATGCAGTGGTAAAAACTGAGGTGGTGTAAGATGGGCCCGCGTCTGATTAGGTAGTTGGTGGGGTAGAAGCCTACCAAGCCGACGATCAGTAGCCGACCTGAGAGGGCGACCGGCCACATTGGGACTGAGACACGGCCCAA	0	0	0	0	0	0	0	0	0	0	1	0	0	0	0	10	11	5	1	33	16	1	10	2	0	0	0	0	0	1	0	0	0	0	0	0	0	0	0	0	0	0	0	0	0	0	0	0
442	GATGAACGCTGGCGGCGTGCTTAACACATGCAAGTCGAACGGGCTCATATTGAAACCTAGTGATTTATGAGTTAGTGGCGGACGGGTGAGTAACGCGTGGAAAACCTGCCGTATACTGGGGGATAACACTTAGAAATAGGTGCTAATACCGCATAAGCGCACAGCTTCGCATGAAGCAGTGTGAAAAACTCCGGTGGTATACGATGGTTCCGCGTCTGATTAGCTAGTTGGTGAGGTAAAAGCCCACCAAGGCAACGATCAGTAGCCGGCCTGAGAGGGTGAACGGCCACATTGGGACTGAGACACGGCCCAG	0	0	0	5	0	19	20	0	0	22	0	9	11	0	7	2	15	1	1	4	4	4	1	7	104	2	9	10	0	7	34	0	0	1	0	0	0	0	7	0	0	0	0	19	0	0	0	0
443	GATGAACGCTGGCGGCATGCCTAATACATGCAAGTCGAACGAGAGACCTTCGGGTCTCTAGTGGCGAACGGGTGAGTAACACGTAGGGAACCTGCCCGCGCACCGGGAATACGCTCTGGAAACGGAGAACAAATCCCGATGTACAGGAAGGAGGCATCTTCTTTCTGTGAAACATCCTTTAGGGGATGGGGTGCGGATGGACCTGCGGTGCATTAGTTTGTTGGCGGGGTAAAGGCCCACCAAGACGATGATGCATAGCCGGCCTGAGAGGGCGGACGGCCACATTGGGACTGAGACACGGACCAG	0	0	13	0	0	0	1	46	0	0	0	0	0	0	0	0	0	2	0	0	39	0	0	16	0	0	0	0	0	31	1	54	35	1	14	4	0	0	0	0	34	31	1	0	0	1	60	1
444	GATGAACGCTAGCGGCAGGCCTAACACATGCAAGTCGAGGGGCAGCATTTCGGTAGTAATATCGGAGATGGCGACCGGCGCACGGGTGCGTAACGCGTATGTAACCTACCTTAAACAGGGGGATAACACCGAGAAATTGGTACTAATACCCCATAATACCATTGGAGGCATCTCTGGTGGTTGAAAGTTCCGGCGGTTTAAGATGGACATGCGTTGTATTAGTTAGTTGGTGAGGTAACGGCTCACCAAGACAACGATACATAGGGGGACTGAGAGGTTAACCCCCCACATTGGTACTGAGACACGGACCAA	0	0	0	1	2	2	2	0	8	0	5	9	1	31	11	0	33	1	2	20	1	16	16	8	0	12	15	3	10	2	0	15	8	5	2	7	6	12	6	2	2	3	3	0	0	3	6	23
445	GATGAACGCTGGCGGCGTGCTTAACACATGCAAGTCGAACGAAGCACTTAAGAACGATTCTTCGGATGAAGTCTTTTGTGACTGAGTGGCGGACGGGTGAGTAACGCGTGGGTAACCTGCCTCACACAGGGGGATAACAGTTGGAAACGACCGCTAATACCGCATAACCCGCTGGTATCGCATGATACTGACGGAAAAGATTTATCGGTGTGAGATGGACCCGCGTCTGATTAGCCAGTTGGCAGGGTAACGGCCTACCAAAGCGACGATCAGTAGCCGGCCTGAGAGGGTGAACGGCCACATTGGGACTGAGACACGGCCCAA	19	61	156	0	45	4	1	0	1	2	8	91	0	0	0	5	0	6	1	34	10	4	4	15	3	0	1	1	1	19	1	6	5	4	18	11	11	7	2	1	5	12	1	0	0	6	0	7
446	GATGAACGCTAGCGACAGGCTTAACACATGCAAGTCGAGGGGCAGCGGGGAGTGAGGCTTGCCTTACTCTGCCGGCGACCGGCGCACGGGTGAGTAACACGTATGCAACCTACCCTTTACAGCGGGATAACCGGAAGAAATTTCGCCTAATACCGCATATACTCCTTGGGAGGCATCTTCCGAGGGGGAAAGAATTTCGGTGAAGGATGGGCATGCGCCGCATTAGTTAGTTGGCGGTGTAACGGACCACCAAGACGACGATGCGTAGGGGTTCTGAGAGGAAGGTCCCCCACACTGGTACTGAGACACGGACCA	0	0	0	0	0	0	0	1	0	9	11	9	8	6	4	26	8	9	23	3	15	39	15	22	10	22	12	0	3	0	18	10	0	4	4	8	0	3	10	3	6	9	19	14	3	90	1	0
447	GATGAACGCTGGCGGCGTGCCTAACACATGCAAGTCGAACGGACATAATTTGAAACCTAGTGAGAATTATGTTAGTGGCGGACGGGTGAGTAACGCGTGGGTAACCTGCCCCATACCGGGGGATACCAGCCGGAAACGGCTGCTAATACCGCATAAGCGCACAGCTTTGCATGAAGCAGTGTGAAAAACTCCGGTGGTATGGGATGGACCCGCGTCCGATTAGCCAGTTGGCGGGGTAGAGGCCCACCAAAGCGACGATCGGTAGCCGGCCTGAGAGGGCGGACGGCCACATTGGGACTGAGACACGGCCCAA	88	68	69	0	72	28	0	0	0	0	0	4	0	0	0	0	0	0	0	0	0	0	0	0	0	0	0	0	0	0	0	0	0	0	0	0	0	0	6	0	0	0	0	0	0	0	0	0
449	GATGAACGCTGGCGGCGTGCTTAACACATGCAAGTCGAACGGGGCACCCCTGAAGGAGTTTTCGGACAACTGAAGGGAATGCTTAGTGGCGGACGGGTGAGTAACGCGTGAGTAACCTGCCTTGGAGTGGGGAATAACAGTTGGAAACAGCTGCTAATACCGCATGATGCAGTTGAGTCGCATGGCTCTGACTGCCAAAGATTTATCGCTCTGAGATGGACTCGCGTCTGATTAGCTAGTTGGCGGGGTAACGGCCCACCAAGGCGACGATCAGTAGCCGGACTGAGAGGTTGGCCGGCCACATTGGGACTGAGACACGGCCCAG	161	138	88	15	93	31	22	0	3	0	0	0	0	0	0	0	0	0	0	0	0	0	0	0	0	0	0	0	0	0	0	0	0	0	0	0	0	0	0	0	0	0	0	0	0	0	0	0
450	GATGAACGCTGGCGGCGTGCTTAACACATGCAAGTCGAACGATTAACCCACCTTCGGGTGGTTATAGAGTGGCGAACGGGTGAGTAACACGTGACCAACCTGCCCCAGACATCGGGACAACCATTGGAAACGATGGCTAATACCGAATACTCTCTTCCTTCCTCATGGCGGGAAGAGGAAAGCTCAGGCGGTCTGGGATGGGGTCGCGGCCCATCAGGTAGTAGGCGGGGTAACGGCCCACCTAGCTTATGACGGGTAGCCGGACTGAGAGGTCGACCGGCCACATTGGGACTGAGATACGGCCCAG	0	0	2	0	0	0	5	1	1	1	0	0	0	2	0	23	7	28	17	12	12	7	8	21	0	0	0	2	0	3	0	0	0	0	32	6	0	3	0	1	0	17	0	0	0	5	0	2
451	GATGAACGCTGGCGGCGTGCCTAACACATGCAAGTCGAACGGGCTTAACATGAAACCTAGTGATTGTTAAGTTAGTGGCGGACGGGTGAGTAACGCGTGGATAACCTGCCGTATGCAGGGGGATAACAGTTGGAAACAGCTGCTAATACCGCATAAGCGCACAGTACCGCATGGTACGGTGTGAAAAGATTTATCGGCATACGATGGATCCGCGTCCGATTAGCCAGTTGGCGGGGTAACGGCCCACCAAAGCGACGATCGGTAGCCGGCCTGAGAGGGCGGACGGCCACATTGGGACTGAGACACGGCCCAA	0	7	5	0	0	0	0	0	0	38	23	3	5	4	1	12	4	5	18	10	2	11	0	4	201	2	0	0	0	3	2	6	28	49	34	4	32	17	0	55	9	50	0	0	0	0	0	0
453	GACGAACGCTGGCGGCGTGCTTAACACATGCAAGTCGAACGGACCTTATTTGGAGGAAGCTTTCGGGTAGACACTGAATAAGGTTAGTGGCGGACGGGTGAGTAACGCGTAGATAATCTACCTTAAAGACTGGGACAACAGTTGGAAACGACTGCTAATACCGGATAAGCTAAACGGAAGGCATCTTCTGTTTAGGAAAGGAGGCCTCTTAACAATGCTCCCGCTTTTAGATGAGTCTGCGTCTGATTAGCTAGTTGGTGGGGTAACGGCTTACCAAGGCGACGATCAGTAGTCGGCCTGAGAGGGTGACCGGCCACATTGGGACTGAGACACGGCCCAA	47	75	131	0	4	8	0	0	0	0	0	9	0	0	0	0	0	0	0	0	0	0	0	0	0	0	0	0	0	0	0	0	0	0	0	0	0	0	29	0	0	0	0	0	0	0	0	0
454	GATGAACGCTAGCGGCAGGCTTAACACATGCAAGTCGAGGGGCAGCGGGGAGGAAGCTTGCTTTCTCCGCCGGCGACCGGCGCACGGGTGAGTAACACGTATGCAACCTGCCCCTGTCAGGGGGACAACCCGCCGAAAGGCGGGCTAAACCCGCGTACATGCCACCGGGGCATCCCGGAGGCAGGAAAGGCTTCGGCCGGACAGGGATGGGCATGCGGCGCATTAGGCAGTAGGCGGGGTAACGGCCCACCAAGGCGACGATGCGTAGGGGTTCTGAGAGGAAGGTCCCCCACACTGGTACTGAGACACGGACCAG	1	8	10	5	5	4	7	10	0	0	0	2	0	0	0	1	11	6	5	9	4	4	9	10	0	10	4	13	21	16	6	8	2	1	4	18	0	5	0	2	8	14	0	0	0	6	16	3
455	GATGAACGCTAGCGACAGGCTTAACACATGCAAGTCGAGGGGCAGCGGGGATGAGAGCTTGCTCTTATCCGCCGGCGACCGGCGCACGGGTGAGTAACACGTATGCAACCTACCCCCTACAGGGGAATAATCGGCGGAAACGCCGTCTAATACCGCATATACGCCATGGAGGCATCTCTTTGGCGAGAAAGAATTTCGGTAGGGGATGGGCATGCGGCGCATTAGGTAGTTGGCGGGGTAACGGCCCACCAAGCCGACGATGCGTAGGGGTTCTGAGAGGAAGGTCCCCCACACTGGTACTGAGACACGGACCAG	7	12	18	3	37	17	13	64	6	0	12	11	0	4	3	5	2	2	8	3	0	14	6	5	0	21	11	0	5	5	5	8	5	0	0	16	0	12	2	1	23	12	0	0	0	3	5	2
456	GATGAACGCTGGCGGCGTGCCTAACACATGCAAGTCGAACGGAGCGCCTAGGCAGAACATTTCGGTGGGACGCCTGGGAGGCTGAGTGGCGGACGGGTGAGTAACGCGTGGACAACCTGCCGTGTACAGGGGGATAACAGCCGGAAACGGCTGCTAATACCGCATATGCGCACAGTGCCGCATGGCACAGGGCGGAAAGGGTTACCGGTACACGATGGGTCCGCGTCTGATTAGGTAGTTGGCGGGGTAACGGCCCACCAAGCCGACGATCAGTAGCCGGCCTGAGAGGGCGGACGGCCACACTGGGACTGAGACACGGCCCAG	0	0	0	0	0	0	0	0	0	0	0	0	0	0	0	0	0	29	0	1	6	0	0	0	0	0	0	0	0	0	0	0	0	1	0	0	0	0	0	0	0	0	2	0	0	15	0	2
457	GATGAACGCTGGCGGCATGCCTAATACATGCAAGTCGAACGAAACGAAATGAAAAGCTTGCTTTTGATTTTGTTTAGTGGCGAACGGGTGAGTAACACGTAGGTAACCTGCCCATGTACCCGGGATAACAAAGGGAAACCTTTGCTAAAACCGGATGAATTATAGCGAGGCATCTCGAAATAATAAAAGCACCTAAGGGTGTGGACATGGATGGACCTGCGGCGTATTAGCCAGTTGGCGGGGTAACGGCCCACCAAAGCGATGATACGTAGCCGGCCTGAGAGGGTAAACGGCCACACTGGGACTGAGACACGGCCCAG	0	0	0	18	5	4	27	13	39	14	0	19	18	4	17	9	14	10	9	8	16	17	17	22	23	5	15	4	7	1	23	7	0	10	11	11	2	4	0	11	7	3	0	0	0	6	3	5
458	GATGAACGCTGGCGGCGTGCTTAACACATGCAAGTCGAGCGAAGCACTTTCTCGGAAGTTTTCGGATGGAAGAGGATTTGACTGAGCGGCGGACGGGTGAGTAACGCGTGGGGAACCTGCCTCATACAGGGGAATAACAGATGGAAACGTCTGCTAATGCCGCATAAGCGCACACTGTGGCATCACAGAGTGTGAAAAACTCCGGTGGTATGAGATGGCCCCGCGTCTGATTAGGCAGTTGGCGGGGTAACGGCCCACCAAACCGACGATCAGTAGCCGACCTGAGAGGGTGACCGGCCACATTGGGACTGAGACACGGCCCAA	34	21	20	6	102	22	12	0	4	11	4	1	8	0	1	6	9	12	5	13	16	6	7	12	25	3	5	3	1	1	5	1	2	5	10	1	7	1	0	2	2	13	0	0	0	0	0	0
459	GATGAACGCTGGCGGCGTGCCTAACACATGCAAGTCGAACGGGGGCAGATTGAAACCTAGTGATATCTGCCCGAGTGGCGGACGGGTGAGTAACGCGTGGACAACCTGCCGTATGCAGGGGGATACCAGCTGGAAACAGCTGCTAATACCGCATATGCGCACAGGGCCGCATGGCCTGGTGCGGAAAGGAGCAATCCGGCATACGATGGGTCCGCGTCCGATTAGCTAGTTGGCGGGGCAGCGGCCCACCAAGGCGACGATCGGTAGCCGGCCTGAGAGGGCGGACGGCCACATTGGGACTGAGACACGGCCCAG	0	0	0	0	0	0	0	0	0	0	0	5	0	0	0	0	0	0	0	0	0	0	0	0	0	0	0	0	0	0	0	0	0	0	0	0	0	0	0	0	0	0	0	0	0	0	0	0
460	GACGAACGCTGGCGGCGTGCTTAACACATGCAAGTCGAACGGAGTGCCTATGAAAGAGTTTTCGGACAATGGAGTAGGTTACTTAGTGGCGGACTGGTGAGTAACGCGTGAGGAACCTGCCTTCCAGAGGGGGACAACAGTTGGAAACGACTGCTAATACCGCATGATATATCGAAGCCGCATGGTTTTGATATCAAAGATTTATCGCTGGAAGATGGCCTCGCGTCTGATTAGCTAGTTGGTGAGGTAACGGCCCACCAAGGCGACGATCAGTAGCCGGACTGAGAGGTTGGCCGGCCACATTGGGACTGAGATACGGCCCAG	9	18	15	16	33	12	10	0	1	9	5	3	2	0	1	1	6	3	1	11	0	4	0	5	0	0	19	0	0	2	0	3	0	4	3	2	12	0	3	12	7	4	6	6	7	3	6	23
461	GATGAACGCTGGCGGCGTGCTTAACACATGCAAGTCGAACGAAGCACATGTAGCGGACTGGAGAGCTTGCTCAAAGGGAAGCAGCATGTGACTGAGTGGCGGACGGGTGAGTAACGCGTGGATAACCTACCTCATACAGGGGGATAACAGTTGGAAACGACTGTTAATACCGCATAAGCGCACGGGACTGCATGGTTCTGTGTGAAAAACTCCGGTGGTATGAGATGGGTCCGCGTCTGATTAGCTAGTTGGCAGGGTAACGGCCTACCAAGGCGACGATCAGTAGCCGGCCTGAGAGGGTGTACGGCCACATTGGGACTGAGACACGGCCCAA	0	0	0	0	0	0	1	0	0	5	5	13	9	0	17	12	12	14	8	13	3	26	9	45	46	3	23	1	4	11	8	14	7	102	13	0	7	2	1	45	11	52	1	3	0	21	19	32
462	GATGAACGCTGGCGGCGTGCTTAACACATGCAAGTCGAACGGAGGACCCCTGACGGAGTTTTCGGACAACTGAAGGGAATCCTTAGTGGCGGACGGGTGAGTAACGCGTGAGCAACCTACCTTGGAGTGGGGAATAACAGCTGGAAACAGCTGCTAATACCGCATGATATGTCTGTATCACATGGTACTGGACATCAAAGATCTATCGCTCTGAGATGGGCTCGCGTCTGATTAGCTAGTTGGTGGGGCAACGGCCCACCAAGGCGACGATCAGTAGCCGGACTGAGAGGTTGGCCGGCCACATTGGGACTGAGACACGGCCCAG	0	0	0	2	15	2	4	0	0	14	4	14	0	2	1	1	13	9	19	49	12	32	11	19	7	9	1	7	3	21	6	8	37	2	10	2	6	1	6	9	12	31	0	1	0	7	10	28
463	GACGAACGCTGGCGGCGTGCTTAACACATGCAAGTCGAACGGAGTGCTCCGGAAAGAGATTTCGGTCAATGGATGGAGTTACTTAGTGGCGGACGGGTGAGTAACGCGTGAGGAACCTGCCTTTCAGAGGGGGACAACAGTTGGAAACGACTGCTAATACCGCATAACGCATGGGTATCGCATGGTATCTGTGCCAAAGATTTATCGCTGAGAGATGGCCTCGCGTCTGATTAGCTAGTTGGTGAGGTAACGGCCCACCAAGGCGACGATCAGTAGCCGGACTGAGAGGTTGGCCGGCCACATTGGGACTGAGATACGGCCCAG	0	0	0	10	0	2	33	0	0	0	0	1	0	0	0	0	0	0	0	0	0	0	0	0	0	0	0	0	0	0	0	0	0	0	0	0	0	0	0	0	0	0	4	3	0	74	24	75
464	GATGAACGCTGGCGGCGTGCTTAACACATGCAAGTCGAACGATTAACCCGCCTTCGGGCGGTCATAGAGTGGCGAACGGGTGAGTAACACGTGACCAACCTGCCCCAGACATCGGGATAACTGCCGGAAACGGCAGCTAATACCGGATACTATCCTTCCACCGCATGGCGGAGGGATGAAAGCTTTCGCGGTCTGGGATGGGGTCGCGGCCCATCAGGTAGTAGGTGAGGTAGCAGCTCACCTAGCCGACGACGGGTAGCCGGACTGAGAGGTCGATCGGCCACATTGGGACTGAGATACGGCCCAG	0	0	0	0	0	0	0	0	0	0	1	1	0	0	0	11	46	5	2	30	16	3	51	7	1	0	0	0	0	0	0	0	1	0	3	7	0	0	0	0	0	0	0	0	0	0	0	0
465	GATGAACGCTAGCTACAGGCTTAACACATGCAAGTCGAGGGGAAACGACATCGAAAGCTTGCTTTTGATGGGCGTCGACCGGCGCACGGGTGAGTAACGCGTATCCAACCTGCCCACCACTTGGGGATAACCTTGCGAAAGTAAGACTAATACCCAATGATATCTCTAGAAGACATCTGAAAGAGATTAAAGATTTATCGGTGATGGATGGGGATGCGTCTGATTAGCTTGTTGGCGGGGTAACGGCCCACCAAGGCAACGATCAGTAGGGGTTCTGAGAGGAAGGTCCCCCACATTGGAACTGAGACACGGTCCAA	1	0	1	0	0	0	0	0	0	0	0	0	0	0	0	0	0	0	0	0	0	0	0	0	0	0	0	0	0	0	0	0	0	0	0	0	0	0	0	0	0	0	0	0	0	0	0	0
466	GATGAACGCTGGCGGCGTGCCTAACACATGCAAGTCGAACGGGGGCGGATTGAAACCTAGTGATATCCGCCCGAGTGGCGGACGGGTGAGTAACGCGTGGACAACCTGCCGCATGCAGGGGGATACCGGCTGGAAACAGCCGCTAATACCGCATATGCGCACGAGGGCCGCATGGCCCGGTGCGGAAAGGGAGCAATCCCGGCATGCGATGGGTCCGCGTCCGATTAGCTAGTTGGCGGGGCAGCGGCCCACCAAGGCGACGATCGGTAGCCGGCCTGAGAGGGCGGACGGCCACATTGGGACTGAGACACGGCCCAG	66	9	3	15	183	33	7	0	0	10	17	5	21	0	0	4	4	2	5	4	3	4	1	3	43	2	3	4	1	3	1	6	6	0	0	0	0	6	8	0	7	18	13	1	1	7	19	24
467	GATGAACGCTGGCGGCGTGCCTAACACATGCAAGTCGAACGGGGACAGACGGAAACCTAGTGAAGTCTGTCCGAGTGGCGGACGGGTGAGTAACGCGTGGATAACCTGCCGCATGCAGGGGGATACCGGCTGGAAACAGCCGCTAATACCGCATAAGCGCACGGTGCCGCATGGCAGAGTGCGAAAAGGAGAAATCCGGCAAGCGATGGATCCGCGTCCGATTAGCCAGTTGGCGGGGTAAGGGCCCACCAAAGCGACGATCGGTAGCCGGCCTGAGAGGGCGGACGGCCACATTGGGACTGAGACACGGCCCAG	0	0	0	0	0	0	1	0	0	0	0	0	0	5	0	4	9	1	44	44	8	4	1	6	9	2	0	0	1	0	0	3	9	0	1	0	0	0	0	0	1	24	0	0	0	0	0	0
468	GATGAACGCTGGCGGCGTGCTTAACACATGCAAGTCGAACGGAACACCCTAGAAGGAGTTTTCGGACAACTGATAGGACTGTTTAGTGGCGGACGGGTGAGTAACGCGTGAGTAACCTGCCTTGGAGTGGGGAATAACAGCTGGAAACAGCTGCTAATACCGCATAATATATCTGGGTCGCATGGCTCTGGATATCAAAGATTTATCGCTCTGAGATGGACTCGCGTCTGATTAGCTGGTTGGCGGGGTAACGGCCCACCAAGGCGACGATCAGTAGCCGGACTGAGAGGTTGGCCGGCCACATTGGGACTGAGACACGGCCCAG	10	6	7	3	11	0	8	0	1	30	3	7	28	2	1	28	10	11	10	16	8	15	6	9	22	2	3	2	0	1	6	6	3	1	11	1	18	5	5	9	0	12	17	2	0	7	9	11
469	GATGAACGCTGGCGGCGTGCCTAACACATGCAAGTCGAACGGGGTCATTAAGGAAAAATCCTTCGGGATTCGGAATTCTTGACCTAGTGGCGGACGGGTGAGTAACGCGTGAGCAATCTGCCTTTGGATGGGGGATAACAGCCGGAAACGACTGCTAATACCGCATAATGCAGCGGGACCGCATGATTTTGCTGCCAAAGATTTATCGCCCAAAGATGAGCTCGCGTCTGATTAGCCAGTTGGCGGGGTAACGGCCCACCAAAGCGACGATCAGTAGCCGGACTGAGAGGTTGAACGGCCACATTGGGACTGAGACACGGCCCAG	57	37	9	3	5	3	15	0	1	44	3	3	23	5	5	2	7	1	6	3	5	0	1	11	110	4	8	14	1	3	11	1	1	19	7	2	10	1	0	18	7	1	11	19	10	3	2	11
470	GATGAACGCTGGCGGCGTGCTTAACACATGCAAGTCGAGCGAAGCGATAAGGTGAAATTTTTCGGAATGAAGCCATATTGACTTAGCGGCGGACGGGTGAGTAACGCGTGGGTAACCTGCCTCATACAGGGGGATAACAGTTAGAAATGACTGCTAATACCGCATAAGCGCACGGGACTGCATGGTCCAGTGTGAAAAACCGAGGTGGTATGAGATGGACCCGCGTCTGATTAGCTGGTTGGCGGGGTAACGGCCCACCAAGGCGACGATCAGTAGCCGACCTGAGAGGGTGGCCGGCCACATTGGGACTGAGACACGGCCCAA	0	0	0	0	0	0	0	0	0	13	2	10	11	2	4	6	3	7	1	4	10	4	3	3	10	2	8	2	0	8	4	2	3	2	13	0	22	12	10	8	3	4	0	0	0	0	5	9
471	GACGAACGCTGGCGGCGTGCCTAATACATGCAAGTCGAGCGAGCTTGCCTAGATGATTTTAGTGCTTGCACTAAATGAAACTAGATACAAGCGAGCGGCGGACGGGTGAGTAACACGTGGGTAACCTGCCCAAGAGACTGGGATAACACCTGGAAACAGATGCTAATACCGGATAACAACACTAGACGCATGTCTAGAGTTTAAAAGATGGTTCTGCTATCACTCTTGGATGGACCTGCGGTGCATTAGCTAGTTGGTAAGGTAACGGCTTACCAAGGCAATGATGCATAGCCGAGTTGAGAGACTGATCGGCCACACTGGTACTGAGACACGGACCAG	0	14	5	0	0	0	3	5	4	0	3	2	2	24	5	6	23	4	17	9	6	10	12	4	0	22	4	9	14	1	0	19	4	6	5	19	0	12	5	1	15	11	2	11	0	0	0	0
472	GATGAACGCTGGCGGCGTGCTTAACACATGCAAGTCGAACGGGGATAAGAGGAAACCTAGTGAATCTTATCCCAGTGGCGGACGGGTGAGTAACGCGTGGGCAACCTGCCGCATACCGGGGGATAACACTTAGAAATAGGTGCTAATACCGCATAAGCGCACAGAGCCGCATGGCTTGGTGTGAAAAACTCCGGTGGTATGCGATGGGCCCGCGTCTGATTAGCTTGTTGGCGGGGCAGCGGCCCACCAAGGCGACGATCAGTAGCCGGCCTGAGAGGGTGGACGGCCACATTGGGACTGAGACACGGCCCAG	1	75	101	3	1	17	17	0	0	22	4	3	9	5	1	8	1	2	9	11	4	7	2	6	12	8	1	2	2	14	2	5	21	19	6	4	2	5	6	49	12	19	2	2	0	3	3	7
473	GATGAACGCTGGCGGCGTGCTTAACACATGCAAGTCGAACGATTAACCCACCTTCGGGTGGTTATAGAGTGGCGAACGGGTGAGTAACACGTGACCAACCTGCCTCATGCATCGGGATAACTGCTGGAAACGGCAGCTAATACCGGATACTCTTGCAACTTCGCATGGAGATGCAAGGAAAGCTTTCGCGGCATGAGATGGGGTCGCGGCCCATTAGGTAGACGGTGAGGTAGTGGCTCACCGTGCCTGCGATGGGTAGCCGGACTGAGAGGTCGATCGGCCACATTGGGACTGAGATACGGCCCAG	0	0	0	0	0	0	0	0	0	0	0	0	1	0	0	0	0	0	0	0	0	0	0	0	0	0	0	0	0	0	0	0	0	0	0	0	0	0	0	0	0	0	0	0	0	0	0	0
474	GATCAACGCTGGCGGCGCGCATAACACATGCAAGTCGAACGAAATAAGTAACTTCGGTTACAAGTTTAGTGGCGGACGGGTGAGTAACACGTAGACAACTTGTCTTGTAGTGGGGGATAGCCGGAAGAAATTTCGATTAATACCGCATAATATATTACTACCGCATGATAGTAATAAGGAAGATGCAAATCGCTATGAGAGAGGTCTGCGGCTGATTAGCTAGTTGGAGTGGTAACGGCACACCAAGGCAACGATCAGTAGCCGGTTTGAGAGAATGAACGGCCACATTGGGACTGAGATACGGCCCAG	0	0	0	0	0	0	0	0	0	0	0	0	0	0	0	0	26	6	0	9	18	0	3	21	0	2	5	0	0	0	0	0	1	10	13	1	0	5	2	7	7	8	0	2	0	0	0	15
475	GATGAACGCTGGCGGCGTGCTTAACACATGCAAGTCGAGCGGAGCACATCATTGGAATCCTTCGGGAGGAAGAGGGTGTGGCTTAGCGGCGGACGGGTGAGTAACGCGTGGACAACCTGCCCTATGCAGGGGGATAACATCCGGAAACGGGTGCTAATACCGCATAAGCGCACAGTACCGCATGGTACGGTGTGAAAAGCTGAGGCGGCATAGGATGGGTCCGCGTTGGATTAGGCAGTTGGCGGGGTAACGGCCCACCAAACCGACGATCCATAGCCGGCCTGAGAGGGTGGACGGCCACATTGGGACTGAGACACGGCCCAA	0	0	0	10	1	0	0	0	0	5	1	4	1	2	0	0	1	0	0	0	1	2	3	1	1	2	4	0	0	2	1	1	1	3	1	2	5	3	2	1	0	0	4	1	0	2	1	3
476	GATGAACGCTGGCGGCGTGCTTAACACATGCAAGTCGAGCGAAGCGCTTTCTCGGAAGTTTTCGGACGGAAGAGGGAATGACTGAGCGGCGGACGGGTGAGTAACGCGTGGGGAACCTGCCTCATACAGGGGAATAACAGATGGAAACGTCTGCTAATGCCGCATAAGCGCACACTGTGGCATCACAGAGTGTGAAAAACTCCGGTGGTATGAGATGGCCCCGCGTCTGATTAGGCAGTTGGTGGGGTAACGGCCCACCAAACCGACGATCAGTAGCCGACCTGAGAGGGTGACCGGCCACATTGGGACTGAGACACGGCCCAA	47	21	35	9	103	25	6	0	12	13	0	4	10	3	1	1	4	2	3	4	15	6	8	10	34	1	4	6	0	1	4	3	6	9	11	2	5	1	0	6	5	10	0	0	0	0	0	0
477	GATGAACGCTGGCGGCGTGCTTAACACATGCAAGTCGAACGGAGCACCCCTGAAGGAGTTTTCGGACAACGGAAGGGACTGCTTAGTGGCGGACGGGTGAGTAACGCGTGAGGAACCTGCCTTGGAGTGGGGAATAACAGCTGGAAACAGCTGCTAATACCGCATAATATATCTGGGCCGCATGGCTCTGGATATCAAAGATTTATCGCTCTGAGATGGACTCGCGTCTGATTAGCTAGTTGGCGGGGTAACGGCCCACCAAGGCGACGATCAGTAGCCGGACTGAGAGGTTGGCCGGCCACATTGGGACTGAGACACGGCCCAG	19	16	4	17	24	15	27	1	7	62	7	9	25	1	1	4	1	0	2	3	0	12	1	6	3	5	9	4	1	0	1	3	8	9	4	5	10	4	13	12	2	13	8	16	6	7	3	11
478	GATGAACGCTGGCGGCGTGCTTAACACATGCAAGTCGAGCGAAGCGTATTAGCGGAAGTTTTCGGATGGAAGCGGATATGACTTAGCGGCGGACGGGTGAGTAACGCGTGGATAACCTGCCTCATACAGGGGGATAACAGTTAGAAATGACTGCTAATACCGCATAAGCGCACAGGACCGCATGGTCCGGTGTGAAAAACTCCGGTGGTATGGGATGGATCCGCGTCTGATTAGCTGGTTGGTGAGGTAACGGCCCACCAAGGCGACGATCAGTAGCCGGCCTGAGAGGGTGAACGGCCACATTGGGACTGAGACACGGCCCAA	4	5	5	26	8	4	0	0	3	23	1	3	5	0	0	1	3	1	1	3	1	0	4	2	26	0	7	1	0	1	16	0	2	1	2	0	25	0	0	3	0	3	27	9	2	29	2	17
479	GACGAACGCTGGCGGTGTGCCTCATACATGCAAGTCGAACGAGAAGCAGGAGCTTGCTCCTGTGGAAAGTGGCGGACGGGTGAGTACAACATAGGAAATCTGCCTTAGGGTGGGGGACAACAGAGGGAAACTTCTGCTAATACCCCATATGAGCTTGGTTGAAATACCAATCTTGAAAGTTCCGGCGCCCTAAGATGAGCCTGTGCCTGATTAGCTAGTTGGTGGTGTAATGGACTACCAAGGCGACGATCAGTAGCTGGTTTGAGAGGATGATCAGCCACAATGGGACTGAGACACGGCCCAT	2	0	1	3	0	1	3	0	1	1	0	2	0	0	3	0	32	5	11	63	15	32	8	39	0	25	7	1	1	9	2	3	14	4	12	6	3	1	0	0	4	2	0	0	0	30	13	96
480	GATGAACGCTGGCGGCGTGCCTAACACATGCAAGTCGAACGGACTTATAACGAAACCTAGTGAATTATAAGTTAGTGGCGGACGGGTGAGTAACGCGTGGAAAACCTGCCGTATACTGGGGGATAACACTTAGAAATAGGTGCTAATACCGCATAAGCGCACAGCTTCGCATGAAGTGGTGTGAAAAACTCCGGTGGTATACGATGGTTCCGCGTCTGATTAGCTTGTTGGTGGGGTAATGGCTCACCAAGGCGACGATCAGTAGCCGGCCTGAGAGGGTGAACGGCCACATTGGGACTGAGACACGGCCCAA	0	0	0	0	0	23	12	0	1	28	0	2	14	0	4	2	7	1	0	2	3	6	0	7	77	0	8	5	0	7	30	0	0	0	1	0	0	1	4	0	0	0	0	18	0	0	0	0
481	GATGAACGCTGGCGGCGTGCTTAACACATGCAAGTCGAACGGGGGTGCCATTTTTGAAGCGGTTAGCTTGCTAAGCGTGGAAATGGTGGCAGCCCAGTGGCGGACGGGTGAGTAACGCGTGGGTAACCTGCCTTACACAGGGGGATAACACTTAGAAATAGGTGCTAATACCGCATAAGCGCACAGTACCGCATGGTACGGTGTGAAAAACTCCGGTGGTGTAAGATGGACCCGCGTCTGATTAGCTTGTTGGCGGGGTAGTGGCCCACCAAGGCGACGATCAGTAGCCGGCCTGAGAGGGTGAACGGCCACATTGGGACTGAGACACGGCCCAA	0	0	0	0	0	0	0	0	0	31	1	0	7	2	1	1	6	29	2	6	0	6	2	0	50	1	0	5	0	0	16	5	0	2	8	3	44	0	1	40	4	0	60	3	17	8	0	3
482	GACGAACGCTGGCGGCGCGCCTAACACATGCAAGTCGAACGGGACCATTTTAGAGTTTACTTTGGAATGGTTTAGTGGCGGACGGGTGAGTAACACGTGAGCAACCTACCTTTCAGAGGGGGATAACAGTTGGAAACGACTGCTAATACCGCATAACGTTACAGGGAGGCATCTGCCTGTAACCAAAAGAGGAATCTGCTGAAAGATGGGCTCGCGGCCGATTAGATAGTAGGCGGGGTAACGGCCCACCTAGTCAACGATCGGTAGCCGGACTGAGAGGTTGAACGGCCACATTGGGACTGAGACACGGCCCAG	0	0	0	0	0	0	0	0	0	1	2	3	1	0	9	1	13	19	0	10	12	0	28	35	6	5	28	12	1	13	10	8	36	65	70	11	124	0	0	61	37	103	0	0	0	0	0	0
483	GATGAACGCTAGCGACAGGCTTAACACATGCAAGTCGAGGGGCAGCGGGGGCGAAAGCTTGCTTTCGCCTGCCGGCGACCGGCGCACGGGTGAGTAACACGTATGGAACCTGCCCTATGCAGGGGGATAAGCGGAAGAAATTCCGTCTAATACCGCATAACACCTTTAGGAGACATCTTCTTGGGGTCAAAGGAGGCGACTCCGGCATAGGATGGCCATGCGTCGCATTAGCTAGTCGGCGGGGTAACGGCCCACCGAGGCGACGATGCGTAGGGGTTCTGAGAGGAAGGTCCCCCACACTGGTACTGAGACACGGACCAG	0	0	0	0	0	0	0	0	0	0	0	0	0	0	0	0	0	0	0	0	0	0	0	0	0	0	0	0	0	0	0	0	0	0	0	0	0	0	0	0	0	0	0	0	0	0	0	0
484	GATGAACGCTGGCGGCGTGCTTAACACATGCAAGTCGAACGATTAAAGCGCCTTCGGGCGTGCATAGAGTGGCGAACGGGTGAGTAACACGTGACCAACCTGCCTCACACACCGGGATAACTACTGGAAACGGTAGCTAATACCGGATACTATCCGGCCAACACATGTTAGCCGGATGAAAGCTCTCGCGGTGTGAGATGGGGTCGCGGCCCATTAGGTAGTCGGCGGGGTAACGGCCCACCGAGCCTGCGATGGGTAGCCGGACTGAGAGGTCGATCGGCCACATTGGGACTGAGATACGGCCCAG	0	0	0	0	0	0	0	0	0	0	33	59	0	49	0	1	0	0	0	0	0	0	0	0	1	68	1	0	17	62	0	47	100	12	3	14	65	12	5	38	14	21	0	0	0	0	0	0
485	GATGAACGCTGGCGGCGTGCTTAACACATGCAAGTCGAACGGGGATGCTTATGGAAGGAGTGCTTGCACTTTGGAAATGAGTATCTTAGTGGCGGACGGGTGAGTAACGCGTGGGTAACCTGCCCCATACCGGGGGATACCACCTGGAAACAGGTGCTAATACCGCATAAGCACACGGGAGCGCATGCTCCTGTGTGAAAAACTCCGGTGGTATGGGATGGACCCGCGTCTGATTAGCCAGTTGGCAGGGTAACGGCCTACCAAAGCGACGATCAGTAGCCGGCCTGAGAGGGTGGACGGCCACATTGGGACTGAGACACGGCCCAA	9	2	2	29	0	6	4	0	0	27	2	8	6	1	4	8	1	7	3	5	7	1	1	11	1	2	39	5	0	5	9	0	3	1	3	0	1	0	3	4	0	0	0	0	0	0	1	1
486	ATTGAACGCTGGCGGCATGCCTTACACATGCAAGTCGAACGGCAGCACGGGAGCAATCCTGGTGGCGAGTGGCGAACGGGTGAGTAATACATCGGAACGTGCCCTGTAGTGGGGGATAACTAGTCGAAAGACTAGCTAATACCGCATACGACCTGAGGGTGAAAGTGGGGGACCGCAAGGCCTCATGCTATAGGAGCGGCCGATGTCTGATTAGCTAGTTGGTGGGGTAAAGGCCTACCAAGGCGACGATCAGTAGCTGGTCTGAGAGGACGATCAGCCACACTGGGACTGAGACACGGCCCAG	0	0	0	0	0	0	2	3	1	0	0	0	0	0	0	0	0	0	0	0	0	0	0	0	0	0	0	0	0	0	0	0	0	0	0	0	0	0	0	0	0	0	0	0	0	13	11	4
487	GATGAACGCTGGCGGCGTGCCTAACACATGCAAGTCGAGCGAAGCATTTAACATGAAGTTTTCGGACGGAATGTTATCTGACTGAGCGGCGGACGGGTGAGTAACGCGTGGGTAACCTGCCTTATACAGGGGGATAACAGTTAGAAATGACTGCTAATACCGCATAAGCGCACAGTACCGCATGGTACAGTGTGAAAAACTCCGGTGGTATAAGATGGACCCGCGTCTGATTAGCCAGTTGGCGGGGTAATGGCCCACCAAAGCGACGATCAGTAGCCGACCTGAGAGGGTGACCGGCCACATTGGGACTGAGACACGGCCCAA	11	5	2	5	8	12	1	0	5	14	0	3	5	1	2	0	4	2	1	4	0	2	0	4	18	0	4	5	0	2	3	0	0	9	7	1	29	5	16	11	1	4	9	2	4	11	6	13
488	GATGAACGCTGGCGGCGTGCTTAACACATGCAAGTCGAACGGAGATATCATTTTCGAAGCGATTAGTTTACTAAGAGTGGAGATGTTGGTATCTTAGTGGCGGACGGGTGAGTAACGCGTGGGTAACCTGCCTTACACTGGGGGATAACACTTAGAAATAGGTGCTAATACCGCATAACAGGGAAAGATGCATGTCTTTTCCTTAAAAACTCCGGTGGTGTAAGATGGACCCGCGTCTGATTAGCTTGTTGGCGGGGTAACGGCCCACCAAGGCGACGATCAGTAGCCGGCCTGAGAGGGTGAACGGCCACATTGGGACTGAGACACGGCCCAA	0	2	0	0	0	0	4	0	0	102	10	10	20	5	1	30	0	1	3	0	0	0	0	5	10	5	3	14	1	0	46	4	3	37	4	0	14	4	11	63	1	4	0	0	0	2	17	19
489	GATGAACGCTGGCGGCGTGCTTAACACATGCAAGTCGAACGGGGTGCCTTTGACAGAGGATTCGTCCAATAGATGAGGTTACCTAGTGGCGGACGGGTGAGTAACGCGTGAGTAACCTGCCCTGGAGTGGGGAATAACAGCTGGAAACAGCTGCTAATACCGCATAATGCAGTTGGGTCGCATGGCTCTGACTGCCAAAGATTTATCGCTCTGGGATGGACTCGCGTCTGATTAGCTAGTTGGTGGGGCAACGGCCCACCAAGGCGACGATCAGTAGCCGGACTGAGAGGTTGGCCGGCCACATTGGGACTGAGACACGGCCCAG	25	44	131	0	0	0	0	1	14	27	7	4	59	2	12	1	1	3	2	4	1	0	1	2	9	4	26	8	1	10	8	2	10	0	0	0	0	4	15	0	7	11	0	0	0	2	2	7
490	GATGAACGCCGGCGGTGTGCCTAATACATGCAAGTCGTACGCACTGGCCCAACTGATTGATGGTGCTTGCACCTGATTGACGTTGGATCACCAGTGAGTGGCGGACGGGTGAGTAACACGTAGGTAACCTGCCCCGGAGCGGGGGATAACATTTGGAAACAGATGCTAATACCGCATAACAACAAAAGCCACATGGATTTTGTTTGAAAGATGGCTTTAGCTATCACTCTGGGATGGACCTGCGGTGCATTAGCTAGTTGGTAAGGTAACGGCTTACCAAGGCGATGATGCATAGCCGAGTTGAGAGACTGATCGGCCACAATGGAACTGAGACACGGCCCAA	0	10	4	2	0	0	17	2	8	7	0	9	6	8	9	5	4	9	16	3	3	6	1	0	4	10	8	11	3	4	7	6	1	8	5	7	10	8	4	15	11	8	5	1	14	1	0	0
491	GATGAACGCTAGCGACAGGCTTAACACATGCAAGTCGAGGGGCAGCGGGGCGGCAGGCTTGCCTGCCGTTGCCGGCGACCGGCGCACGGGTGAGTAACACGTATGCAACCTGCCCGTGGCAGGGGGATAAGCGGGGGAAACCCCGTCTAATACCGCGTAACGCGGCCTTGGGGCATCCCAAGGCCGCCAAAGGGAGCAATCCCGGCCACGGATGGGCATGCGGCGCATTAGCTAGTCGGCGGGGTAACGGCCCACCGAGGCGACGATGCGTAGGGGTTCTGAGAGGAAGGTCCCCCACACTGGTACTGAGACACGGACCAG	0	0	0	0	0	0	0	0	0	0	0	0	0	0	0	0	0	0	0	0	0	0	0	0	0	0	0	0	0	0	0	0	0	0	0	0	0	0	0	0	0	0	0	0	0	0	0	0
492	GACGAACGCTGGCGGCGTGCCTAACACATGCAAGTCGAACGGAGCTATGCGCTGAACGGAGAGCAGCTTGCTGAAGGAAGTTCTTGTATAGCTTAGTGGCGGACGGGTGAGTAACGCGTGAGCAACCTGCCTTTCAGAGGGGGATAACGTTTGGAAACGAACGCTAATACCGCATGAGACCACACTTCCACATGGGAGAGGGGTCAAAGGAGCAATCCGCTGAAAGATGGGCTCGCGTCCGATTAGATAGTTGGGGGGGTAACGGCCCACCAAGTCGACGATCGGTAGCCGGACTGAGAGGTTGAACGGCCACATTGGGACTGAGACACGGCCCAG	0	1	1	0	0	0	0	0	0	3	2	3	5	2	4	9	15	1	4	2	69	6	24	87	1	0	1	0	0	0	14	2	31	1	0	0	0	1	0	0	1	0	0	0	0	0	0	0
493	GATGAACGCTGGCGGCGTGCTTAACACATGCAAGTCGAGCGAAGCACTCCACCGGATTTCTTCGGAAGGAAGGTGGTTTGACTGAGCGGCGGACGGGTGAGTAACGCGTGGGTAACCTGCCTTACACAGGGGGATAACAGTTAGAAATGACTGCTAATACCGCATAACCCGCTAGGGCCGCATGGCCCGGACGGAAAAGATTTTATCGGTGTAAGATGGACCCGCGTCTGATTAGCTGGTTGGTGAGGTAACGGCTCACCAAGGCGACGATCAGTAGCCGACCTGAGAGGGTGATCGGCCACATTGGGACTGAGACACGGCCCAA	9	31	19	2	26	2	4	3	0	0	3	8	11	5	0	1	2	3	1	8	7	4	3	5	17	5	0	1	2	5	2	4	5	6	17	2	22	4	10	8	3	19	0	0	0	3	4	3
494	GATGAACGCTGGCGGCGTGCTTAACACATGCAAGTCGAGCGAGCTTGCCTAGATGATTTTAGTGCTTGCACTAAATGAAACTAGATACAAGCGAGCGGCGGACGGGTGAGTAACACGTGGGTAACCTGCCCAAGAGACTGGGATAACACCTGGAAACAGATGCTAATACCGGATAACAACACTAGACGCATGTCTAGAGTTTAAAAGATGGTTCTGCTATCACTCTTGGATGGACCTGCGGTGCATTAGCTAGTTGGTAAGGTAACGGCTTACCAAGGCAATGATGCATAGCCGAGTTGAGAGACTGATCGGCCACATTGGGACTGAGACACGGCCCAA	2	6	6	0	0	0	10	2	6	4	1	2	7	3	6	8	6	5	1	1	6	8	9	5	3	1	8	11	9	2	19	0	0	6	0	0	0	1	3	6	4	3	24	22	22	11	0	0
495	GACGAACGCTGGCGGCGTGCTTAACACATGCAAGTCGAACGGAGCACCCTTGAAGGAGTTTTCGGACAACGGATAGGAATGCTTAGTGGCGGACTGGTGAGTAACGCGTGAGGAACCTGCCTTTCGGAGGGGGACAACAGTTGGAAACGACTGCTAATACCGCATGATACATTTGGATCGCATGGTCTGAATGTCAAAGATTTATCGCCGAAAGATGGCCTCGCGTCTGATTAGCTAGTTGGTGAGGTAATGGCCCACCAAGGCGACGATCAGTAGCCGGACTGAGAGGTTGGCCGGCCACATTGGGACTGAGATACGGCCCAG	46	22	24	4	50	17	23	0	1	0	2	4	0	1	1	0	0	0	0	0	0	0	0	0	0	0	2	0	0	4	0	4	6	5	32	1	13	1	3	26	5	9	1	2	0	11	17	21
496	GATGAACGCTGGCGGCGTGCTTAACACATGCAAGTCGAACGAAGCACTGGAGAACGAATCTTCGGAGGAAGTCTCCTTTGACTGAGTGGCGGACGGGTGAGTAACGCGTGGGTAACCTACCTCACACAGGGGGATAACAGTTGGAAACGACCGCTAATACCGCATAAGCCGGAAGGATCGCATGATTCGGCCGGAAAAGATTTATCGGTGTGAGATGGACCCGCGTCTGATTAGCCAGTTGGCAGGGTAACGGCCTACCAAAGCGACGATCAGTAGCCGGCCTGAGAGGGTGAACGGCCACATTGGGACTGAGACACGGCCCAG	37	35	68	1	29	7	3	0	0	16	3	6	8	1	0	24	0	2	9	18	14	10	2	9	27	6	1	5	2	24	7	2	3	4	11	4	27	2	5	4	7	29	0	0	0	18	8	8
497	GATGAACGCTGGCGGCGTGCCTAACACATGCAAGTCGAGCGAAGCGATGTTAAGGAAGTTTTCGGATGGAATTAAGATTGACTTAGCGGCGGACGGGTGAGTAACGCGTGGGTAACCTGCCTTATACAGGGGGATAACAGTTAGAAATGACTGCTAATACCGCATAAGCGCACGGGAACGCATGTTTCTGTGTGAAAAACTGAGGTAGTATAAGATGGACCCGCGTCTGATTAGCTAGTTGGTGGGGTAACGGCCTACCAAGGCGACGATCAGTAGCCGGCCTGAGAGGGTGACCGGCCACATTGGGACTGAGACACGGCCCAA	0	0	0	0	0	0	2	0	0	0	15	33	0	0	30	0	5	17	0	4	8	6	2	3	0	0	1	0	0	3	0	12	21	21	32	4	114	3	24	44	27	79	0	0	0	0	10	0
498	GACGAACGCTGGCGGCGTGCCTAACACATGCAAGTCGAACGAGAAGCCCATTTGTGATCCCTTCGGGGTGAACTGTTGGGTGGAAAGTGGCGGACGGGCGAGTAACGCGTGAGTAACCTGCCCATAAGAGGGGGATAATCCTTGGAAACGAGGACTAATACCGCATATTGAAATTTTATGGCATCATAGAATTTTGAAAGATTTATCGCTTATGGATGGACTCGCGTCAGATTAGCTGGTTGGTGAGGTAACGGCTCACCAAGGCGACGATCTGTAGCCGAACTGAGAGGTTGATCGGCCGCATTGGGACTGAGACACGGCCCAG	4	0	8	0	0	0	2	5	0	0	0	0	0	0	0	0	0	0	0	0	0	0	0	0	0	0	0	0	0	0	0	0	0	0	0	0	0	0	0	0	0	0	0	0	0	0	10	3
499	GATGAACGCTAGCTACAGGCTTAACACATGCAAGTCGAGGGGCAGCGAGAGGTTAGCTTGCTAACCTTGTCGGCGACCGGCGCACGGGTGAGTAACGCGTATCCAACCTTCCCATGGCTGCGGGATAGCCCGGTGAAAACCGGATTAATACCGCATGGCGTCCCTTGACGGCATCCGACAGGGACTAAAGTTTTTCGGCCATGGATGGGGATGCGTCCGATTAGCTTGTTGGCGGGGTAACGGCCCACCAAGGCGACGATGCGTAGGGGTTCTGAGAGGAAGGTCCCCCACACTGGTACTGAGACACGGACCAG	2	14	25	10	33	30	14	0	20	0	4	4	1	8	4	0	6	5	0	4	2	0	2	6	1	17	22	1	0	1	2	8	3	9	2	17	4	5	8	4	2	3	0	0	0	0	0	1
501	GACGAACGCTGGCGGCGTGCCTAACACATGCAAGTCGAACGGAGATACGCGCTGAATGGATGGAGCTTGCTTTTGAAATTCTTGTGTATCTTAGTGGCGGACGGGTGAGTAACGCGTGAGCAACCTGCCTTTCAGAGGGGGATAACGTTTGGAAACGAACGCTAATACCGCATGAGACCACAGTACTGCATAGTACAGTGGCCAAAGGAGCAATCCGCTGAAAGATGGGCTCGCGTCCGATTAGATAGTTGGCGGGGTAACGGCCCACCAAGTCGACGATCGGTAGCCGGACTGAGAGGTTGAACGGCCACATTGGGACTGAGACACGGCCCAG	10	5	33	1	9	2	9	1	19	0	0	1	0	1	0	2	5	19	1	0	12	1	6	9	0	0	0	0	0	0	0	0	12	2	2	5	12	0	0	0	0	2	0	0	0	0	0	0
502	GATGAACGCTGGCGGCGTGCTTAACACATGCAAGTCGAACGAAGCACTTGCAGCAGACTGGAGAGCTTGCTCAAAGGGAAGCAGCATTTGACTGAGTGGCGGACGGGTGAGTAACGCGTGGATAACCTGCCTCATACAGGGGGATAACAGTTGGAAACGGCTGTTAATACCGCATAAGCGCACGAAACCGCATGGTTTTGTGTGAAAAACTCCGGTGGTATGAGATGGGTCCGCGTCTGATTAGCTAGTTGGCAGGGTAACGGCCTACCAAGGCGACGATCAGTAGCCGGCCTGAGAGGGTGTACGGCCACATTGGGACTGAGACACGGCCCAA	41	81	172	7	67	52	6	0	0	0	0	0	0	0	0	0	0	0	0	0	0	0	0	0	0	0	0	0	0	0	0	0	0	0	0	0	0	0	0	0	0	0	0	0	0	0	0	0
503	GATGAACGCTAGCGACAGGCTTAACACATGCAAGTCGAACGGGCTCATATTGAAACCTAGTGATTTATGAGTTAGTGGCGGACGGGTGAGTAACGCGTGGAAAACCTGCCGTATACTGGGGGATAACACTTAGAAATAGGTGCTAATACCGCATAAGCGCACAGCTTCGCATGAAGTGGTGTGAAAAACTCCGGTGGTATACGATGGTTCCGCGTCTGATTAGCTTGTTGGTGGGGTAATGGCTCACCAAGGCGACGATCAGTAGCCGGCCTGAGAGGGTGAACGGCCACATTGGGACTGAGACACGGCCCAA	0	0	0	12	0	4	9	0	9	1	0	3	4	1	7	2	3	4	0	6	5	8	12	13	0	0	16	9	0	3	3	1	0	0	0	0	0	1	0	0	0	0	11	18	12	15	15	22
504	GATGAACGCTGGCGGCGTGCCTAACACATGCAAGTCGAGCGAAGCATTTAACATGAAGTTTTCGGATGGAATGTTATCTGACTGAGCGGCGGACGGGTGAGTAACGCGTGGGTAACCTGCCTTATACAGGGGGATAACAGTTAGAAATGACTGCTAATACCGCATAAGCGCACAGTACTGCATGGTACAGTGTGAAAAACTCCGGTGGTATAAGATGGACCCGCGTCTGATTAGCCAGTTGGCGGGGTAACGGCCCACCAAAGCGACGATCAGTAGCCGACCTGAGAGGGTGACCGGCCACATTGGGACTGAGACACGGCCCAA	8	4	0	4	4	4	5	0	3	17	1	2	11	0	1	2	2	2	2	2	0	3	1	2	19	0	6	3	0	0	5	0	3	8	11	0	16	1	11	12	1	1	8	3	6	6	5	11
506	GATGAACGCTGGCGGCGTGCTTAACACATGCAAGTCGAACGGGGTACCCATGACGGAGGCTTCGGCCAACTGAATGGACTACCTAGTGGCGGACGGGTGAGTAACGCGTGAGGAACCTGCCTTGGAGTGGGGAATAACAGCCAGAAATGGCTGCTAATACCGCATAATGCAGTTGGGTCGCATGGCTCTGACTGCCAAAGATTTATCGCTCTAAGATGGCCTCGCGTCTGATTAGTTTGTTGGCGGGGTAACGGCCCACCAAGACGACGATCAGTAGCCGGACTGAGAGGTTGGCCGGCCACATTGGGACTGAGACACGGCCCAG	1	3	4	1	4	3	5	0	2	1	1	3	1	2	2	5	2	8	5	2	3	1	6	17	3	4	5	1	1	1	2	7	2	2	7	4	2	0	4	3	1	10	0	0	1	7	10	0
508	GATGAACGCTGGCGGCGTGCTTAACACATGCAAGTCGAACGGAGATATCATTTTCGAAGCGATTAGTTTACTAAGAGCGGAGATGTTGGTATCTTAGTGGCGGACGGGTGAGTAACGCGTGGGTAACCTGCCTTGCACTGGGGGATAACACTTAGAAATAGGTGCTAATACCGCATAACAGTAGGAGACGCATGTCTTTTACTTGAAAATTCCGGTGGTGTAAGATGGACCCGCGTCTGATTAGCTTGTTGGCGGGGTAACGGCCCACCAAGGCGACGATCAGTAGCCGGCCTGAGAGGGTGAACGGCCACATTGGGACTGAGACACGGCCCAA	0	0	0	0	5	2	12	1	0	112	13	12	22	3	3	33	0	3	4	1	2	6	2	6	11	8	6	24	0	0	36	4	5	33	3	0	22	1	23	47	1	3	3	1	0	19	13	22
510	GATGAACGCTGGCGGCGTGCTTAACACATGCAAGTCGAACGGAGCACCCCTGAAGGAGTTTTCGGACAACTGATGGGAATGCTTAGTGGCGGACGGGTGAGTAACGCGTGAGCAACCTGCCTTGGAGTGGGGAATAACAGCTGGAAACAGCTGCTAATACCGCATAATATGTCTGAACCGCATGGCTCTGGACATCAAAGATTTATCGCTCTGAGATGGACTCGCGTCTGATTAGCTAGTTGGCGGGGCAACGGCCCACCAAGGCGACGATCAGTAGCCGGACTGAGAGGTTGGCCGGCCACATTGGGACTGAGACACGGCCCAG	11	0	1	3	18	8	8	0	2	23	4	8	20	1	3	5	9	8	0	5	2	7	2	6	9	3	4	4	0	3	10	4	4	4	12	3	13	3	1	6	2	0	7	1	0	14	6	15
511	GATGAACGCTAGCGACAGGCTTAACACATGCAAGTCGAGCGAGCTTGCCTAGATGATTTTAGTGCTTGCACTAAATGAAACTAGATACAAGCGAGCGGCGGACGGGTGAGTAACACGTGGGTAACCTGCCCAAGAGACTGGGATAACACCTGGAAACAGATGCTAATACCGGATAACAACACTAGACGCATGTCTAGAGTTTAAAAGATGGTTCTGCTATCACTCTTGGATGGACCTGCGGTGCATTAGCTAGTTGGTAAGGTAACGGCTTACCAAGGCAATGATGCATAGCCGAGTTGAGAGACTGATCGGCCACATTGGGACTGAGACACGGCCCAA	0	7	6	0	1	3	9	5	9	0	4	4	3	15	3	2	14	4	11	8	5	7	6	0	0	5	5	4	16	3	5	4	0	5	2	15	0	2	6	6	6	3	5	2	7	1	0	0
512	GATGAACGCTAGCGGCAGGCTTAACACATGCAAGTCGAGGGGCAGCGGGGAGGAAGCTTGCTTTCTCCGCCGGCGACCGGCGCACGGGTGAGTAACACGTATGCAACCTGCCCCTGTCAGGGGGACAACCCGCCGAAAGGCGGGCTAAACCCGCGTACATGCCACCGGGGCATCCCGGAGGCAGGAAAGGCTTCGGCCGGACAGGGATGGGCATGCGGCGCATTAGGCAGTAGGCGGGGTAACGGCCCACCTAACCGACGATGCGTAGGGGTTCTGAGAGGAAGGTCCCCCACATTGGAACTGAGACACGGTCCAA	2	5	8	3	7	6	1	1	0	0	0	0	0	3	6	2	6	0	0	1	1	1	7	6	0	2	8	2	9	19	1	2	0	2	3	14	0	7	2	3	2	4	0	2	0	5	4	6
513	GATGAACGCTGGCGGCGTGCTTAACACATGCAAGTCGAACGGAACACCCTTGAAGGAGTTTTCGGACAACTGAAAGGACTGTTTAGTGGCGGACGGGTGAGTAACGCGTGAGTAACCTGCCTTGGAGTGGGGAATAACAGTTGGAAACAGCTGCTAATACCGCATAATGCAGTTGAGTCGCATGGCTCTGACTGCCAAAGATTTATCGCTCTGAGATGGACTCGCGTCTGATTAGCTAGTTGGTGGGGCAACGGCCCACCAAGGCGACGATCAGTAGCCGGACTGAGAGGTTGGCCGGCCACATTGGGACTGAGACACGGCCCAG	4	4	13	0	9	1	5	0	1	0	32	34	1	4	0	4	2	7	1	5	2	1	1	8	0	0	4	1	0	2	3	0	5	0	10	2	7	1	1	1	1	8	18	2	0	16	4	9
514	GATGAACGCTGGCGGCGTGCTTAACACATGCAAGTCGAGCGAAGCGCTCACGCGGAATTTTTCGGAAGGAAGCGGGAGTGACTTAGCGGCGGACGGGTGAGTAACGCGTGGGTAACCTGCCCCATACCGGGGGATAACGGTTAGAAATGACCGCTAATACCGCTTAAGCGCGCGAGGCCGCATGGCCCCGGGCGAAAAACTCCGGTGGTATGGGATGGGCCCGCGTCTGATTAGGTAGTTGGCGGGGTAAGGGCCCACCAAGCCGACGATCAGTAGCCGACCTGAGAGGGTGGCCGGCCACATTGGGACTGAGACACGGCCCAA	0	0	0	0	0	0	0	0	0	32	6	7	20	6	3	4	3	2	0	2	5	1	1	6	18	1	12	14	0	3	8	3	6	7	6	0	33	0	12	6	1	4	16	4	5	14	0	12
515	GACGAACGCTGGCGGCGTGCTTAACACATGCAAGTCGAACGGGGTGTTTATTTCGGTAAACACCAAGTGGCGAACGGGTGAGTAACGCGTAAGCAATCTACCTTCAAGATGGGGACAACACTTCGAAAGGGGTGCTAATACCGAATGAATGTAAGAGTATCGCATGAGACACTTACTAAAGGAGGCCTCTGACATAAGCTTCCGCTTGAAGATGAGCTTGCGTCTGATTAGCTAGTTGGTGAGGGTAAAGGCCCACCAAGGCGACGATCAGTAGCCGGTCTGAGAGGATGAACGGCCACATTGGGACTGAGACACGGCCCAG	0	0	0	0	0	0	0	0	0	0	0	0	0	0	0	0	0	0	0	0	0	0	0	0	0	0	0	0	0	0	0	0	0	0	0	0	0	0	0	0	0	0	0	0	0	0	0	0
516	GATGAACGCTAGCTACAGGCTTAACACATGCAAGTCGAGGGGCAGCGAGAGGTTAGCTTGCTAACCTTGTCGGCGACCGGCGCACGGGTGAGTAACGCGTATCCAACCTTCCCATGGCTGCGGGATAGCCCGGTGAAAACCGGATTAATACCGCATGGCGTCCCTTGACGGCATCCGACAGGGACTAAAGTTTTTCGGCCATGGATGGGGATGCGTCCGATTAGCTTGTTGGCGGGGTAACGGCCCACCAAGGCTACGATCGGTAGGGGTTCTGAGAGGAAGGTCCCCCACACTGGTACTGAGACACGGACCAG	0	16	45	27	35	38	13	1	33	0	4	2	0	10	0	0	12	4	0	2	1	0	2	9	0	9	10	0	0	6	2	4	2	3	1	6	1	4	2	1	0	1	0	0	0	0	0	1
517	GACGAACGCTGGCGGCGTGCTTAACACATGCAAGTCGAACGGAGCACCCCTGAAGGAGTTTTCGGACAACGGAAGGGAATGCTTAGTGGCGGACTGGTGAGTAACGCGTGAGGAACCTGCCTTTCAGAGGGGGACAACAGTTGGAAACGACTGCTAATACCGCATGATGTATCGGAATCGCATGGTACTGATACCAAAGATTTATCGCTGAAAGATGGCCTCGCGTCTGATTAGCTAGTTGGTGAGGTAACGGCCCACCAAGGCGACGATCAGTAGCCGGACTGAGAGGTTGACCGGCCACATTGGGACTGAGATACGGCCCAG	0	0	0	8	0	1	6	0	0	25	3	3	15	2	4	0	21	7	1	8	10	2	3	17	6	2	2	0	0	1	4	4	5	9	11	1	11	1	0	7	5	6	1	0	0	3	4	13
518	GATGAACGCTAGCGACAGGCTTAACACATGCAAGTCGAGGGGCAGCGGAGGCGAGTGCTTGCACTTGCCAGGCGGCGACCGGCGCACGGGTGAGTAACACGTATGCGACCTGCCCGTAGCAGGGGGATAAACGGAAGAAATTCCGTCTAATACCGCGTAATATCTTTCGGGGGCATCCCTGAGGGATTAAAGGAAGTGATTCCGGCTACGGATGGGCATGCGGCGCATTAGCTAGTCGGCGGGGTAACGGCCCACCGAGGCGACGATGCGTAGGGGTTCTGAGAGGAAGGTCCCCCACACTGGTACTGAGACACGGACCAG	5	13	8	5	10	8	5	6	27	0	0	0	0	0	0	0	0	0	0	0	0	0	0	0	0	0	0	0	0	0	0	0	0	9	0	6	3	0	0	2	0	0	0	3	6	0	2	2
519	GATGAATGCTGGCGGCGTGCCTAATACATGCAAGTCGAGCGGTAACGGGGCTTCACCGTTCTCTTGTCGCACTTGGCCTTTGAGCAAGTGGTCTGGATACGAGGGAACAGTGAAGCTGCCGACGAGCGGCGGACGGCTGAGTAACGCGTGGGAACATACCCCAAACTGAGGGATAACTAGTCGAAAGATTAGCTAATACCGCATATGATCTTCGGATTAAAGCTTTCGGGCGGTTTGGGAATGGCCTGCGTACGATTAGATAGTTGGTGAGGTAAAGGCTCACCAAGTCGACGATCGTTAGATGGTTTGAGAGGATGATCATCCAGACTGGGACTGAGACACGGCCCAG	0	0	0	1	10	6	10	5	0	31	7	13	5	1	4	15	5	5	25	12	31	13	8	13	6	6	8	4	0	4	7	0	30	16	10	5	9	5	4	14	0	1	1	0	2	3	12	16
520	GATGAACGCTGGCGGCGTGCTTAACACATGCAAGTCGAACGAAGCACTTAAGACGGATTACTTCGGTTTGAAGTCTTATTTGACTGAGTGGCGGACGGGTGAGTAACGCGTGGGTAACCTGCCTCATACAGGGGGATAACAGTTAGAAATGACTGCTAATACCGCATAAGCGCACGGTCTCGCATGGGACAGTGTGAAAAACTCCGGTGGTATGAGATGGACCCGCGTCTGATTAGCTGGTTGGTGAGGTAAGGGCTCACCAAGGCGACGATCAGTAGCCGGCCTGAGAGGGTGAACGGCCACATTGGGACTGAGACACGGCCCAA	0	0	2	1	7	5	8	0	1	10	1	5	6	3	4	11	12	19	6	17	35	9	18	28	17	4	9	0	3	17	12	2	8	10	26	11	42	12	6	23	7	8	0	0	0	0	6	7
522	GATGAACGCTGGCGGCGTGCTTAACACATGCAAGTCGAACGAAGCACTACCGACGGAACTTTTCGGAGGGAAGATGGTAATGACTGAGTGGCGGACGGGTGAGTAACGCGTGGGCAACCTGCCCCATAGAGGGGGACAACAGCTGGAAACGGCTGCTAATACCGCATAATAAGGAGGGAGCGCATGTTCTTTTCTTCAAAGATTTATCGCTATGGGATGGACCCGCGTCTGATTAGCTAGTTGGTGAGGTAACGGCTCACCAAGGCGACGATCAGTAGCCGGCTTGAGAGAGTGAACGGCCACATTGGGACTGAGACACGGCCCAA	0	2	3	5	0	1	13	0	5	11	6	12	10	16	2	12	10	30	10	27	58	5	26	32	22	20	3	0	1	14	4	10	22	22	1	0	8	6	1	13	2	11	4	0	0	0	16	0
524	GATGAACGCTGGCGGCGTGCCTAACACATGCAAGTCGAACGGAGATATTGCTTGGAAGCTTTTCGAGGTGAAAGAGAAATATCTTAGTGGCGGACGGGTGAGTAACGCGTGGGCAACCTGCCTCATACAGGGGGATAGCATCGGGAAACTGGTGGTAAAACCGCATAAGCGCACGAAGACGCATGTATTCGTGTGAAAAGGAGAAATCTGGTATGAGATGGACCCGCGTCTGATTAGCTAGTTGGAGTGGTAAAAGCACACCAAGGCGACGATCAGTAGCCGGCCTGAGAGGGTGGACGGCCACATTGGGACTGAGACACGGCCCAG	16	0	0	1	45	0	3	0	0	0	2	0	0	0	0	0	0	0	0	0	0	0	0	0	0	0	0	0	0	0	0	0	0	3	0	0	0	0	0	35	0	0	0	0	0	0	7	6
525	GACGAACGCTGGCGGCGTGCTTAACACATGCAAGTCGAACGGAGCACCCCTGAAGGAGTTTTCGGACAACGGAAGGGAATGCTTAGTGGCGGACTGGTGAGTAACGCGTGAGGAACCTGCCTTTCGGAGGGGGACAACAGTTGGAAACGACTGCTAATACCGCATGATACGTCGAAGTCGCATGGCTTTGACGTCAAAGATTTATCGCCGAAAGATGGCCTCGCGTCTGATTAGCTAGTTGGTGGGGTAACGGCCCACCAAGGCGACGATCAGTAGCCGGACTGAGAGGTTGGCCGGCCACATTGGGACTGAGATACGGCCCAG	0	0	0	0	0	0	0	0	0	0	0	0	0	1	0	6	41	13	5	2	6	3	3	5	0	0	0	0	1	2	0	0	4	0	4	1	0	0	0	0	1	0	0	0	0	0	0	0
527	AACGAACGCTGGCGGCGTGCTTAACACATGCAAGTCAGGGAGAAAGTCTCTTCGGGGATGATTAAACCGGCGCACGGGTGAGTAACACGTGAGTGACCTGCCTTTTAGACTGGAACAACTTACCGAAAGGTGAGCTAATGCCGGATAAGTTATATAAGTGCATGTTTATATAGGAAAAGTTGGGGAGACCTGACGCTGAAAGATGGACTCGCGTCCCATTAGCTAGTTGGGAGGGTAATGGCCTACCAAGGCGACGATGGGTAGCCGGCCTGAGAGGGTGAACGGCCACATTGGGACTGAGACACGGCCCAA	16	4	0	6	0	0	4	0	0	12	0	0	9	0	2	1	1	1	0	0	0	0	0	3	26	0	0	0	0	1	1	0	1	0	0	0	6	0	0	4	0	5	36	19	13	6	41	84
528	GATGAACGCTGGCGGCGTGCTTAACACATGCAAGTCGAGGGGCAGCGGGGAGGAAGCTTGCTTTCTCCGCCGGCGACCGGCGCACGGGTGAGTAACACGTATGCAACCTGCCCCTGTCAGGGGGACAACCCGCCGAAAGGCGGGCTAAACCCGCGTACATGCCACCGGGGCATCCCGGAGGCAGGAAAGGCTTCGGCCGGACAGGGATGGGCATGCGGCGCATTAGGCAGTAGGCGGGGTAACGGCCCACCTAACCGACGATGCGTAGGGGTTCTGAGAGGAAGGTCCCCCACACTGGTACTGAGACACGGACCAG	2	6	4	11	6	12	3	0	0	0	0	0	0	0	0	1	8	3	3	2	7	3	3	9	1	1	6	3	8	9	6	2	3	0	6	1	3	1	1	3	3	2	0	4	1	27	14	25
529	GATGAACGCTAGCGGCAGGCTTAACACATGCAAGTCGAGGGGCAGCGGGGGAGTAGCAATACTCCCGCCGGCGACCGGCGCACGGGTGAGTAACACGTATGAAACCTGCCCGTAGCAGGGGGATAAGCGGAAGAAATTCCGTCTAATACCGCGTAACAACCCATGGAGGCATCTCTGTGGGTTTAAAGGAAGCGATTCCGGCTACGGATGGTCATGCGTCGCATTAGCTTGTTGGCGGGGTAACGGCCCACCAAGGCGACGATGCGTAGGGGTTCTGAGAGGAAGGTCCCCCACACTGGTACTGAGACACGGACCAG	0	1	0	1	0	0	0	0	0	0	0	0	0	0	0	0	0	0	0	0	0	0	1	0	0	0	0	0	0	0	0	0	0	0	0	1	0	0	0	0	0	2	0	0	0	0	0	0
530	GATGAACGCTGGCGGCGTGCTTAACACATGCAAGTCGAACGAAGCACTTTACCTTGATTCCTTCGGGTTGATTGGTACTGTGACTGAGTGGCGGACGGGTGAGTAACGCGTGGGTAACCTGCCCCATACAGGGGGATAACAGATAGAAATGTCTGCTAATACCGCATAAGACCACAGCGCCGCATGGCGCAGGGGTAAAAACTCCGGTGGTATGGGATGGACCCGCGTCTGATTAGCTAGTTGGTGGGGTAAAGGCCCACCAAGGCGACGATCAGTAGCCGACCTGAGAGGGTGACCGGCCACATTGGGACTGAGACACGGCCCAA	0	0	0	0	0	0	0	0	0	0	0	0	0	0	0	0	0	0	0	0	0	0	0	0	0	0	0	0	0	0	0	0	0	0	0	0	0	0	0	0	0	0	0	0	0	0	0	0
531	GATGAACGCTAGCGACAGGCTTAACACATGCAAGTCGAGGGGCAGCGGGGATGAAAGCTTGCTTTCATCTGCCGGCGACCGGCGCACGGGTGAGTAACACGTATGCAATCTGCCCCCGGCAGGGGAATAATCCGGAGAAATCCGGTCTAATACCGCGTAACATTTCAGTGGGGCATCCCATTGAAATCAAAGGAAGCGATTCCGGCCGGGGATGAGCATGCGGCGCATTAGCTGGTTGGCGGGGTAACGGCCCACCAAGGCGACGATGCGTAGGGGTTCTGAGAGGAAGGTCCCCCACACTGGTACTGAGACACGGACCAG	2	19	8	4	6	1	4	9	12	0	7	2	2	6	2	5	4	2	8	7	2	22	4	5	1	5	7	3	3	4	1	14	11	8	7	1	11	9	4	7	7	9	1	1	0	5	4	4
532	GACGAACGCTGGCGGCGTGCCTAACACATGCAAGTCGAACGGGGCGAAGGGAGCTTGCTCCCCGAGCCTAGTGGCGGACGGGTGAGTAACGCGTGAGTAACCTGCCTTTCAGAGGGGGATAACGTCTTGAAAAGGACGCTAATACCGCATAATATCTTTTTACCGCATGGTAGAGAGATCAAAGGAGCAATCCGCTGAAAGATGGACTCGCGTCCGATTAGCCAGTTGGCGGGGTAACGGCCCACCAAAGCGACGATCGGTAGCCGGACTGAGAGGTTGAACGGCCACATTGGGACTGAGACACGGCCCAG	12	6	10	5	13	6	12	3	28	6	31	22	3	2	11	3	0	0	0	0	0	4	0	0	6	1	20	4	2	15	0	10	21	2	8	6	7	7	19	9	12	26	7	7	6	16	27	22
533	GACGAACGCTGGCGGCGCGCCTAACACATGCAAGTCGAACGGGACTATTTTGGGAGAAGTTTTCGGATGGATCTCGGGATAGTTTAGTGGCGGACGGGTGAGTAACACGTGAGCAACCTACCTTCGAGAGGGGAATAACGGCTGGAAACGGTCGCTAATACCGCATAACATACTGGAGGGACATCCCTTTGGTATCAAAGATTTTATCGCTCGGAGATGGGCTCGCGTCCGATTAGGTAGTTGGTGAGGTAACGGCTCACCAAGCCGACGATCGGTAGCCGGACTGAGAGGTCGAACGGCCACATTGGGACTGAGACACGGCCCAG	62	44	65	3	49	10	2	0	1	0	0	0	0	0	0	0	0	0	0	0	0	0	0	1	0	0	0	0	0	0	0	0	0	0	0	0	0	0	0	0	0	0	0	0	0	0	0	0
534	GATGAACGCTGGCGGCGTGCTTAACACATGCAAGTCGAATGTAGTTTACTACATGGCGGACGGGTGAGTAACGCGTGAGCAATCTGCCCATATCAGGGGGATAACAGTTGGAAACGACTGATAATACCGCATAATATTGTTGGAAGGCATCTTCCGACAATCAAAGATTTATCGGATATGGATGAGCTCGCGTCTGATTAGCTTGTTGGTGAGGTAACGGCTCACCAAGGCGACGATCAGTAGCCGACCTGAGAGGGTGATCGGCCACATTGGGACTGAGACACGGCCCAA	0	0	0	9	1	16	11	0	0	0	0	0	0	0	0	0	0	0	0	5	0	3	0	0	8	2	1	0	0	0	0	22	4	4	4	4	5	0	1	15	19	3	0	0	0	4	5	2
535	GATGAACGCTGGCGGCGTGCTTAACACATGCAAGTCGAACGAAGCACAGAGAGCAGATTACTTCGGTTTGAAGCTTTCTGTGACTGAGTGGCGGACGGGTGAGTAACGCGTGGATAACCTGCCTCACACAGGGGGATAACAGTTAGAAATGACTGCTAATACCGCATAAGCGCACAGTCTCGCATGGGACAGTGTGAAAAACTGAGGTGGTGTGAGATGGATCCGCGTCTGATTAGGCAGTTGGCGGGGTAACGGCCCACCAAACCAACGATCAGTAGCCGGCCTGAGAGGGTGAACGGCCACATTGGGACTGAGACACGGCCCAA	0	0	0	0	0	0	0	0	0	0	0	0	0	0	0	0	0	0	0	0	0	0	0	0	0	0	0	0	0	0	0	0	0	0	0	0	0	0	0	0	0	0	0	0	0	0	0	0
536	GATGAACGCTGGCGGCGTGCTTAACACATGCAAGTCGAACGGAACACCCTTGAAGGAGTTTTCGGACAACTGAGAGGACTGTTTAGTGGCGGACGGGTGAGTAACGCGTGAGTAACCTGCCTTGGAGTGGGGAATAACACAAAGAAATTTGTGCTAATACCGCATAATGCAGCTGAGTCGCATGGCTCTGGCTGCCAAAGATTTATCGCTCTGAGATGGACTCGCGTCTGATTAGCTAGTTGGCGGGGTAACGGCCCACCAAGGCGACGATCAGTAGCCGGACTGAGAGGTTGGCCGGCCACATTGGGACTGAGACACGGCCCAG	7	8	3	1	19	2	9	0	0	20	6	4	4	0	0	4	2	4	2	10	1	6	1	5	51	1	2	1	0	0	8	4	5	7	8	5	5	2	0	14	6	12	3	0	0	7	7	23
538	GATGAACGCTGGCGGCGTGCCTAACACATGCAAGTCGAACGGGTTCGGATTGAAACCTAGTGATTTCCGAGTTAGTGGCGGACGGGTGAGTAACGCGTGGATAACCTGCCGTATGCAGGGGGATAACAGTTGGAAACAGCTGCTAATACCGCATAAGCGCACAGTACCGCATGGTACGGTGTGAAAAGATTTATCGGCATACGATGGATCCGCGTCCGATTAGCCAGTTGGCGGGGTAACGGCCCACCAAAGCGACGATCGGTAGCCGGCCTGAGAGGGCGGACGGCCACATTGGGACTGAGACACGGCCCAA	1	9	12	0	0	0	0	0	0	2	24	1	0	2	1	0	0	0	0	0	1	3	0	2	15	1	0	0	0	1	0	3	38	45	37	4	50	15	0	60	3	26	0	0	0	0	0	0
539	GACGAACGCTGGCGGCGCGCCTAACACATGCAAGTCGAACGGGACTATCTCGGAAGAAGTTTTCGGATGGATTTTGGGGTAGTTTAGTGGCGGACGGGTGAGTAACACGTGAGCAACCTGCCTTTGAGAGGGGAATAACGGCTGGAAACGGTCGCTAATACCGCATAATGTACGGATGGGACATCCTGTCTGTACCAAAGATTTATCGCTCGAAGATGGGCTCGCGTCCGATTAGGTAGTTGGTGAGGTAACGGCCCACCAAGCCGACGATCGGTAGCCGGACTGAGAGGTTGAACGGCCACATTGGGACTGAGACACGGCCCAG	0	0	0	0	0	0	0	0	0	48	2	5	20	1	5	3	26	12	4	25	8	6	1	14	6	3	14	0	0	0	1	1	18	4	29	16	44	3	4	14	19	40	1	8	10	2	6	7
540	GACGAACGCTGGCGGCGTGCTTAACACATGCAAGTCGAGCGGACGTAGCAATACGTTAGCGGCGGACGGGTGAGTAACGCGTGAGCAATCTGCCTCTGTCATCGGGATAACACTTAGAAATAGGTGCTAATACCGAATAAGACCACGATTCGGCATCGAATTGGGGTAAAAAGGTTACTGGACAGAGATGAGCTCGCGTCCCATTAGGTAGTTGGTGAGGTAACGGCCCACCAAGCCGACGATGGGTAGCCGACCTGAGAGGGTAAACGGCCACATTGGAACTGAGAAACGGTCCAA	0	0	0	1	9	0	10	0	3	14	0	0	0	0	7	0	9	5	47	16	1	7	29	14	0	0	0	0	0	0	4	10	44	0	1	0	0	0	0	0	6	2	0	0	0	0	0	0
541	GATGAACGCTGGCGGCGTGCCTAATACATGCAAGTCGAACGCGGGCACTTGTGCCCGAGTGGCGAACGGGTGAGTAATACATAAGTAACCTGGCCTTTACAGGGGGATAACTGCTGGAAACGGCAGCTAAGACCGCATAGGTAGGGACACTGCATGGTGACCGTATTAAAAGTGCTGCAAGGCACTGGTAGAGGATGGACTTATGGCGCATTAGCTGGTTGGTGAGGTAACGGCTCACCAAGGCGACGATGCGTAGCCGACCTGAGAGGGTGACCGGCCACACTGGGACTGAGACACGGCCCAG	0	0	0	0	0	0	0	0	0	0	0	0	0	0	0	0	0	0	0	0	0	0	0	0	0	0	0	0	0	0	0	0	0	0	0	0	0	0	0	0	0	0	0	0	0	0	0	0
542	GATGAACGCTGGCGGCGTGCTTAACACATGCAAGTCGAACGAAGATATTAAGAATGAGAGCTTCGGCAGGAATTTTTCTTATCTTAGTGGCGGACGGGTGAGTAACGTGTGGGCAACCTGCCCTGCACTGGGGAATAATCATTGGAAACGATGACTAATACCGCATACGGTTCCTGGGAGGCATCTTCCGGGAAAGAAAGGATTTATTCGGTGCAGGATGGGCCCGCATCTGATTAGCTAGTTGGTGAGATAACAGCCCACCAAGGCGACGATCAGTAGCCGACCTGAGAGGGTGACCGGCCACATTGGGACTGAGACACGGCCCAA	0	0	4	1	18	1	1	0	12	0	0	0	0	0	1	0	14	6	1	7	0	3	12	15	0	0	2	2	4	19	0	3	9	3	7	0	0	0	0	1	1	1	0	2	1	1	10	4
543	GACGAACGCTGGCGGCGTGCTTAACACATGCAAGTCGAACGGAGCACCCCTGAAGGAGTTTTCGGACAACGGAAGGGAATGCTTAGTGGCGGACTGGTGAGTAACGCGTGAGGAACCTGCCTTTCGGAGGGGGACAACAGTTGGAAACGACTGCTAATACCGCATGATACATTTGGGCCGCATGGTCTGAATGTCAAAGATTTATCGCCGAAAGATGGCCTCGCGTCTGATTAGCTAGTTGGTGGGGTAACGGCCCACCAAGGCGACGATCAGTAGCCGGACTGAGAGGTTGGCCGGCCACATTGGGACTGAGATACGGCCCAG	9	13	10	8	1	4	6	0	2	19	2	2	12	3	1	1	0	1	0	2	10	1	2	8	7	2	11	4	0	7	8	5	1	0	0	0	20	2	3	0	3	5	7	7	1	0	3	8
544	GACGAACGCTGGCGGCGTGCCTAATACATGCAAGTCGAGCGAGCTTGCCTAGATGATTTTAGTGCTTGCACTAAATGAAACTAGATACAAGCGAGCGGCGGACGGGTGAGTAACACGTGGGTAACCTGCCCAAGAGACTGGGATAACACCTGGAAACAGATGCTAATACCGCATAACAACAAAAGCCACATGGCTTTTGTTTGAAAGATGGCTTTGGCTATCACTCTGGGATGGACCTGCGGTGCATTAGCTAGTTGGTAAGGTAACGGCTTACCAAGGCGATGATGCATAGCCGAGTTGAGAGACTGATCGGCCACAATGGAACTGAGACACGGTCCAT	0	5	0	0	0	0	8	0	7	0	5	3	1	18	9	12	14	3	15	6	1	12	2	0	0	10	5	6	4	1	10	4	0	5	0	9	2	6	1	7	10	3	2	5	9	0	0	0
545	GACGAACGCTGGCGGTGTGCCTCATACATGCAAGTCGAACGAGAAGCAGGAGCTTGCTCCTGTGGAAAGTGGCGGACGGGTGAGTACAACATAGGAAATCTGCCTTAGGGTGGGGGACAACAGAGGGAAACTTCTGCTAATACCCCATATGAGCTTGGTTGAAATACCAATCTTGAAAGTTCCGGCGCCCTAAGATGAGCCTGTGCCTGATTAGCTAGTTGGTGGTGTAATGGACTACCAAGGCAACGATCAGTAGCTGGTTTGAGAGGATGATCAGCCACAATGGGACTGAGACACGGCCCAT	0	0	0	0	0	0	0	0	0	0	0	0	0	0	0	0	0	0	0	0	0	0	0	0	0	0	0	0	0	0	0	0	0	0	0	0	0	0	0	0	0	0	0	0	0	0	0	0
547	GATGAACGCTGGCGGCGTGCTTAACACATGCAAGTCGAGCGAAGCACTTTTTTAGAACTCTTCGGAGGGAAGAGAGGGTGACTTAGCGGCGGACGGGTGAGTAACGCGTGGGCAACCTGCCTTGCACAGGGGGATAACAATTAGAAATGATTGCTAATACCGCATAAGACCCCAGTACCGCATGGTACAGAGGTAAAAACTGAGGTGGTGTAAGATGGGCCCGCGTCTGATTAGGTAGTTGGTGGGGTAGAAGCCTACCAAGCCGACGATCAGTAGCCGACCTGAGAGGGCGACCGGCCACATTGGGACTGAGACACGGCCCAA	0	0	0	0	0	0	0	0	0	0	0	0	0	0	0	0	0	0	0	0	0	0	0	0	0	0	0	0	0	0	0	0	0	0	0	0	0	0	0	0	0	0	0	0	0	0	0	0
548	GATGAACGCTAGCGGCAGGCTTAACACATGCAAGTCGAGGGGCAGCATGGGAGTAGCAATACTTCTGATGGCGACCGGCGCACGGGTGCGTAACGCGTATGCAACCTACCTGTAACAGGGGGATAACACTGAGAAATCGGTACTAATACCGCATAACACTATGAGAGGCATCTCTTGTAGTTGAAAGTTTCGGCGGTTACAGATGGGCATGCGTTGTATTAGCTGGTTGGTAAGGTAACGGCTTACCAAGGCGACGATACATAGGGGGACTGAGAGGTTCACCCCCCACATTGGTACTGAGACACGGACCAA	0	3	4	2	0	0	5	0	1	1	1	2	5	12	5	0	25	0	1	12	1	13	4	11	0	5	2	3	5	3	3	12	2	0	10	6	4	1	4	0	2	0	0	0	1	2	2	3
549	GATGAACGCTGGCGGCGTGCCTAACACATGCAAGTCGAGCGAAGCATACAGAATGAAGTTTTCGGATGGATTTCTGTATGACTGAGCGGCGGACGGGTGAGTAACGCGTGGGTAACCTGCCTTATACAGGGGGATAACAGTTAGAAATGACTGCTAATACCGCATAAGCGCACAGTACCGCATGGTAGTGTGTGAAAAACTCCGGTGGTATAAGATGGACCCGCGTCTGATTAGCCAGTTGGCGGGGTAACGGCCCACCAAAGCGACGATCAGTAGCCGACCTGAGAGGGTGACCGGCCACATTGGGACTGAGACACGGCCCAA	3	0	1	3	3	4	2	0	5	11	3	1	10	1	2	1	5	2	4	0	0	2	2	0	24	0	8	2	0	1	12	0	1	7	3	1	21	0	5	12	0	4	11	3	4	9	2	9
550	GACGAACGCTGGCGGCGCGCCTAACACATGCAAGTCGAACGGGACTATACGAGATGAAGTTTTCGGATGGAATTTTGGATAGTTTAGTGGCGGACGGGTGAGTAACACGTGAGCAACCTGCCTTCGAGAGGGGAATAACGGCTGGAAACGGTCGCTAATACCGCATAACATACAGGGGGGACATCCCTTTTGTATCAAAGATTTATCGCTCGAAGATGGGCTCGCGTCCGATTAGGTAGTTGGTGAGGTAACGGCCCACCAAGCCGACGATCGGTAGCCGGACTGAGAGGTTGAACGGCCACATTGGGACTGAGACACGGCCCAG	0	0	0	0	0	0	0	0	0	0	0	1	0	0	0	0	0	0	0	0	0	0	0	0	0	0	0	0	0	0	0	0	0	0	0	0	0	0	1	0	0	0	1	0	1	0	0	0
551	AACGAACGCTGGCGGCGTGCTTAACACATGCAAGTCAAGGGGAAAAGGTCTTCGGGCCTGATTACACTGGCGCACGGGTGAGTAAAGCGTGAGCAACCTACCGATCAGATCGGGATAACATGCCGAAAGGTGTGCTAATACCGGATAGGAAATTGGTCGCATGATTAATTTGAAAAGGCTGGGGCAACCTAGCGCTGATTGATGGGCTCGCGTCCCATTAGCTAGTTGGTGCGGGTAACGGCCTACCAAGGCAACGATGGGTAACCGGCCTGAGAGGGTGGCCGGTCACACTGGAACTGAGACACGGTCCAG	21	13	7	2	4	3	5	0	0	12	3	3	13	0	1	0	7	3	0	1	0	0	2	2	33	1	4	0	0	6	1	0	4	3	4	0	11	2	0	11	3	4	15	4	21	9	7	46
552	GATGAACGCTGGCGGCGTGCCTAACACATGCAAGTCGAACGAAGCGCTTTTCCCGAATTTTCGGAGGAGGGGAGAGTGACTGAGTGGCGGACGGGTGAGTAACGCGTGGGGAACCTGCCCTGTACCGGGGGATAACAGCCGGAAACGGCTGCTAATACCGCATAAGCGCACAGTGCCGCATGGCACGGTGTGAAAAACCACGGTGGTACAGGATGGCCCCGCGTCTGATTAGTTGGTTGGCAGGGTAACGGCCTACCAAGACGGCGATCAGTAGCCGGCCTGAGAGGGTGAACGGCCACACTGGGACTGAGACACGGCCCAG	11	16	10	4	38	6	9	1	3	4	1	5	1	0	0	0	1	5	1	2	3	1	2	2	4	3	4	1	0	1	2	2	1	3	6	0	6	0	6	2	4	3	0	0	0	3	5	15
553	GACGAACGCTGGCGGCGCGCCTAACACATGCAAGTCGAACGGAGCTTAAAGGAGCTTGCTTTTTTAAGCTTAGTGGCGGACGGGTGAGTAACACGTGAGCAACCTGCCTTTCAGAGGGGGATAACGTTTGGAAACGAACGCTAATACCGCATAACATTGCTTTAAGGCATCTTAAGGCAATCAAAGGAGCAATCCGCTGAAAGATGGGCTCGCGTCCGATTAGATAGTTGGCGAGGGTAACGGCCCACCAAGTCGACGATCGGTAGCCGGACTGAGAGGTTGAACGGCCACATTGGGACTGAGACACGGCCCAG	5	4	14	0	0	5	1	0	1	0	0	8	0	0	8	0	4	2	0	1	5	1	2	3	0	0	3	1	0	3	1	0	2	4	7	3	1	3	0	2	3	3	1	0	0	0	1	4
554	GATGAACGCTGGCGGCGTGCCTAACACATGCAAGTCGAACGGGGTTATTTAGGAAATTTCCTTCGGGGAATGGAATCTTTAACCTAGTGGCGGACGGGTGAGTAACGCGTGAGCAATCTGCCTTCGGATGGGGGATAACAGCCGGAAACGGCTGCTAATACCGCATAACACATGGGATCCGCATGTTTCCCATGTCAAAGATTTATCGTCCGGAGATGAGCTCGCGTCTGATTAGCTGGTTGGCGGGGTAACGGCCCACCAAGGCGACGATCAGTAGCCGGACTGAGAGGTTGAACGGCCACATTGGGACTGAGACACGGCCCAG	25	15	62	1	70	38	0	12	0	0	8	0	0	0	4	3	4	3	2	0	5	2	2	6	1	0	0	4	0	4	0	5	2	0	0	0	0	5	2	0	2	3	0	0	0	0	0	0
555	GATGAACGCTAGCGACAGGCTTAACACATGCAAGTCGAGGGGCAGCGGGGAGCAAGCTTGCTTGCTCTGCCGGCGACCGGCGCACGGGTGAGTAACACGTATGCAACCTGCCCTCCGCAGGGGGATAACCCGGAGAAATCCGGACTAATACCGCGTGGTACATCTGTGGGGCATCCCACGGGTGTTAAAAGGAAGTGATTCCGGCGGAGGATGGGCATGCGGCGCATTAGCTTGTTGGCGGGGTAACGGCCCACCAAGGCAACGATGCGTAGGGGTTCTGAGAGGAAGGTCCCCCACACTGGTACTGAGACACGGACCAG	1	7	2	0	2	2	2	6	8	0	3	3	0	9	0	2	6	2	3	8	2	6	9	5	0	6	4	1	11	0	0	10	4	3	7	10	1	5	3	0	9	3	0	0	1	3	2	0
556	GACGAACGCTGGCGGCGCGCCTAACACATGCAAGTCGAACGGAAGCAATTGGAGTTTACTTTAATTGCTTTAGTGGCGGACGGGTGAGTAACACGTGAGCAACCTGCCTTTCAGAGGGGGATAACGTTTGGAAACGAACGCTAATACCGCATAAAATATCCAGCAGGCATCTGCAGGATATCAAAGGAGTAATCCGCTGAAAGATGGGCTCGCGACCGATTAGCTAGATGGTGAGGTAACGGCTCACCATGGCGACGATCGGTAGCCGGACTGAGAGGTTGACCGGCCACATTGGGACTGAGACACGGCCCAG	0	0	0	0	0	0	0	0	0	0	0	0	0	0	0	0	0	0	0	0	0	0	0	0	0	0	0	0	0	0	0	0	0	0	0	0	0	0	0	0	0	0	0	0	0	0	0	0
557	GATGAACGCTGGCGGCGTGCCTAACACATGCAAGTCGAACGAAGCGCTTTTCCCGAATTTTCGGAGGAGGGAACTGCGACTGAGTGGCGGACGGGTGAGTAACGCGTGGGGAACCTGCCCTGTACCGGGGGATAACAGCCGGAAACGGCTGCTAATACCGCATAAGCGCACAGTGCCGCATGGCACGGTGTGAAAAACCACGGTGGTACAGGATGGCCCCGCGTCTGATTAGTTGGTTGGCAGGGTAACGGCCTACCAAGACGGCGATCAGTAGCCGGCCTGAGAGGGTGAACGGCCACACTGGGACTGAGACACGGCCCAG	0	0	0	0	0	0	0	0	0	24	4	18	9	2	3	3	4	11	2	2	13	7	8	16	17	4	3	2	0	5	7	7	2	9	12	3	24	5	15	5	14	15	0	0	0	15	11	24
558	GACGAACGCTGGCGGCGTGCCTAATACATGCAAGTCGAGCGAGCTTGCCTAGATGATTTTAGTGCTTGCACTAAATGAAACTAGATACAAGCGAGCGGCGGACGGGTGAGTAACACGTGGGTAACCTGCCCAAGAGACTGGGATAACACCTGGAAACAGATGCTAATACCGGATAACAACACTAGACGCATGTCTAGAGTTTAAAAGATGGTTCTGCTATCACTCTTGGATGGACCTGCGGTGCATTAGCTAGTTGGTAAGGTAACGGCTTACCAAGGCAATGATGCATAGCCGAGTTGAGAGACTGATCGGCCACATTGGGACTGAGACACGGC	0	1	0	0	0	0	0	2	0	2	13	13	1	33	14	20	25	14	30	13	11	26	20	5	0	19	17	22	11	7	22	8	3	16	11	11	2	17	15	20	12	14	1	2	1	1	0	0
560	GATGAACGCTGGCGGCGTGCCTAACACATGCAAGTCGAACGGAGCGCCCGGACGGAGTATTTCGGTATGAAGACCAGGTGACTGAGTGGCGGACGGGTGAGTAACGCGTGGACAACCTGCCGTGTACAGAGGGATAACAGCCGGAAACGGCTGCTAATACCGCATATGCGCACAGTGCCGCATGGCACAGGGCGGAAAGCCTAGATCTTATCTAGTACGGTACACGATGGGTCCGCGTCTGATTAGGTAGTTGGCGGGGTAACGGCCCACCAAGCCCACGATCAGTAGCCGGCCTGAGAGGGCGGACGGCCACACTGGGACTGAGACACGGCCCAG	0	0	0	2	1	2	18	0	24	36	15	2	44	8	3	12	3	17	5	2	12	5	5	3	34	6	5	14	1	6	26	5	20	0	14	2	28	4	28	18	9	23	0	0	0	0	0	0
561	GATGAACGCTGGCGGCGTGCCTAACACATGCAAGTCGAACGGACTCGGATTGAAACCTAGTGATTTCCGAGTTAGTGGCGGACGGGTGAGTAACGCGTGGATAACCTGCCGTATGCAGGGGGATAACAGTTGGAAACAGCTGCTAATACCGCATAAGCGCACAATACCGCATGGTACTGTGTGAAAAGATTTATCGGCATACGATGGATCCGCGTCCGATTAGCCAGTTGGCGGGGTAACGGCCCACCAAAGCGACGATCGGTAGCCGGCCTGAGAGGGCGGACGGCCACATTGGGACTGAGACACGGCCCAA	0	8	3	0	0	0	0	0	0	1	26	0	0	4	0	0	1	0	1	1	0	1	0	0	12	4	0	0	0	1	0	0	30	42	32	8	40	16	0	32	1	27	0	0	0	0	0	0
562	GACGAACGCTGGCGGCGTGCTTAACACATGCAAGTCGAGCGGAATATGGGGGCTTGCTCCCATATTTAGCGGCGGACGGGTGAGTAACGCGTGAGCAACCTGCCTTAAACTGCGGGATAACACTTAGAAATAGGTGCTAATACCGCATAAGACCACACTTCGGCATCGGAGAGGGGTAAAAGATTTATCGGTTTAAGATGGGCTCGCGTCCCATTAGTTAGTTGGTGAGGTAACGGCCCACCAAGACTGTGATGGGTAGCCGACCTGAGAGGGTGATCGGCCACATTGGAACTGAGAAACGGTCCAA	0	2	2	0	3	2	1	0	0	1	0	0	7	1	2	1	13	28	2	13	0	5	32	19	0	0	0	1	0	0	1	1	1	0	0	0	0	1	0	0	2	0	0	0	0	19	23	44
564	GATGAACGCTGGCGGCGTGCCTAACACATGCAAGTCGAACGGGGGAGCATGAGGAAGAAAGCGCGTGCGTTTTCGGAATCATGTTTTCCAGTGGCGGACGGGTGAGTAACGCGTGGGCAACCTGCCCTGTACAGGGGGATACCATCTGGAAACAGATGCTAATACCGCATAACCGCATCAGCCCGCATGGGCAGATGCGGAAAGGGAGCGATCCCGGTACAGGATGGACCCGCGTCTGATTAGCCAGTTGGCAGGGTAACGGCCTACCAAAGCGACGATCAGTAGCCGGCCTGAGAGGGTGGACGGCCACATTGGGACTGAGACACGGCCCAG	0	0	0	0	0	0	0	0	0	0	0	0	0	0	0	0	0	0	0	0	0	0	0	0	0	0	0	0	0	0	0	0	0	0	0	0	0	0	0	0	0	0	0	0	0	0	0	0
566	GATGAACGCTAGCGACAGGCTTAACACATGCAAGTCGAGGGGCAGCGGGGGAGGAAGCTTGCTTTCTCCTGCCGGCGACCGGCGCACGGGTGAGTAACACGTATGCAACCTGGCCGTCACAGGTGGATAACCGGAAGAAATTCCGACTAATACAGCATAACACTCCTGAGGGACATCCCTTGGGAGTCAAAGGAGGCAACTCCGGTGACGGATGGGCATGCGGCGCATTAGGTAGTTGGTAGGGTAACGGCCTACCAAGCCGACGATGCGTAGGGGTTCTGAGAGGAAGGTCCCCCACATTGGAACTGAGACACGGTCCAA	0	13	10	2	14	3	10	3	26	0	2	1	1	15	4	2	5	8	3	11	10	0	5	6	0	10	13	5	7	3	2	10	8	10	10	13	1	12	4	3	3	4	0	0	0	0	0	0
567	GATGAACGCTGGCGGCGTGCTTAACACATGCAAGTCGAGCGGAGCACATCGTTGGAATCCTTCGGGAGGAAGAGGATGTGGCTTAGCGGCGGACGGGTGAGTAACGCGTGGACAACCTGCCCTATGCAGGGGGATAACATCCGGAAACGGGTGCTAATACCGCATAAGCGCACAGTACCGCATGGTACGGTGTGAAAAGCTGAGGCGGCATAGGATGGGTCCGCGTTGGATTAGGCAGTTGGCGGGGTAACGGCCCACCAAACCGACGATCCATAGCCGGCCTGAGAGGGTGGACGGCCACATTGGGACTGAGACACGGCCCA	1	3	5	13	8	2	1	0	0	1	4	12	4	13	2	7	6	4	1	6	12	10	8	10	4	12	8	0	9	6	4	4	2	5	3	4	4	5	14	10	2	5	0	0	0	0	0	0
568	GACGAACGCTGGCGGCGTGCTTAACACATGCAAGTCGAACGGAGCACCCCTGAAAGAGTTTTCGGACAATGGAAGGGAATGCTTAGTGGCGGACTGGTGAGTAACGCGTGAGGAACCTGCCTTCCAGAGGGGGACAACAGTTGGAAACGACTGCTAATACCGCATGATGTGTTTCGATGGCATCATCGAGACACCAAAGATTTATCGCTGGAAGATGGCCTCGCGTCTGATTAGCTGGTAGGCGGGGTAACGGCCCACCTAGGCGACGATCAGTAGCCGGACTGAGAGGTTGACCGGCCACATTGGGACTGAGATACGGCCCAG	0	0	0	0	0	6	13	0	1	0	0	0	0	0	0	0	0	0	0	0	0	0	0	0	0	0	0	0	0	0	0	0	0	0	0	0	0	0	0	0	0	0	0	0	0	1	28	37
570	GATGAACGCCGGCGGTGTGCCTAATACATGCAAGTCGTACGCACTGGCCCAACTGATTGATGGTGCTTGCACCTGATTGACGTTGGATCACCAGTGAGTGGCGGACGGGTGAGTAACACGTAGGTAACCTGCCCCGGAGCGGGGGATAACATTTGGAAACAGATGCTAATACCGGATAACAACACTAGACGCATGTCTAGAGTTTAAAAGATGGTTCTGCTATCACTCTTGGATGGACCTGCGGTGCATTAGCTAGTTGGTAAGGTAACGGCTTACCAAGGCAATGATGCATAGCCGAGTTGAGAGACTGATCGGCCACATTGGGACTGAGACACGGCCCAA	0	6	0	0	0	0	6	0	2	2	4	4	3	14	15	20	10	1	20	3	2	4	0	0	0	8	1	2	5	2	5	5	0	7	1	10	1	7	8	12	6	3	3	4	2	0	0	0
571	GACGAACGCTGGCGGCGTGCTTAACACATGCAAGTCGAACGGAGCACCCCTGAAAGAGTTTTCGGACAATGGAAGGGAATGCTTAGTGGCGGACTGGTGAGTAACGCGTGAGGAACCTGCCTTCCAGAGGGGGACAACAGTTGGAAACGACTGCTAATACCGCATGACACATGACCGTGGCATCACGGACATGTCAAAGATTTATCGCTGGAAGATGGCCTCGCGTCTGATTAGCTAGTAGGCGGGGTAACGGCCCACCTAGGCGACGATCAGTAGCCGGACTGAGAGGTTGACCGGCCACATTGGGACTGAGATACGGCCCAG	5	8	17	0	2	1	5	0	0	1	2	2	7	3	4	0	0	0	2	0	1	0	0	3	13	4	2	0	0	0	4	0	0	0	10	0	2	0	1	10	0	2	0	0	0	2	6	12
572	GATGAACGCCGGCGGTGTGCCTAATACATGCAAGTCGAGCGAGCTTGCCTAGATGATTTTAGTGCTTGCACTAAATGAAACTAGATACAAGCGAGCGGCGGACGGGTGAGTAACACGTGGGTAACCTGCCCAAGAGACTGGGATAACACCTGGAAACAGATGCTAATACCGGATAACAACACTAGACGCATGTCTAGAGTTTAAAAGATGGTTCTGCTATCACTCTTGGATGGACCTGCGGTGCATTAGCTAGTTGGTAAGGTAACGGCTTACCAAGGCAATGATGCATAGCCGAGTTGAGAGACTGATCGGCCACATTGGGACTGAGACACGGCCCAA	0	4	1	0	0	0	4	1	5	1	7	2	0	16	17	10	11	5	9	4	0	7	0	0	0	11	2	7	4	1	1	0	0	3	1	9	0	5	3	8	6	1	5	4	2	0	0	0
573	GATGAACGCTGGCGGCATGCCTAATACATGCAAGTCGAACGGAGTACATTTCACAGCTTGCTGAGGAATGAACTGAGTGGCGAACGGGTGAGTAACACGTAGGGAACCTGCCCATATACCCGGGATAACAAACGGAAACGTTTGCTAAAACCGGATAGGTAATCGGAAGGCATCTTCCGATTATGAAAGCAGCGATAGCTGTGGATATGGATGGACCTGCGGCGTATTAGCCAGTTGGCGGGGTAACGGCCCACCAAAGCGATGATACGTAGCCGGCCTGAGAGGGTCAACGGCCACATTGGGACTGAGACACGGCCCAA	0	0	0	42	0	0	34	19	13	24	0	0	0	1	9	11	1	2	0	0	6	1	2	6	1	0	4	2	0	0	24	0	0	0	0	0	1	0	1	0	0	0	0	0	0	22	1	19
574	GACGAACGCTGGCGGCGTGCCTAATACATGCAAGTCGTACGCACTGGCCCAACTGATTGATGGTGCTTGCACCTGATTGACGTTGGATCACCAGTGAGTGGCGGACGGGTGAGTAACACGTAGGTAACCTGCCCCGGAGCGGGGGATAACATTTGGAAACAGATGCTAATACCGCATAACAACAAAAGCCACATGGCTTTTGTTTGAAAGATGGCTTTAGCTATCACTCTGGGATGGACCTGCGGTGCATTAGCTAGTTGGTAAGGTAACGGCTTACCAAGGCGATGATGCATAGCCGAGTTGAGAGACTGATCGGCCACAATGGAACTGAGACACGGTCCAT	2	5	1	0	0	0	9	2	4	5	12	2	0	11	11	9	12	2	19	4	1	12	1	0	2	3	4	5	3	0	5	0	2	4	1	13	1	2	4	8	7	0	2	3	4	0	0	0
575	GATGAACGCTAGCGACAGGCTTAACACATGCAAGTCGAGGGGCAGCGGGGATGAAAGCTTGCTTTCATCTGCCGGCGACCGGCGCACGGGTGAGTAACACGTATGCAATCTGCCCCCGGCAGGGGAATAATCCGGAGAAATCCGGTCTAATACCGCGTAACATTTCGGTGGGGCATTCCATTGAAATCAAAGGAAGCAATTCCGGCCGGGGATGAGCATGCGGCGCATTAGCTAGTTGGCGGGGTAACGGCCCACCAAGGCGACGATGCGTAGGGGTTCTGAGAGGAAGGTCCCCCACACTGGTACTGAGACACGGACCAG	0	8	2	2	1	2	4	9	15	0	4	5	4	4	1	3	7	6	13	13	1	28	7	6	0	2	7	3	3	3	2	10	10	11	9	9	0	7	1	5	13	14	0	0	0	3	1	4
576	GACGAACGCTGGCGGCATGCCTAACACATGCAAGTCGAACGGAGTATGAGAGCAGAAGGTTTCGGCTGGAAGTTTGGAATACTTAGTGGCGGACGGGTGAGTAACGCGTGGGTAACGTACCTATCAGAGGGGAATAACAATGAGAAATCAGTGCTAATACCGCATAAGGTTCAGTCATCGCATGATGGCAGAAGGAAAGGTGGCGGACTCGAGAGAGGCTATCGCTGATAGAGCGACCCGCGTCTGATTAGCTAGTTGGTGGGGTAAAGGCCTACCAAGGCGACGATCAGTAGCCGGCCTGAGAGGGTGGACGGCCACATTGGGACTGAGACACGGCCCAA	5	13	33	0	14	4	3	0	0	5	6	3	3	4	1	2	13	5	2	3	3	0	11	20	11	0	4	1	1	13	0	2	3	2	2	0	4	0	3	2	15	6	0	2	0	2	1	21
577	GATGAACGCTGGCGGCGTGCCTAACACATGCAAGTCGAACGAAGCGCCTGCGGCGGACCCCTCCGGGGGAAAGCCGCGGGGGACTGAGTGGCGGACGGGTGAGCAACGCGTGGGCAACCTGCCCCGTACCGGGGGACAACAGCCGGAAACGGCTGCTAATACCGCATATTCCCGCGGGGCCGCATGGCCCTGCGGGGAAAGCTCCGGCAGTACGGGATGGGCCCGCGTCTGATTAGCTTGTTGGCGGGGTAACGGCCCACCAAGGCTGCGATCAGTAGCCGGCCTGAGAGGGCGGCCGGCCACATTGGGACTGAGACACGGCCCAG	0	0	0	0	0	0	0	0	0	0	0	0	0	0	1	1	0	0	0	0	0	0	0	0	0	44	0	0	0	177	0	0	210	0	1	0	1	0	0	0	0	0	0	0	0	0	0	0
578	GATGAACGCTAGCGGCAGGCTTAACACATGCAAGTCGAGGGGCAGCGGGGAGGAAGCTTGCTTTCTCCGCCGGCGACCGGCGCACGGGTGAGTAACACGTATGCAACCTGCCCCTGTCAGGGGGACAACCCGCCGAAAGGCGGGCTAAACCCGCGTACATGCCACCGGGGCATCCCGGAGGCAGGAAAGGCTTCGGCCGGACAGGGATGGGCATGCGGCGCATTAGGCAGTAGGCGGGGTAACGGCCCACCTAACCGACGATGCGTAGGGGTTCTGAGAGGAAGGTCCCCCACACTGGTACTGAGACACGGACC	0	1	3	0	3	2	0	1	0	0	0	0	0	7	1	5	12	12	5	6	19	5	7	13	1	15	16	14	25	36	10	11	2	1	12	16	1	10	2	10	11	6	0	1	0	3	2	1
579	GACGAACGCTGGCGGCGTGCCTAACACATGCAAGTCGAACGGAGATACGCGCTGAATGGATGGAGCTTGCTTTTGAAATTCTTGTGTATCTTAGTGGCGGACGGGTGAGTAACGCGTGAGCAACCTGCCTTTCAGAGGGGGATAACGTTTGGAAACGAACGCTAATACCGCATGAGACCACGGTACTGCATAGTACAGTGGCCAAAGGAGCAATCCGCTGAAAGATGGGCTCGCGTCCGATTAGATAGTTGGCGGGGTAACGGCCCACCAAGTCGACGATCGGTAGCCGGACTGAGAGGTTGAACGGCCACATTGGGACTGAGACACGGCCCAG	0	0	0	0	0	0	1	0	0	0	0	0	0	0	0	0	0	0	0	0	0	0	0	0	0	0	0	0	0	0	0	0	0	0	0	0	0	0	0	0	0	0	0	0	0	0	0	0
581	GATGAACGCTGGCGGCGTGCCTAATACATGCAAGTCGAGCGAACGGACGAGAAGCTTGCTTCTCTGATGTTAGCGGCGGACGGGTGAGTAACACGTGGATAACCTACCTATAAGACTGGGATAACTTCGGGAAACCGGAGCTAATACCGGATAATATTTTGAACCGCATGGTTCAAAAGTGAAAGACGGTCTTGCTGTCACTTATAGATGGATCCGCGCTGCATTAGCTAGTTGGTAAGGTAACGGCTTACCAAGGCAACGATGCATAGCCGACCTGAGAGGGTGATCGGCCACACTGGAACTGAGACACGGTCCAG	0	0	1	0	1	0	0	0	0	0	0	0	0	0	0	0	0	0	0	0	0	0	0	0	0	0	0	0	0	0	0	0	0	0	0	9	0	0	0	0	0	0	0	0	0	0	0	0
582	GACGAACGCTGGCGGCATGCTTAACACATGCAAGTCGAACGGAGCACCCCTGAACGAGGTTTCGGCCGAAGTGACGGGAATGCTTAGTGGCGGACGGGTGAGTAACGCGTGAGCAACCTGCCTTGAAGTGGGGGACAACAGTTGGAAACGACTGCTAATACCGCATAATATATTTAGATCGCATGGTTTAGATATCAAAGATTTATCGCTTCAAGATGGGCTCGCGTCTGATTAGGTAGTTGGCGGGGTAACGGCCCACCAAGCCGACGATCAGTAGCCGGACTGAGAGGTTGAACGGCCACATTGGGACTGAGATACGGCCCAG	4	7	9	0	0	4	22	0	0	14	0	3	12	2	4	3	2	9	6	10	1	7	4	7	25	2	7	4	0	1	0	0	1	2	7	0	8	0	1	20	4	0	1	3	1	4	7	7
583	GATGAACGCTGGCGGCGTGCTTAACACATGCAAGTCGAGCGAAGCGCTCACGCGGAATTTTTCGGAAGGAAGCGGGAGTGACTTAGCGGCGGACGGGTGAGTAACGCGTGGGTAACCTGCCCCATACCGGGGGATAACGGTTAGAAATGACCGCTAATACCGCTTAAGCGCGCGAGGCCGCATGGCCGCGCGCGAAAAACTCCGGTGGTATGGGATGGGCCCGCGTCTGATTAGCTAGTTGGCGGGGTAACGGCCCACCAAGGCGACGATCAGTAGCCGACCTGAGAGGGTGGCCGGCCACATTGGGACTGAGACACGGCCCAA	0	0	0	7	0	0	13	0	3	20	4	4	16	1	4	9	0	1	1	1	4	1	1	2	9	2	7	7	0	4	6	1	4	8	1	2	13	3	8	6	2	2	3	1	1	9	3	1
584	GATGAACGCTGGCGGCGTGCTTAACACATGCAAGTCGAACGAAGCACTATACCTTGATTCCTTCGGGTTGATTGGTACTGTGACTGAGTGGCGGACGGGTGAGTAACGCGTGGGTAACCTGCCCCATACAGGGGGATAACAGATAGAAATGTCTGCTAATACCGCATAAGACCACAGCACCGCATGGTGCAGGGGTAAAAACTCCGGTGGTATGGGATGGACCCGCGTCTGATTAGCTGGTTGGTGAGGTAACGGCTCACCAAGGCAACGATCAGTAGCCGACCTGAGAGGGTGACCGGCCACATTGGGACTGAGACACGGCCCAA	7	4	7	1	12	4	6	0	5	2	0	0	0	1	0	6	0	1	1	0	11	0	0	0	0	0	0	0	0	3	0	0	0	0	0	0	5	0	0	0	0	0	1	0	2	6	5	2
585	GATGAACGCTGGCGGCGTGCTTAACACATGCAAGTCGAACGGCAGCGGGGATTCACTTCGGTGAATCTGCCGGCGAGTGGCGCACGGGTGAGTAACACGTATGCAACCTGCCTCTGTCAGGGGTATAACTCTGCGAAAGTAGGGCTAATACCGCGTATATTCCCGGAGGGCATCCTCCGGGGAGGAAAGGTTTCGGCCGGACAGAGATGGGCATGCGGCGCATTAGGCAGTTGGCGGGGTAACGGCCCACCAAACCGACGATGCGTAGGGGTTCTGAGAGGAAGGTCCCCCACACTGGTACTGAGACACGGACCAG	1	7	10	16	1	7	7	2	2	0	2	0	1	1	3	4	4	2	0	1	2	4	3	2	0	1	0	3	3	4	2	0	6	2	1	0	3	0	1	0	4	3	8	6	2	10	18	27
586	GATGAACGCTGGCGGCGTGCCTAACACATGCAAGTCGAGCGAAGCGATTTTGAGGAAGTTTTCGGATGGAATTGAAATTGACTTAGCGGCGGACGGGTGAGTAACACGTGGGTAATCTGCCTTATACAGGGGGATAACAGTTAGAAATGACTGCTAATACCGCATAAGCGCACGGGAACGCATGTTTCTGTGTGAAAAACTCCGGTAGTATAAGATGAGCCCGCGTCTGATTAGCTGGTTGGTGGGGTAACGGCCTACCAAGGCGACGATCAGTAGCCGGCCTGAGAGGGTGAACGGCCACATTGGGACTGAGACACGGCCCAG	5	2	1	5	2	4	3	0	3	10	0	5	5	0	0	5	2	3	0	1	4	3	2	4	10	0	2	2	1	9	6	1	2	4	8	2	15	3	3	6	1	2	9	2	8	7	1	13
587	GATGAACGCTGGCGGCGTGCTTAACACATGCAAGTCGAACGAGAATCGGTGGATTGAGGATTCGTCCAAATGAAACTGAGGAAAGTGGCGGACGGGTGAGTAACGCGTGAGCAATCTGCCTTGGAGTGGGGAATAACGGCTGGAAACAGCCGCTAATACCGCATGATACAGTTGGGAGGCATCTCTCTGACTGTCAAAGATTTATCGCTCTGAGATGAGCTCGCGTCTGATTAGCTGGTTGGCGGGGTAACGGCCCACCAAGGCGACGATCAGTAGCCGGACTGAGAGGTTGGCCGGCCACATTGGGACTGAGACACGGCCCAG	5	11	6	5	27	6	11	0	1	1	2	0	1	0	1	0	3	0	0	6	0	8	5	5	4	4	1	4	0	4	16	1	2	0	9	5	14	0	3	12	4	7	0	0	0	0	4	5
588	GATGAACGCTGGCGGCATGCCTAATACATGCAAGTCGAACGAAGTCTTTTGAAAGCTTGCTTTTAAAAGACTTAGTGGCGAACGGGTGAGTAACACGTAGGGAACCTGCCCATGTACCCGGGATAACAGATGGAAACGTCTGCTAAAACCGGATAGGTATAGACAAGGCATCTTGGCTATATTAAAGGACCTTCGGGTGCGGACATGGATGGACCTGCGGCGTATTAGCCAGTTGGCGGGGTAATGGCCCACCAAAGCGATGATACGTAGCCGGCCTGAGAGGGTCGACGGCCACATTGGGACTGAGACACGGCCCAA	0	1	0	2	0	0	3	0	15	0	0	0	0	0	0	0	0	0	0	0	0	0	0	0	0	0	0	0	0	0	0	0	0	0	0	0	0	0	0	0	0	0	9	7	10	4	5	2
589	GACGAACGCTGGCGGCGTGCTTAACACATGCAAGTCGAACGGAGTGCCCCTGAAAGAGTTTTCGGACAATGGATGGGAACACTTAGTGGCGGACTGGTGAGTAACGCGTGAGGAACCTGCCTTCCAGAGGGGGACAACAGTTGGAAACGACTGCTAATACCGCATGATACATTTGAATCGCATGGTTTGAATGTCAAAGATTTATCGCTGGAAGATGGCCTCGCGTCTGATTAGCTAGTTGGTGAGGTAACGGCCCACCAAGGCGACGATCAGTAGCCGGACTGAGAGGTTGGCCGGCCACATTGGGACTGAGATACGGCCCAG	34	23	33	20	22	1	9	1	5	0	3	0	0	0	2	0	4	2	0	3	5	1	3	11	5	2	2	1	0	3	4	2	3	0	0	0	1	0	0	3	0	1	2	2	2	12	4	12
591	GATGAACGCTAGCGGCAGGCTTAACACATGCAAGTCGAACGGCAGCGGGGATTCACTTCGGTGAATCTGCCGGCGAGTGGCGCACGGGTGAGTAACACGTATGCAACCTGCCTCTGTCAGGGGTATAACTCTGCGAAAGTAGGGCTAATACCGCGTATATTCCCGGAGGGCATCCTCCGGGGAGGAAAGGTTTCGGCCGGACAGAGATGGGCATGCGGCGCATTAGGCAGTTGGCGGGGTAACGGCCCACCAAACCGACGATGCGTAGGGGTTCTGAGAGGAAGGTCCCCCACATTGGAACTGAGACACGGTCCAA	0	5	9	0	2	19	1	3	1	0	3	2	1	12	5	0	6	0	0	3	1	1	1	6	0	4	5	2	3	4	0	3	1	2	2	7	1	4	0	2	3	3	0	2	0	0	0	0
593	GATGAACGCTGGCGGCGTGCCTAACACATGCAAGTCGAGCGAAGCACTTTGATTGGATTCTTCGGATGAAGATAATTGTGACTGAGCGGCGGACGGGTGAGTAACGCGTGGGCAACCTGCCTTACACAGGGGGATAACAGTTAGAAATGACTGCTAATACCGCATAAGACCCCAGAACCGCATGGTTCTGAGGTAAAAACTCCGGTGGTGTAAGATGGGCCCGCGTCTGATTAGGTAGTTGGTGAGGTAACGGCTCACCAAGCCGACGATCAGTAGCCGACCTGAGAGGGTGACCGGCCACATTGGGACTGAGACACGGCCCAG	13	75	43	1	21	1	8	0	1	0	0	0	0	0	0	0	0	0	0	0	0	0	0	0	0	0	0	0	0	0	0	0	0	0	0	0	4	0	0	2	0	1	0	12	1	2	5	1
594	GATGAACGCTAGCGACAGGCCTAACACATGCAAGTCGAGGGGCATCGGGGCGAGGAGCAATCCTTGCCGCCGGCGACCGGCGCACGGGTGAGTAACGCGTATGCGACCTGCCCGTTGCAGGGGGATAATCGGGAGAAATCCCGTCTAATACCGCGTAATGCCGCGGGGCTGCATGGCCCTGCGGCCAAAGGAAGCGATTCCGGCAACGGATGGGCATGCGTGACATTAGCTAGTTGGCGGGGCAACGGCCCACCAAGGCGACGATGCGTAGGGGTTCTGAGAGGAAGGTCCCCCACACTGGTACTGAGACACGGACCAG	0	1	6	0	1	2	0	4	0	0	0	0	0	6	0	0	6	2	0	2	3	1	5	7	0	4	1	3	8	1	1	24	2	3	1	1	0	1	2	0	4	13	0	2	0	0	0	1
596	GATGAACGCTGGCGGCGTGCTTAACACATGCAAGTCGAACGGGGTACCCTTGACAGAGGCTTCGGCCAATTGATAGGAATACCTAGTGGCGGACGGGTGAGTAACGCGTGAGGAACCTGCCTTGGAGTGGGGAATAACAGTTAGAAATAGCTGCTAATACCGCATAATACAGCGGAGTCGCATGGCTCTGCTGTCAAAGATTTATCGCTCTGAGATGGCCTCGCGTCTGATTAGTTTGTTGGCGGGGTAACGGCCCACCAAGACGACGATCAGTAGCCGGACTGAGAGGTTGGCCGGCCACATTGGGACTGAGACACGGCCCAG	0	0	0	0	0	0	0	0	0	0	0	0	0	0	0	0	0	0	0	0	0	0	0	0	0	0	0	0	0	0	0	0	0	0	0	0	0	0	0	0	0	0	0	0	0	0	0	0
597	GATGAACGCTAGCGACAGGCTTAACACATGCAAGTCGAGGGGCAGCGGGGGTGCAGGCTTGCCTGCACCTGCCGGCGACCGGCGCACGGGTGAGTAACACGTATGGAACCTGCCCGCCACAGGGGGATAACCCGGGGAAACCCGGCCTAATACCCCATGCCGCCCGGACCGGGCATCCGGACCGGGCGAAAGGAGGAATCCGGTGGCGGCTGGGCATGCGGCGCATTAGCTTGACGGCGGGGTAACGGCCCACCGTGGCGACGATGCGTAGGGGTTCTGAGAGGAAGGTCCCCCACACTGGTACTGAGACACGGACCAG	1	1	3	1	0	2	6	20	2	0	7	4	1	3	1	2	4	2	3	3	1	4	0	1	0	5	1	3	8	3	0	4	1	9	4	9	0	4	0	0	0	3	1	0	0	2	1	0
598	GATGAACGCTGGCGGCGTGCTTAACACATGCAAGTCGAGCGGAAGCAAAGACACGGAATTTTTCGGAAGGAAGTGTGTTAGCTTTAGCGGCGGACGGGTGAGTAACGCGTGGATAACCTGCCTCATACAGGGGGATAACAGTTAGAAATGACTGCTAATACCGCATAAGCACCCGGGAGCGCATGCTCCTGAGTGAAAAGCTCCGGCGGTATGAGATGGATCCGCGTCTGATTAGCTGGTTGGCGGGGTAACGGCCCACCAAGGCGACGATCAGTAGCCGACCTGAGAGGGTGGCCGGCCACATTGGGACTGAGACACGGCCCAA	16	1	2	2	54	14	7	1	1	11	2	3	3	0	0	5	3	6	4	1	8	1	4	5	11	2	2	1	0	3	2	3	5	2	8	0	9	1	4	2	7	13	2	1	0	3	0	3
599	GATGAACGCTGGCGGCGTGCTTAACACATGCAAGTCGAACGGGGTACCCTTGAAGGAGGCTTCGGCCAACGGAAAGGAATACCTAGTGGCGGACGGGTGAGTAACGCGTGAGGAACCTGCCTTGGAGTGGGGAATAACAGCTAGAAATAGCTGCTAATACCGCATAATGCAACTAAGTCGCATGGCTTTGGTTGCCAAAGATTTATCGCTCTGAGATGGCCTCGCGTCTGATTAGATAGTTGGCGGGGTAACGGCCCACCAAGTCGACGATCAGTAGCCGGACTGAGAGGTTGGCCGGCCACATTGGGACTGAGACACGGCCCAG	2	1	6	0	2	2	6	0	7	2	1	3	0	0	4	0	4	5	2	8	1	3	2	9	0	6	8	0	3	0	0	6	6	2	7	12	1	6	1	1	1	0	1	0	0	1	0	5
601	GACGAACGCTGGCGGCGCGCCTAACACATGCAAGTCGAACGGAGAGTGAAGAGCTTGCTTTTCACTTTTAGTGGCGGACGGGTGAGTAACACGTGAGCAATCTGCCTCTGTGAGGGGGATAACGTCTGGAAACGGACGCTAATACCGCATAACATATAGTGGCCGCATGGTCGGTATATCAAAGATTTATCGCACAGAGATGAGCTCGCGGCTGATTAGCTAGTTGGCGGGGTAACGGCCCACCAAGGCGACGATCAGTAGCCGGACTGAGAGGTTGAACGGCCACATTGGGACTGAGACACGGCCCAG	5	6	12	4	20	4	2	0	1	1	1	0	0	0	1	2	7	7	3	6	5	2	10	14	0	0	0	1	0	0	0	0	7	2	14	3	13	0	0	2	4	9	0	0	0	0	0	0
602	GATGAACGCTGGCGGCGTGCTTAACACATGCAAGTCGAACGAAGCAGGAGGGTGCTTGCACCTTCCTGCTGAGTGGCGGACGGGTGAGTAACACGTGGATAATCTGCCCTGCACAGGGGGACAACAGCTAGAAATGGCTGCTAATACCGCATAAGCCTACAGCCTCGCATGAGGGAGTAGGAAAAGAAATTCGGTGCAGGATGAGTCCGCGTCTGATTAGCTAGTTGGAGGGGTAAAAGCCCACCAAGGCAACGATCAGTAGCCGGCCTGAGAGGGCGACCGGCCACATTGGGACTGAGAGACGGCCCAA	83	19	12	2	17	32	6	2	2	0	0	0	0	0	0	0	0	0	0	0	0	0	0	0	0	0	0	0	0	0	0	0	0	0	0	0	0	0	0	0	0	0	0	11	3	15	3	6
603	GATGAACGCTGGCGGCGTGCTTAACACATGCAAGTCGAACGGGGATTACACGGTGATGCGATTTCGGTCAAATCAAGTGCAATCTTAGTGGCGGACGGGTGAGTAACGCGTGGGTAACCTGCCTTGCACTGGGGGATAACACTTAGAAATAGGTGCTAATACCGCATAAGCGCACGGTCCTGCATGGGACAGTGTGAAAAACTCCGGTGGTGCAAGATGGACCCGCGTCTGATTAGCTGGTTGGCGGGGTAAAGGCCCACCAAGGCGACGATCAGTAGCCGGCCTGAGAGGGTGGACGGCCACATTGGGACTGAGACACGGCCCAA	0	1	0	3	0	0	2	0	1	0	0	0	0	0	0	0	0	0	0	0	0	0	0	1	0	1	0	0	0	0	0	0	0	0	0	0	0	0	0	0	0	0	0	1	0	1	0	0
604	GATGAACGCTGGCGGCGTGCTTAACACATGCAAGTCGAACGGGGTGCCTTAGAAAGAGGATTCGTCCAATTGATAAGGTTACCTAGTGGCGGACGGGTGAGTAACGCGTGAGTAACCTGCCCTGGAGTGGGGAATAACAGCTGGAAACAGCTGCTAATACCGCATAATGCAGTTGGGTCGCATGGCTCTGACTGCCAAAGATTTATCGCTCTGGGATGGACTCGCGTCTGATTAGCTAGTTGGTGGGGTAACAGCCCACCAAGGCGACGATCAGTAGCCGGACTGAGAGGTTGGCCGGCCACATTGGGACTGAGACACGGCCCAG	0	0	0	0	6	19	0	0	0	4	5	13	0	0	1	1	15	2	5	8	1	5	7	7	10	2	5	0	0	10	1	4	9	0	0	0	0	2	5	0	13	19	2	0	0	4	9	9
605	GATGAACGCTAGCGACAGGCTTAACACATGCAAGTCGAGGGGCAGCGGGGGAGTAGCAATACTCCTGCCGGCGACCGGCGCACGGGTGAGTAACACGTATGGAATCTGCCCGCCACAGGGGGATAAGCGGAAGAAATTCCGTCTAATACCGCATAACGTCCTGCCGGGGCATCCCGGCGGGACCAAAGGGTAACACCGGTGGCGGATGGCCATGCGCCGCATTAGCTGGTTGGCGGGGTAACGGCCCACCAAGGCGACGATGCGTAGGGGTTCTGAGAGGAAGGTCCCCCACACTGGTACTGAGACACGGACCAG	1	13	15	0	1	18	2	8	5	0	0	0	0	1	1	0	0	0	0	1	1	0	1	2	0	9	7	8	4	8	0	6	2	0	0	3	0	0	1	0	6	10	11	5	5	6	11	0
606	GACGAACGCTGGCGGCGCGCCTAACACATGCAAGTCGAACGGAGATATTTTGCTTGAAGTTTTCGGATGGAAAGCAGCTTATCTTAGTGGCGAACGGGTGAGTAACACGTGAGCAACCTGCCTTTCAGAGGGGGACAACATTTGGAAACGAATGCTAATACCGCATAAGACCACAGTGTCGCATGGCACAGGGGTCAAAGGAGCAATCCGCTGAAAGATGGGCTCGCGTCCGATTAGGTAGTTGGTGAGGTAACGGCCCACCAAGCCGACGATCGGTAGCCGGACTGAGAGGTTGAACGGCCACATTGGGACTGAGACACGGCCCAG	0	0	0	0	0	0	0	0	0	0	0	0	0	0	0	0	0	0	0	0	0	0	0	0	0	0	0	0	0	0	0	0	0	0	0	0	0	0	0	0	0	0	0	0	0	0	0	0
607	GACGAACGCTGGCGGCGTGCTTAACACATGCAAGTCGAACGGGATCCATTGGTGCTTGCACTTTTGGTGAGAGTGGCGAACGGGTGAGTAACACGTGAGTAACCTGCCCTTTTCTTTGGGATAAGCCTGGGAAACTGGGTCTAATACTGGATGTTCCGGCTTCCTCGCATGGGGTTGTTGGGAAAGGTTTTTTCTGGATTGGGATGGGCTCGCGGCTTATCAGCTTGTTGGTGGGGTGATGGCTTACCAAGGCTTTGACGGGTAGCCGGCCTGAGAGGGTGGTCGGTCACACTGGGACTGAGATACGGCCCAG	0	0	0	0	0	0	0	0	0	0	0	0	0	0	0	0	0	0	0	0	0	0	0	0	0	0	0	0	0	0	0	0	0	0	0	0	0	0	0	0	0	0	0	0	0	0	0	0
608	GATGAACGCCGGCGGTGTGCCTAATACATGCAAGTCGTACGCACTGGCCCAACTGATTGATGGTGCTTGCACCTGATTGACGTTGGATCACCAGTGAGTGGCGGACGGGTGAGTAACACGTGGGTAACCTGCCCAAGAGACTGGGATAACACCTGGAAACAGATGCTAATACCGGATAACAACACTAGACGCATGTCTAGAGTTTAAAAGATGGTTCTGCTATCACTCTTGGATGGACCTGCGGTGCATTAGCTAGTTGGTAAGGTAACGGCTTACCAAGGCAATGATGCATAGCCGAGTTGAGAGACTGATCGGCCACATTGGGACTGAGACACGGCCCAA	0	6	2	0	0	0	7	0	7	0	6	0	0	21	3	13	12	4	7	2	0	7	1	0	0	8	0	6	2	0	4	1	0	5	1	10	1	1	3	6	1	1	0	6	10	0	0	0
609	GATGAACGCTGGCGGTGTGCCTAATACATGCAAGTCGTACGCACTGGCCCAACTGATTGATGGTGTTTGCACCTGATTGACGATGGATCACCAGTGAGTGGCGGACGGGTGAGTAACACGTAGGTAACCTGCCCCGGAGCGGGGGATAACATTTGGAAACAGATGCTAATACCGCATAACAACAAAAGCCACATGGCTTTTGTTTGAAAGATGGCTTTGGCTATCACTCTGGGATGGACCTGCGGTGCATTAGCTAGTTGGTAAGGTAACGGCTTACCAAGGCGATGATGCATAGCCGAGTTGAGAGACTGATCGGCCACATTGGGACTGAGACACGGCCCAA	2	6	1	1	0	1	17	1	3	1	10	5	0	5	14	14	1	2	17	1	2	13	0	0	1	4	4	8	4	0	9	4	2	2	0	1	2	6	5	2	7	9	0	2	2	0	0	0
610	GATGAACGCTGGCGGCGTGCTTAACACATGCAAGTCGAACGGAGCACCCTTGAAGGAGTTTTCGGACAACAGATAGGAATGCTTAGTGGCGGACGGGTGAGTAACGCGTGAGGAACCTGCCTTGGAGAGGGGAATAACACAGTGAAAATTGTGCTAATACCGCATGATGCAGTTGGGTCGCATGGCTCTGACTGCCAAAGATTTATCGCTCTGAGATGGCCTCGCGTCTGATTAGCTAGTTGGTGGGGCAACGGCCCACCAAGGCGACGATCAGTAGCCGGACTGAGAGGTTGACCGGCCACATTGGGACTGAGACACGGCCCAG	0	0	0	0	0	0	0	0	0	0	0	0	0	0	0	0	0	0	0	0	0	0	0	0	0	0	0	0	0	0	0	0	0	0	0	0	0	0	0	0	0	0	0	0	0	0	0	0
611	GATGAACGCTAGCGACAGGCTTAACACATGCAAGTCGAGGGGCAGCATGGGGAGTAGCAATACTCTCTGATGGCGACCGGCGCAAGGGTGCGTAACGCGTGAGCAACTTGCCCTCATCAGGGGAATAATCGCTGGAAACGGCGTCTAATGCCCCATGGTGATGGTTCCAGGCATCTGGTTCCATCTAAAGATCCGTCGGATGAGGATAGGCTCGCGTGACATTAGCTTGACGGCGGGGTAACGGCCCACCGTGGCGACGATGTCTAGGGGTTCTGAGAGGAAGGTCCCCCACACTGGAACTGAGACACGGTCCAG	0	1	0	7	1	0	8	2	0	1	3	1	4	6	7	1	2	0	2	2	0	7	4	5	1	1	3	0	2	2	0	4	0	1	0	0	5	1	0	0	1	1	0	2	5	2	12	25
612	GATGAACGCTGGCGGCGTGCTTAACACATGCAAGTCGAACGGGGTACCCTTGATTGAGGATTCGTCCAAATGATAGGAATACCTAGTGGCGGACGGGTGAGTAACGCGTGAGGAACCTGCCTTGGAGTGGGGAATAACAGTTAGAAATAGCTGCTAATACCGCATAATGCAACTAAGTCGCATGGCTTTGGTTGCCAAAGATTTATCGCTCTGAGATGGCCTCGCGTCTGATTAGATAGTTGGCGGGGTAACGGCCCACCAAGTCGACGATCAGTAGCCGGACTGAGAGGTTGGCCGGCCACATTGGGACTGAGACACGGCCCAG	0	2	0	1	4	4	10	0	0	1	0	0	3	0	1	0	1	1	4	1	1	5	1	5	0	4	0	0	0	1	0	2	2	0	1	1	0	1	0	0	2	3	0	0	0	0	6	1
613	GATGAACGCTGGCGGCGTGCCTAACACATGCAAGTCGAACGGGGCGCGCAGGCTGAGGCTTTTCGGAGCGGAAGCCTGCGCTGCCCAGTGGCGGACGGGTGAGTAACGCGTGGGCAACCTGCCCTGCACTGGGGGACAACAGCCGGAAACGGCTGCTAATACCGCATATGCCCGCAGCCCCGCATGGGGCGGCGGGGGAAGCTCCGGCGGTGCAGGATGGGCCCGCGTCTGATTAGCTGGTTGGCGGGGCAACGGCCCACCAAGGCGACGATCAGTAGCCGGCCTGAGAGGGTGAACGGCCACATTGGGACTGAGACACGGCCCAA	0	0	0	1	2	1	1	0	0	3	2	0	12	0	0	1	2	2	2	3	2	2	4	1	24	0	2	0	0	5	6	0	9	4	7	0	44	0	0	3	2	3	4	11	56	2	5	31
614	GACGAACGCTGGCGGCGTGCTTAACACATGCAAGTCGAACGGAGCGCCCCTGAAAGAGTTTTCGGACAATGGAAGGGAACGCTTAGTGGCGGACTGGTGAGTAACGCGTGAGGAACCTGCCTTTCGGAGGGGGACAACAGTTGGAAACGACTGCTAATACCGCATGACACATGACTGTGGCATCATAGACATGTCAAAGATTTTATCGCCGAAAGATGGCCTCGCGTCTGATTAGCTAGTTGGTGAGGTAACGGCTCACCAAGGCAACGATCAGTAGCCGGACTGAGAGGTTGGCCGGCCACATTGGGACTGAGATACGGCCCAG	1	1	0	7	0	0	27	0	2	17	3	5	25	1	6	0	0	1	0	0	2	3	1	0	68	2	0	13	0	2	10	2	2	7	0	1	2	1	0	6	6	3	5	10	10	35	6	17
615	GATGAACGCTAGCTACAGGCTTAACACATGCAAGTCGAGGGGCAGCATGGCCTATCTTTCGGGATAGGCTGATGGCGACCGGCGCACGGGTGAGTAACGCGTATCCAACCTTCCCTTTACTGGGGTCCAGCCCGTCGAAAGGCGGATTAATCCCCCATGTTCTCCGTCCCGGACATCTGTGTCGGAGCAAAGATTTATCGGTAAAGGATGGGGATGCGTCCGATTAGCTTGTTGGCGGGGTAACGGCCCACCAAGGCATCGATCGGTAGGGGTTCTGAGAGGAAGGTCCCCCACACTGGTACTGAGACACGGACCAG	0	1	0	0	0	1	0	0	0	0	2	1	0	5	0	0	9	0	0	1	2	4	6	1	0	2	0	0	0	2	0	0	1	2	3	2	1	2	0	0	0	0	1	0	0	0	2	3
616	GATGAACGCTGGCGGCGTGCTTAACACATGCAAGTCGAACGAAGCACCTGAGAATGATTCTTCGGATGAAGTCTCTTGTGACTGAGTGGCGGACGGGTGAGTAACGCGTGGGTAACCTGCCTCACACAGGGGGATAACAGTTGGAAACGACCGCTAATACCGCATAAGCTGCCGGTGCCGCATGGCACTGACGGAAAAGATTTATCGGTGTGAGATGGACCCGCGTCTGATTAGCCAGTTGGCAGGGTAACGGCCTACCAAAGCGACGATCAGTAGCCGGCCTGAGAGGGTGAACGGCCACATTGGGACTGAGACACGGCCCAG	0	12	2	7	0	0	35	0	0	0	0	0	0	0	0	0	0	0	0	0	0	0	0	0	0	0	0	0	0	0	0	0	0	0	0	0	0	0	0	0	0	0	0	0	0	33	1	8
617	GATGAACGCTGGCGGCGTGCTTAACACATGCAAGTCGAACGAAGCGATCAGGAGGAAATTTTCGGATGGAATCCGGATTGACTGAGTGGCGGACGGGTGAGTAACGCGTGGGTAACCTGCCTCATACAGGGGGATAACAGTTAGAAATGACTGCTAATACCGCATAAGCGCACGGGGATGCATATCTTTGTGTGAAAAACTCCGGTGGTATGAGATGGACCCGCGTCTGATTAGCTAGTTGGTGAGGTAACGGCTCACCAAGGCGACGATCAGTAGCCGACCTGAGAGGGTGACCGGCCACATTGGGACTGAGACACGGCCCAA	0	0	0	0	0	0	1	0	1	0	0	0	0	1	0	0	1	2	1	0	2	0	0	4	0	0	0	0	0	3	0	0	3	0	5	0	0	0	0	1	0	1	1	0	0	1	0	0
618	GATGAATGCTGGCGGCGTGCCTAATACATGCAAGTCGAGCGGTAGCAGGGCTTCACCGTGTTTTCGAGGCTTCGGGCTTTTTAGCGGGAGTTTTGGTCGAGAACACAGTGAAGCTGCTGACGAGCGGCGGACGGCTGAGTAACGCGTGGGAACATACCCCAAACTGAGGGATAACTACTCGAAAGAGTGGCTAATACCGCATGTGATCTTCGGATTAAAGGATTTATCCGGTTTGGGAATGGCCTGCGTACGATTAGATAGTTGGTGAGGTAAAGGCTCACCAAGTCGACGATCGTTAGATGGTTTGAGAGGATGATCATCCAGACTGGGACTGAGACACGGCCCAG	0	0	0	5	1	0	5	0	2	6	1	6	39	0	1	9	2	5	1	3	11	6	8	17	6	4	7	0	2	5	8	3	4	27	1	16	39	2	3	17	2	6	0	0	0	9	5	21
619	GATGAACGCTGGCGGCGTGCCTAACACATGCAAGTCGAGCGATTTACTTCGGTAAAGAGCGGCGGACGGGTGAGTAACGCGTGGGTAACCTGCCCTGTACACACGGATAACATACCGAAAGGTATGCTAATACGAGATAAAATATTTTTATCGCATGGTAGAAATATCAAAGCTTTTGCGGTACAGGATGGACCCGCGTCTGATTAGCTAGTTGGTAAGGTAACAGCTTACCAAGGCGACGATCAGTAGCCGACCTGAGAGGGTGATCGGCCACATTGGAACTGAGACACGGTCCAA	0	0	0	0	0	0	8	1	0	0	13	88	0	3	5	0	0	0	0	0	0	0	0	0	0	0	0	0	0	0	0	0	3	0	2	0	0	2	183	0	0	0	0	0	0	0	0	0
620	GATGAACGCTAGCGGCGTGCCTAATACATGCAAGTCGAGCGAGCTTGCCTAGATGATTTTAGTGCTTGCACTAAATGAAACTAGATACAAGCGAGCGGCGGACGGGTGAGTAACACGTGGGTAACCTGCCCAAGAGACTGGGATAACACCTGGAAACAGATGCTAATACCGGATAACAACACTAGACGCATGTCTAGAGTTTGAAAGATGGTTCTGCTATCACTCTTGGATGGACCTGCGGTGCATTAGCTAGTTGGTAAGGTAACGGCTTACCAAGGCAATGATGCATAGCCGAGTTGAGAGACTGATCGGCCACATTGGGACTGAGACACGGCCCAA	0	1	0	0	0	0	0	0	0	0	2	0	0	2	1	2	2	2	1	0	1	1	1	0	0	4	3	0	1	0	2	2	6	2	0	4	0	1	1	1	0	1	0	1	1	0	0	0
622	GATGAACGCTAGCTACAGGCTTAACACATGCAAGTCGAGGGGCAGCATGGTCTTAGCTTGCTAAGGCCGATGGCGACCGGCGCACGGGTGAGTAACGCGTATCCAACCTGCCTTACACTCTTGGACAGCCTTCTGAAAGGGAGATTAATACAAGATGTTATCATGAGTAAGCATTTTCGCATGATTAAAGGTTTACCGGTGTAAGATGGGGATGCGTTCCATTAGATAGTAGGCGGGGTAACGGCCCACCTAGTCTTCGATGGATAGGGGTTCTGAGAGGAAGGTCCCCCACATTGGAACTGAGACACGGTCCAA	0	0	0	1	0	0	0	0	0	0	0	0	0	0	0	0	0	0	0	0	0	0	0	0	0	0	0	0	0	0	0	0	0	0	0	0	0	0	0	0	0	0	0	0	0	0	0	0
623	GATGAACGCTGGCGGCGTGCTTAACACATGCAAGTCGAGCGAAGCACTATAATTGGAAGCCTACGGGAAGAAGAATATAGTGACTGAGCGGCGGACGGGTGAGTAACGCGTGGGCAACCTGCCTTGCACAGGGGGATAACAGTTAGAAATGACTGCTAATACCGCATAAGACCACAGCCCCGCATGGGGCGGAGGTAAAAACCGAGGTGGTGCAAGATGGGCCCGCGTCTGATTAGGCAGTTGGTGGGGTAAGGGCCCACCAAACCGACGATCAGTAGCCGACCTGAGAGGGCGACCGGCCACATTGGGACTGAGACACGGCCCAA	9	9	5	0	6	1	3	0	0	0	0	0	0	0	0	0	0	0	0	0	0	0	0	0	0	0	0	0	0	0	0	0	0	0	0	0	0	0	0	0	0	0	0	0	0	0	0	0
624	AGTGAACGCTGGCGGCGTGCTTAACACATGCAAGTCGAACGCGAAAGGGGGCTTCGGCTCCCGAGTAGAGTGGCGCACGGGTGAGTAACGCGTGGATAATCTGCCCTCTTGTTCGGGATAACTGCTGGAAACGGCAGCTAATACCGGATAAGCTCCACCAATTGTATGGTGGAGGAAAGGAGGCCTCTTCATGAAAGCTTCCGCGAGGGGATGAGTCCGCGTCCCATTAGCTAGTTGGTGAGGTAACGGCCCACCAAGGCAACGATGGGTAGCCGGTCTCAGAGGATGACCGGCCACACTGGAACTGACACACGGTCCAG	5	0	0	2	5	2	1	0	0	0	0	0	0	0	0	0	0	0	0	0	0	0	0	0	0	0	0	0	0	0	0	0	0	0	0	0	0	0	0	0	0	0	5	0	0	0	0	0
626	GATGAACGCTGGCGGCGTGCTTAACACATGCAAGTCGAACGGAAATGCCACGCTGAGGAGACTTCGGTCAAATCTTGTGACATTTTAGTGGCGGACGGGTGAGTAACGCGTGGGTAACCTGCCTCACACTGGGGGATAACACTTAGAAATAGGTGCTAATACCGCATAAGCGCACGGGACTGCATGGTCCAGTGTGAAAAACTCCGGTGGTGTGAGATGGACCCGCGTCTGATTAGCTAGTTGGCGGGGTAAGGGCCCACCAAGGCGACGATCAGTAGCCGGCCTGAGAGGGTGGACGGCCACATTGGGACTGAGACACGGCCCAA	0	0	0	0	0	0	0	0	0	0	0	0	0	0	0	0	0	0	0	0	0	0	0	0	0	0	0	0	0	0	0	0	0	0	0	0	0	0	0	0	0	0	0	0	0	0	0	0
627	GATGAACGCTGGCGGCGTGCCTAACACATGCAAGTCGAACGAAGCGCTCGGACGGAGTCTCTTCGGAGAGGAAGGCCGGGCGACTGAGTGGCGGACGGGTGAGTAACGCGTGGGCAACCTGCCCTGCACAGGGGGACAACAGCCGGAAACGGCTGCTAATACCGCATAAGCGCACAGCTTCGCATGAAGCGGTGCGAAAAGCTTTGGCGGTGCAGGATGGGCCCGCGTCTGATTAGCTTGTTGGCGGGGCAACGGCCCACCAAGGCGACGATCAGTAGCCGGCCTGAGAGGGTGGACGGCCACATTGGGACTGAGACACGGCCCAG	0	0	0	0	0	0	0	0	0	0	0	0	0	0	0	0	0	0	0	0	0	0	0	0	0	0	0	0	0	0	0	0	0	0	0	0	0	0	0	0	0	0	0	0	0	0	1	0
628	GATGAACGCTGGCGGCGTGCCTAACACATGCAAGTCGAACGAAGCATGCAGGAAGAAGCCCTTCGGGGCGGGCGCCTGGATGACTGAGTGGCGGACGGGTGAGTAACGCGTGGGCAACCTGCCCCATACAGGGGGATAACAGCCGGAAACGGCTGCTAATACCGCATAAACCAGGGAGGCGCATGCCTTTGTGGGGAAAGCTCCGGCGGTATGGGAGGGGCCCGCGTCTGATTAGCTTGTTGGCGGGGCAGCGGCCCACCAAGGCGACGATCAGTAGCCGGCCTGAGAGGGCGGACGGCCACATTGGGACTGAGACACGGCCCAA	0	0	0	0	0	0	14	0	0	0	0	0	0	0	0	0	3	23	101	1	25	2	5	13	0	0	0	0	0	0	0	0	0	0	0	0	0	0	0	0	0	0	0	0	0	16	1	19
629	GATGAACGCTGGCGGCGTGCCTAACACATGCAAGTCGAGCGGAAGCGTTACGAAGGAAGTTTTCGGATGGAATTGGTAACGGTTTAGCGGCGGACGGGTGAGTAACACGTGGGCAACCTGCCTTATACTGGGGGATAACAGTTAGAAATGACTGCTAATACCGCATAAGCGCCCATCCCCGCATGGGGAAGAGCGAAAAACTCCGGTGGTATAAGATGGGCCCGCGCCTGATTAGGTAGTTGGTGGGGTAACGGCCTACCAAGCCGACGATCAGTAGCCGACCTGAGAGGGTGGCCGGCCACATTGGGACTGAGACACGGCCCAA	0	0	0	0	0	0	0	0	0	0	0	0	0	0	0	0	0	0	0	0	0	0	0	0	0	0	0	0	0	0	0	0	0	0	0	0	0	0	0	0	0	0	0	1	0	0	0	0
630	GATGAACGCTGGCGGCGTGCCTAACACATGCAAGTCGAACGGGGGCAGATTGAAACCTAGTGATATCTGCCCGAGTGGCGGACGGGTGAGTAACGCGTGGACAACCTGCCGCATGCAGGGGGATACCGGCTGGAAACAGCCGCTAATACCGCATATGCGCACGGCGCCGCATGGCGCAGTGCGGAAAGGGAGCAATCCCGGCATGCGATGGGTCCGCGTCCGATTAGCTTGTTGGCGGGGCAGCGGCCCACCAAGGCGACGATCGGTAGCCGGCCTGAGAGGGCGGACGGCCACATTGGGACTGAGACACGGCCCAA	27	21	14	1	46	10	0	0	0	15	2	0	1	0	0	3	2	0	1	2	1	2	0	1	0	2	1	0	0	0	1	3	2	15	3	0	33	3	3	9	1	9	0	0	0	4	4	9
631	GATGAACGCTGGCGGCGTGCTTAACACATGCAAGTCGAACGGGCTCATATTGAAACCTAGTGATTTATGAGTTAGTGGCGGACGGGTGAGTAACGCGTGGAAAACCTGCCGTATACTGGGGGATAACACTTAGAAATAGGTGCTAATACCGCATAAGCGCACAGCTTCGCATGAAGTGGTGTGAAAAACTCCGGTGGTATACGATGGTTCCGCGTCTGATTAGCTTGTTGGTGGGGTAATGGCTCACCAAGGCGACGATCAGTAGCCGGCCTGAGAGGGTGAACGGCCACATTGGGACTGAGACACGGCCC	0	0	0	2	0	2	2	0	1	17	0	3	16	0	12	8	15	15	0	3	10	25	16	23	22	1	41	30	0	4	26	0	0	0	0	0	0	0	2	0	0	0	7	4	12	5	0	8
632	GATGAACGCTGGCGGCGTGCCTAACACATGCAAGTCGAACGGGCGCGGCGTCCGGCAGGGGCCTCGGCCCCTGCGGCGCCGCGCGAGTGGCGGACGGGTGAGTAACGCGTGGGCAACCTGCCCTGTACTGGGGGATAACACCTGGAAACAGGTGCTAATACCGCATAAGCGCGGCGTGCCGCATGGCATGGCGCGGAAAACCCCGGTGGTACAGGATGGGCCCGCGTCTGATTAGCTGGTTGGCAGGGTAACGGCCTACCAAGGCGACGATCAGTAGCCGGCCTGAGAGGGTGGACGGCCACACTGGGACTGAGACACGGCCCAA	9	0	7	7	31	17	17	2	1	2	0	0	6	0	0	0	0	0	1	0	0	1	0	0	0	0	0	0	0	0	3	0	0	0	0	0	0	0	0	0	0	0	30	28	2	45	11	23
633	GATGAACGCTGGCGGCGTGCTTAACACATGCAAGTCGAACGAAGCAGGAGGGTGCTTGCACCTTCCTGACTGAGTGGCGGACGGGTGAGTAACACGTGGATAATCTGCCCTGCACAGGGGGACAACAGCTAGAAATGGCTGCTAATACCGCATAAGCCTACAGCCTCGCATGAGGGAGCAGGAAAAGAAATTCGGTGCAGGATGAGTCCGCGTCTGATTAGCTAGTTGGAGGGGTAAGAGCCCACCAAGGCAACGATCAGTAGCCGGCCTGAGAGGGCGACCGGCCACATTGGGACTGAGACACGGCCCAA	72	23	17	3	18	28	6	0	0	0	0	0	0	0	0	0	0	0	0	0	0	0	0	0	0	0	0	0	0	0	0	0	0	0	0	0	0	0	0	0	0	0	1	8	5	16	1	4
634	GATGAACGCTGGCGGCGTGCCTAACACATGCAAGTCGAACGGGGGCAGATTGAAACCTAGTGATATCTGCCCGAGTGGCGGACGGGTGAGTAACGCGTGGACAACCTGCCGCATGCAGGGGGATACCGGCTGGAAACAGCCGCTAATACCGCATATGCGCACGGCGCCGCATGGCGCTGCGCGGAAAGGGAGCGATTCCGGCATGCGATGGGTCCGCGTCCGATTAGCTTGTTGGCGGGGCAGCGGCCCACCAAGGCGACGATCGGTAGCCGGCCTGAGAGGGCGGACGGCCACATTGGGACTGAGACACGGCCCAA	22	11	13	3	52	8	4	0	0	18	1	0	4	1	1	1	2	0	0	5	3	6	0	0	0	0	1	1	0	0	1	1	6	13	2	0	38	2	4	12	2	13	0	0	0	3	8	12
635	GACGAACGCTGGCGGCGTGCTTAACACATGCAAGTCGAACGGAACGCCTTGGAAAGAGATTTCGGTCAATGGAAGGGGTTGTTTAGTGGCGGACGGGTGAGTAACGCGTGAGGAACCTGCCTTTCAGAGGGGGACAACAGTTGGAAACGACTGCTAATACCGCATAATGCATAGGTATCGCATGGTACAGATGCCAAAGATTTATCGCTGAGAGATGGCCTCGCGTCTGATTAGCTAGTTGGTAGGGTAACGGCCTACCAAGGCGACGATCAGTAGCCGGACTGAGAGGTTGGCCGGCCACATTGGGACTGAGATACGGCCCAG	0	0	0	0	0	0	0	0	0	0	0	0	0	0	0	0	0	0	0	0	0	0	0	0	0	0	0	0	0	0	0	0	0	0	0	0	0	0	1	0	0	0	0	0	0	2	25	52
636	GATGAACGCTGGCGGCGTGCTTAACACATGCAAGTCGAACGGGGTACCCTTGAAGGAGGCTTCGGCCAACAGATAGGAATACCTAGTGGCGGACGGGTGAGTAACGCGTGAGGAACCTGCCTTGGAGTGGGGAATAACAGTTAGAAATAGCTGCTAATACCGCATAATGCAGTTGGGTCGCATGACTCTGACTGCCAAAGATTTATCGCTCTGAGATGGCCTCGCGTCTGATTAGATAGTTGGCGGGGTAACGGCCCACCAAGTCGACGATCAGTAGCCGGACTGAGAGGTTGGCCGGCCACATTGGGACTGAGACACGGCCCAG	0	2	4	0	4	4	6	1	2	1	0	1	0	3	3	3	1	1	0	4	3	3	6	5	0	2	4	0	3	2	1	4	2	1	8	5	1	3	0	2	7	3	0	0	0	2	3	0
637	GATGAACGCTGGCGGCGTGCTTAACACATGCAAGTCGAACGGGGTACCCTTGACAGAGGCTTCGGCCAATTGATAGGAATACCTAGTGGCGGACGGGTGAGTAACGCGTGAGGAACCTGCCTTGGAGTGGGGAATAACAGCTAGAAATAGCTGCTAATACCGCATGATGCAGTGAAGTCGCATGGCTTTGCTGCCAAAGATTTATCGCTCTGAGATGGCCTCGCGTCTGATTAGATAGTTGGCGGGGTAACGGCCCACCAAGTCGACGATCAGTAGCCGGACTGAGAGGTTGGCCGGCCACATTGGGACTGAGACACGGCCCAG	1	0	1	0	0	7	6	0	2	0	0	0	2	1	0	2	1	3	9	5	1	4	7	6	0	0	2	0	1	3	1	6	17	0	4	5	1	1	4	0	7	12	0	0	1	0	1	1
638	GACGAACGCTGGCGGCGTGCTTAACACATGCAAGTCGAACGGAGCACCCTTGAAGGAGTTTTCGGACAACGGAGAGGAATGCTTAGTGGCGGACTGGTGAGTAACGCGTGAGGAACCTGCCTTTCGGAGGGGGACAACAGTTGGAAACGACTGCTAATACCGCATGATACATTTGGGCCGCATGGTCTGAATGTCAAAGATTTATCGCCGAAAGATGGCCTCGCGTCTGATTAGCTAGTTGGTGGGGTAACGGCCCACCAAGGCGACGATCAGTAGCCGGACTGAGAGGTTGGCCGGCCACATTGGGACTGAGATACGGCCCAG	1	1	0	18	0	1	8	0	0	13	1	1	10	0	0	0	19	4	0	4	4	0	1	4	54	1	8	10	0	0	15	2	5	3	3	0	3	1	0	7	5	4	11	10	3	1	0	2
639	GATGAATGCTGGCGGCGTGCCTAATACATGCAAGTCGAGCGGTAGCAGGGCTTCACCGTGTTCTTGATGCTCCGGGCTGTTTTTATAGCGGGAGTTCATTTCGAGAACGCAGTGAAGCTGCTGACGAGCGGCGGACGGCTGAGTAACGCGTGGGAACATACCCCAAACTGAGGGATAACTACTCGAAAGAGTGGCTAATACCGCATGTGATCTTCGGATTAAAGGATTTATCCGGTTTGGGAATGGCCTGCGTACGATTAGATAGTTGGCGAGGTAAAGGCTCACCAAGTCGACGATCGTTAGATGGTTTGAGAGGATGATCATCCAGACTGGGACTGAGACACGGCCCAG	0	0	0	0	0	0	0	0	0	0	0	0	0	0	0	0	0	0	0	0	0	0	0	0	0	0	0	0	0	0	0	0	0	0	0	0	0	0	0	0	0	0	0	0	0	0	0	0
641	GATGAACGCTGGCGGCGTGCTTAACACATGCAAGTCGAACGGAGTACCCTTGAAGGAGTTTTCGGACAACTGATAGGACTACTTAGTGGCGGACGGGTGAGTAACGCGTGAGTAACCTGCCTTGGAGTGGGGGATAACAGCTGGAAACAGCTGCTAATACCGCATAATGCAGTTGGGTCGCATGGCTCTGACTGCCAAAGATTTATCGCTCTGAGATGGACTCGCGTCTGATTAGCTAGTTGGCGGGGTAACGGCCCACCAAGGCGACGATCAGTAGCCGGACTGAGAGGTTGGCCGGCCACATTGGGACTGAGACACGGCCCAG	0	1	0	0	38	0	6	0	0	0	3	3	10	1	4	2	2	6	1	3	2	3	4	15	0	1	8	0	0	2	2	2	2	5	8	3	3	3	5	8	3	4	0	7	2	3	7	22
642	GACGAACGCTGGCGGCGTGCCTAATACATGCAAGTCGTACGCACTGGCCCAACTGATTGATGGTGCTTGCACCTGATTGACGATGGATCACCAGTGAGTGGCGGACGGGTGAGTAACACGTAGGTAACCTGCCCCGGAGCGGGGGATAACATTTGGAAACAGATGCTAATACCGCATAACAACAAAAGCCACATGGCTTTTGTTTGAAAGATGGCTTTGGCTATCACTCTGGGATGGACCTGCGGTGCATTAGCTAGTTGGTAAGGTAACGGCTTACCAAGGCGATGATGCATAGCCGAGTTGAGAGACTGATCGGCCACAATGGAACTGAGACACGGTCCAT	0	3	1	0	0	0	5	4	2	4	5	4	1	15	15	9	7	3	19	0	0	4	0	0	1	7	1	7	2	1	4	7	3	4	0	7	0	1	2	3	3	2	5	2	7	0	0	0
643	GATGAACGCTGGCGGCGTGCTTAACACATGCAAGTCGAACGGAGCACCCCTGACGGAGTTTTCGGACAACTGAAGGGACTGCTTAGTGGCGGACGGGTGAGTAACGCGTGAGCAACCTGCCTTGGAGTGGGGAATAACAGCTGGAAACAGCTGCTAATACCGCATGATATGTCTGTATCACATGGTACTGGACATCAAAGATCTATCGCTCTGAGATGGGCTCGCGTCTGATTAGCTAGTTGGTGGGGCAACGGCCCACCAAGGCGACGATCAGTAGCCGGACTGAGAGGTTGGCCGGCCACATTGGGACTGAGACACGGCCCAG	3	0	0	1	14	1	0	0	0	11	0	0	2	0	0	3	13	5	0	11	10	8	2	8	8	0	0	0	0	0	4	0	1	4	9	5	17	3	0	9	9	4	1	1	1	11	12	11
644	GACGAACGCTGGCGGCGCGCCTAACACATGCAAGTCGAACGGTGAAATGAAGCTTGCTTCATGGATCAGTGGCGGACGGGTGAGTAACACGTGAGCAACCTGCCTTTCAGTGGGGGACAACAGTTGGAAACGACTGCTAATACCGCATAACATGCCGGGGAGGCATCTCCTTGGTATCAAAGATTTATCGCTGAAAGATGGGCTCGCGTCTGATTAGATAGTTGGTGAGGTAACGGCCCACCAAGTCGACGATCAGTAGCCGGACTGAGAGGTTGAACGGCCACATTGGGACTGAGACACGGCCCAG	0	0	0	0	0	0	0	0	0	0	0	0	0	0	0	1	7	40	3	34	8	0	13	74	0	0	0	1	0	0	1	0	0	1	0	0	0	0	0	0	0	0	0	0	0	0	0	0
646	GATGAACGCCGGCGGTGTGCCTAATACATGCAAGTCGTACGCACTGGCCCAACTGATTGATGGTGCTTGCACCTGATTGACGTTGGATCACCAGTGAGTGGCGGACGGGTGAGTAACACGTAGGTAACCTGCCCCGGAGCGGGGGATAACATTTGGAAACAGATGCTAATACCGCATAACAACAAAAGCCACATGGCTTTTGTTTGAAAGATGGCTTTAGCTATCACTCTGGGATGGACCTGCGGTGCATTAGCTAGTTGGTAAGGTAACGGCTTACCAAGGCGATGATGCATAGCCGAGTTGAGAGACTGATCGGCCACAATGGAACTGAGACACGGTCC	0	4	1	0	0	0	2	0	0	4	20	12	2	14	18	11	14	10	19	7	4	19	1	0	3	11	9	14	6	1	5	9	3	12	6	13	1	11	10	14	9	7	0	1	0	0	0	0
647	GATGAACGCTGGCGGCGTGCCTAACACATGCAAGTCGAGCGAAGCACATGAATACGATTCTTCGGATGAGGATTCTTGTGACTGAGCGGCGGACGGGTGAGTAACGCGTGGGCAACCTGCCTTACACAGGGGGATAACAGTTAGAAATGACTGCTAATACCGCATAAGACCACAAAACCGCATGGTTTGGTGGTAAAAACTCCGGTGGTGTAAGATGGGCCCGCGTCTGATTAGGTAGTTGGTGGGGTAACGGCCTACCAAGCCGACGATCAGTAGCCGACCTGAGAGGGTGACCGGCCACATTGGGACTGAGACACGGCCCAG	0	0	0	0	0	0	0	0	0	0	0	61	0	0	0	0	0	0	0	0	0	0	0	0	0	0	0	0	0	0	0	0	0	0	0	0	0	0	0	0	0	0	0	0	0	0	0	0
648	GATGAACGCTGGCGGCGTGCTTAACACATGCAAGTCGAGCGAAAATAATTGAGAGCTTGCTTTTAATTATTTTAGCGGCGGACGGGTGAGTAACGTGTGGGTAACCTGCCTTTTACTGGGGAATAATCACTGGAAACGGTGACTAATACCGCATAATATTCTTAGGAGGCATCTTCTGAGAAGGAAAGGAGAAATTCGGTAAAAGATGGGCCCGCATCTGATTAGCTAGTTGGTGAGATAACAGCCCACCAAGGCGACGATCAGTAGCCGACCTGAGAGGGTGACCGGCCACATTGGGACTGAGACACGGCCCAA	0	0	0	0	0	0	0	0	0	0	0	0	0	0	0	0	0	0	0	0	0	0	0	0	0	0	0	0	0	0	0	0	0	0	0	0	0	0	0	0	0	0	0	0	0	0	0	0
649	GATGAACGCTAGCTACAGGCTTAACACATGCAAGTCGAGGGGCAGCATGAACTTAGCTTGCTAAGTTTGATGGCGACCGGCGCACGGGTGAGTAACACGTATCCAACCTGCCTCATACTCGGGGATAGCCTTTCGAAAGAAAGATTAATACCCGATGTCATAGTCCTACCGCATGATGGGATTATTAAAGAATTTCGGTATGGGATGGGGATGCGTTCCATTAGTTAGTTGGCGGGGTAACGGCCCACCAAGACAACGATGGATAGGGGTTCTGAGAGGAAGGTCCCCCACATTGGAACTGAGACACGGTCCAA	3	1	2	2	8	7	0	0	4	0	0	3	1	1	8	0	0	0	0	0	0	0	0	0	0	0	2	1	0	5	0	0	1	1	1	5	0	2	1	3	0	0	1	0	8	0	0	0
650	GATGAACGCTGGCGGCGTGCTTAACACATGCAAGTCGAACGAAGCAATAGGAAGGAAGTTTTCGGATGGAATTCATATTGACTGAGTGGCGGACGGGTGAGTAACGCGTGGGTAACCTGCCTCATACAGGGGGATAACAGTTAGAAATGACTGCTAATACCGCATAAGCACACAGAATCGCATGATTCGGTGTGAAAAACTCCGGTGGTATGAGATGGACCCGCGTCTGATTAGCTAGTTGGTGGGGTAAAGGCCTACCAAGGCGACGATCAGTAGCCGACCTGAGAGGGTGATCGGCCACATTGGGACTGAGACACGGCCCAA	3	0	1	0	1	2	0	0	0	24	11	12	45	0	23	6	0	2	1	1	0	2	0	1	94	2	16	18	2	26	38	0	10	0	0	0	16	0	9	5	9	7	0	1	1	1	1	4
651	GATGAACGCCGGCGGTGTGCCTAATACATGCAAGTCGTACGCACTGGCCCAACTGATTGATGGTGCTTGCACCTGATTGACGTTGGATCACCAGTGAGTGGCGGACGGGTGAGTAACACGTAGGTAACCTGCCCCGGAGCGGGGGATAACATTTGGAAACAGATGCTAATACCGCATAACAACAAAAGCCACATGGCTTTTGTTTGAAAGATGGCTTAGCTATCACTCTGGGATGGACCTGCGGTGCATTAGCTAGTTGGTAAGGTAACGGCTTACCAAGGCGATGATGCATAGCCGAGTTGAGAGACTGATCGGCCACAATGGAACTGAGACACGGTCCAT	1	4	0	0	0	0	2	3	4	1	4	7	2	3	8	4	7	5	8	5	2	4	1	1	2	4	2	6	3	4	2	4	0	3	1	5	2	5	5	5	2	4	0	0	1	0	0	0
652	GATGAACGCTAGCGGCAGGCTTAACACATGCAAGTCGAGGGGCAGCGGGGAGGAAGCTTGCTTTCTCCGCCGGCGACCGGCGCACGGGTGAGTAACACGTATGCAACCTGCCCCTGTCAGGGGGACAACCCGCCGAAAGGCGGGCTAAACCCGCGTACATGCCACCGGGGCATCCCGGAGGCAGGAAAGGCTTCGGCCGGACAGGGATGGGCATGCGGCGCATTAGGCAGTAGGCGGGGTAACGGCCCACCTAACCGACGATGCGTAGGGGTTCTGAGAGGAAGGTCCCCCACACTGGGACTGAGACACGGCCCAA	0	2	3	5	0	3	2	1	0	0	0	1	0	1	0	1	2	1	3	0	3	2	0	1	0	1	3	1	3	7	3	0	1	0	1	4	3	0	1	0	1	4	0	0	0	16	9	18
653	GATGAACGCTAGCGACAGGCTTAACACATGCAAGTCGAGGGGCAGCGGGGGAGTAGCAATACTCCCGCCGGCGACCGGCGCACGGGTGAGTAACACGTATGCAACCTGCCCCTGTCAGGGGGACAACCCGCCGAAAGGCGGGCTAAACCCGCGTACATGCCACCGGGGCATCCCGGAGGCAGGAAAGGCTTCGGCCGGACAGGGATGGGCATGCGGCGCATTAGGCAGTAGGCGGGGTAACGGCCCACCTAACCGACGATGCGTAGGGGTTCTGAGAGGAAGGTCCCCCACACTGGTACTGAGACACGGACCAG	1	3	4	1	3	2	4	2	0	0	0	0	1	0	0	1	2	1	3	1	1	1	0	2	0	2	0	3	4	5	1	2	0	0	0	1	0	0	0	0	2	5	0	0	1	2	2	3
654	GACGAACGCTGGCGGCGTGCCTAACACATGCAAGTCGAACGATTTAGCATTTGAGCTTGCTTGAATGCTGAATAGTGGCGGACGGGTGAGTAACGCGTGAGCAACCTGCCTTTTTGAGGGGGATAACACCGGGAAACCGGAGCTAATACCGCATAAAATATTGAAATCGCATGGTATCGATATCAAAGGAGCAATCCGCAGAAAGATGGACTCGCGTCCGATTAGCTAGTTGGAGGGGTAATGGCCCACCAAGGCGACGATCAGTAGCCGGCCTGAGAGGGTGAACGGCCACATTGGGACTGAGACACGGCCCAA	5	1	1	10	12	5	4	0	4	7	1	1	0	0	0	1	0	0	1	0	0	0	0	1	12	0	2	3	0	0	0	0	1	0	0	0	6	0	0	0	0	0	4	10	5	16	0	22
655	GATGAACGCTGGCGGCGTGCTTAACACATGCAAGTCGAACGGGGCACCCCTGAAGGAGTTTTCGGACAACTGATGGGACTGCTTAGTGGCGGACGGGTGAGTAACGCGTGAGTAACCTGCCTTGGAGTGGGGAATAACAGCTGGAAACAGCTGCTAATACCGCATAATGCAGTTGGGTCGCATGGCTCTGACTGCCAAAGATTTATCGCTCTGAGATGGACTCGCGTCTGATTAGCTAGTTGGCGGGGTAACGGCCCACCAAGGCGACGATCAGTAGCCGGACTGAGAGGTTGGCCGGCCACATTGGGACTGAGACACGGCCCAG	8	0	3	2	75	1	6	1	0	0	0	2	0	0	0	0	0	0	0	0	0	0	0	0	0	0	0	0	0	0	0	0	0	0	0	0	0	0	3	0	0	0	0	4	4	3	1	0
656	GATGAACGCTAGCGGCAGGCTTAACACATGCAAGTCGAACGGCAGCGGGGATTCACTTCGGTGAATCTGCCGGCGAGTGGCGCACGGGTGAGTAACACGTATGCAACCTGCCCCTGTCAGGGGGACAACCCGCCGAAAGGCGGGCTAAACCCGCGTACATGCCACCGGGGCATCCCGGAGGCAGGAAAGGCTTCGGCCGGACAGGGATGGGCATGCGGCGCATTAGGCAGTAGGCGGGGTAACGGCCCACCTAACCGACGATGCGTAGGGGTTCTGAGAGGAAGGTCCCCCACACTGGTACTGAGACACGGACCAG	1	3	4	2	0	6	2	2	0	0	0	0	0	0	0	1	5	5	2	4	2	1	1	5	0	5	1	3	6	13	0	5	1	0	1	0	0	0	0	3	0	2	0	0	0	4	2	4
657	GATGAACGCTGGCGGCGTGCCTAACACATGCAAGTCGAGCGAAGCACACATGCGGAGGCCTCCGGGCCAAAGGATGTGTGACTGAGCGGCGGACGGGTGAGTAACGCGTGGGTAACCTGCCCTATACAGGGGGATAACAGCTAGAAATGGCTGCTAATACCGCATGAGCGCACAGCTCCGCATGGAGCGGTGTGAAAAACTCCGGTGGTATAGGATGGACCCGCGTCCGATTAGCTAGTTGGTGGGGTAAAGGCCCACCAAGGCGACGATCGGTAGCCGACCTGAGAGGGTGACCGGCCACATTGGGACTGAGACACGGCCCAA	0	0	0	0	0	0	0	0	0	0	0	0	0	0	1	0	0	0	0	0	0	0	0	0	0	0	0	0	0	0	0	0	0	0	0	0	0	0	0	0	0	0	0	0	0	0	0	0
658	GACAAACGCTGGCGGCGTGCCTAACACATGCAAGTCGAACGAAGCACTGGAGAAAGAGACTTCGGTCAATGACTCCTTTGACTTAGTGGCGGACGGGTGAGTAATGCGTGAGCAACCTGCCTTGGAGAGGGGGACAACAGCTGGAAACGGCTGCTAATACCGCATGAAGTTACTGGGGGGCATCCTTTGGTAACCAAAGATTTATCGCTCTGAGATGGGCTCACGTCTGATTAGTTAGTTGGTAGGGTAACGGCCTACCAAGACCGCGATCAGTAGCCGGACTGAGAGGTTGAACGGCCACATTGGGACTGAGATACGGCCCAG	5	13	13	2	8	0	2	0	2	0	0	1	0	0	0	0	0	0	0	0	0	0	0	0	0	0	0	0	0	0	0	0	0	0	0	0	0	0	1	0	0	0	0	1	0	2	0	5
660	ATTGAACGCTGGCGGCAGGCCTAACACATGCAAGTCGAACGGTAACAGAAAGCAGCTTGCTGCTTTGCTGACGAGTGGCGGACGGGTGAGTAATGTCTGGGAAACTGCCTGATGGAGGGGGATAACTACTGGAAACGGTAGCTAATACCGCATAACGTCGCAAGACCAAAGAGGGGGACCTTCGGGCCTCTTGCCATCGGATGTGCCCAGATGGGATTAGCTAGTAGGTGGGGTAAAGGCTCACCTAGGCGACGATCCCTAGCTGGTCTGAGAGGATGACCAGCCACACTGGAACTGAGACACGGTCCAG	0	0	0	0	0	0	0	0	0	0	0	0	0	0	0	0	0	0	0	0	0	0	0	0	0	0	0	0	0	0	0	0	0	0	0	0	0	0	0	0	0	0	1	0	0	0	0	0
661	GACGAACGCTGGCGGCGCGCCTAACACATGCAAGTCGAACGGTGAAGGAGAGCTTGCTCTCCGGATCAGTGGCGGACGGGTGAGTAACACGTGAGCAACCTGCCTTTCAGTGGGGGACAACAGTTGGAAACGGCTGCTAATACCGCATAACATGCCGGGGAGGCATCTCCTTGGTATCAAAGATTTATCGCTGAAAGATGGGCTCGCGTCTGATTAGATAGTTGGTGAGGTAACGGCCCACCAAGTCGACGATCAGTAGCCGGACTGAGAGGTTGAACGGCCACATTGGGACTGAGACACGGCCCAG	0	0	0	0	0	0	0	0	0	0	0	0	0	0	0	0	19	32	3	31	12	0	6	69	0	0	0	0	0	0	0	0	0	0	0	0	0	0	0	0	0	0	0	0	0	0	0	0
662	GACGAACGCTGGCGGCGTGCTTAACACATGCAAGTCGAACGGAGCACCCTTGAAAGAGTTTTCGGACAATGGAGAGGAATGCTTAGTGGCGGACTGGTGAGTAACGCGTGAGGAACCTGCCTTCCAGAGGGGGACAACAGTTGGAAACGACTGCTAATACCGCATGACACATTTGAATCGCATGGTTTGAATGTCAAAGATTTATCGCTGGAAGATGGCCTCGCGTCTGATTAGCTAGTAGGTGGGGTAACGGCCCACCTAGGCGACGATCAGTAGCCGGACTGAGAGGTTGACCGGCCACATTGGGACTGAGATACGGCCCAG	3	0	0	0	0	5	21	0	0	0	0	0	0	0	0	0	0	0	0	0	0	0	0	0	0	0	0	0	0	0	0	0	0	0	0	0	0	0	0	0	0	0	0	2	0	15	10	79
663	GACGAACGCTGGCGGCGTGCTTAACACATGCAAGTCGAACGGAGCACCCCTGAAGGAGTTTTCGGACAACGGATGGGAATGCTTAGTGGCGGACTGGTGAGTAACGCGTGAGGAACCTGCCCTTCAGAGGGGGACAACAGTTGGAAACGACTGCTAATACCGCATGATACATTTGAATCGCATGATTTGAATGTCAAAGATTTATCGCTGAAGGATGGCCTCGCGTCTGATTAGCTAGTTGGTGGGGTAACGGCCCACCAAGGCGACGATCAGTAGCCGGACTGAGAGGTTGACCGGCCACATTGGGACTGAGATACGGCCCAG	2	1	4	10	10	6	23	0	7	14	3	3	0	1	1	0	7	2	3	10	3	8	2	9	0	2	6	3	0	1	6	0	3	0	0	0	11	2	0	0	2	8	4	5	1	5	4	9
664	GATGAACGCTGGCGGCGTGCTTAACACATGCAAGTCGAGCGAAGCGGTAAAGTGGATTTCTTCGGAAAGAAGCTTTGCTGACTTAGCGGCGGACGGGTGAGTAACGCGTGGGTAACCTGCCTCATACAGGGGGATAACAGTTAGAAATGACTGCTAATACCGCATAAGCGCACGGGACTGCATGGTCCAGTGTGAAAAACCGAGGTGGTATGAGATGGACCCGCGTCTGATTAGCTGGTTGGCGGGGTAACGGCCCACCAAGGCGACGATCAGTAGCCGACCTGAGAGGGTGGCCGGCCACATTGGGACTGAGACACGGCCCAA	0	0	0	0	0	0	0	0	0	7	1	3	6	0	2	3	1	4	1	1	11	2	0	7	3	2	7	7	1	3	4	2	8	6	11	1	11	4	3	5	4	4	0	0	0	0	7	6
665	GACGAACGCTGGCGGCGCGCCTAACACATGCAAGTCGAACGGGGCTTACATTCTGAAGTTTTCGGATGGACGAGTGTAAGCTTAGTGGCGGACGGGTGAGTAACACGTGAGCAACCTGCCTTTCAGAGGGGGATAACAGCCGGAAACGGCTGCTAATACCGCATGAAGTTGCGGGGACACATGTCCTTGCAACCAAAGGAGCAATCCGCTGAAAGATGGGCTCGCGTCCGATTAGCCAGTTGGCGGGGTAACGGCCCACCAAAGCGACGATCGGTAGCCGGACTGAGAGGTTGAACGGCCACATTGGGACTGAGACACGGCCCAG	4	6	5	1	6	6	5	1	12	10	7	4	12	0	4	1	4	0	1	0	2	1	3	1	9	0	2	2	0	1	1	2	1	1	0	1	6	0	7	8	1	4	26	4	12	8	2	5
666	GATGAACGCTGGCGGCGTGCTTAACACATGCAAGTCGAACGAAGCACTTGAGAATGATTCTTCGGATGAAGTCTTTTGTGACTTAGTGGCGGACGGGTGAGTAACGCGTGGGTAACCTGCCTCACACAGGGGGATAACAGTTGGAAACGACCGCTAATACCGCATAACCCGCTGGTATCGCATGATACTGACGGAAAAGATTTTATCGGTGTGAGATGGACCCGCGTCTGATTAGCCAGTTGGCAGGGTAACGGCCTACCAAAGCGACGATCAGTAGCCGGCCTGAGAGGGTGAACGGCCACATTGGGACTGAGACACGGCCCAA	0	0	0	0	0	0	0	0	0	0	0	1	0	0	0	0	0	1	0	7	3	0	1	2	0	0	0	0	0	0	0	1	1	1	6	1	1	0	0	0	0	0	0	0	0	0	0	0
667	GATGAACGCTAGCGACAGGCTTAACACATGCAAGTCGAACGGACTCATATTGAAACCTAGTGATTTATGAGTTAGTGGCGGACGGGTGAGTAACGCGTGGAAAACCTGCCGTATACTGGGGGATAACACTTAGAAATAGGTGCTAATACCGCATAAGCGCACAGCTTCGCATGAAGTGGTGTGAAAAACTCTGGTGGTATACGATGGTTCCGCGTCTGATTAGCTTGTTGGCGGGGTAATGGCTCACCAAGGCGACGATCAGTAGCCGGCCTGAGAGGGTGAACGGCCACATTGGGACTGAGACACGGCCCAA	0	0	0	2	0	1	6	0	6	1	0	1	2	1	3	4	4	1	0	1	5	2	5	6	1	1	8	3	0	0	3	0	0	0	0	0	0	0	1	0	0	0	7	9	5	8	5	10
668	GATGAACGCTAGCGACAGGCTTAACACATGCAAGTCGAGGGGCAGCGGGGGAGTAGCAATACTCCCGCCGGCGACCGGCGCACGGGTGAGTAACACGTATGAAACCTGCCCGTAGCAGGGGGATAAGCGGAAGAAATTCCGTCTAATACCGCGTAACAACCCATGGAGGCATCTCCGTGGGTTTAAAGGAAGCGATTCCGGCTACGGATGGTCATGCGTCGCATTAGCTTGTTGGCGGGGTAACGGCCCACCAAGGCGACGATGCGTAGGGGTTCTGAGAGGAAGGTCCCCCACACTGGTACTGAGACACGGCCCAA	5	3	0	2	4	1	5	1	0	0	0	0	1	0	1	5	3	2	5	2	0	4	2	1	1	2	0	1	0	1	3	1	2	2	2	0	3	0	0	0	3	1	6	2	5	3	2	10
669	GATGAACGCTAGCTACAGGCTTAACACATGCAAGTCGAGGGGCAGCGAGAGGTTAGCTTGCTAACCTTGTCGGCGACCGGCGCACGGGTGAGTAACGCGTATCCAACCTTCCCATGGCTGCGGGATAGCCCGGTGAAAACCGGATTAATACCGCATGGCGTCCCTTGACGGCATCCGACAGGGACTAAAGTTTTTCGGCCATGGATGGGGATGCGTCCGATTAGCTTGTTGGCGGGGTAACGGCCCACCAAGGCGACGATCAGTAGCCGGCCTGAGAGGGTGAACGGCCACATTGGGACTGAGACACGGCCCAA	1	1	9	10	26	9	11	0	7	0	2	3	7	3	8	0	5	1	0	1	5	1	1	1	4	2	6	0	0	1	3	2	1	7	1	0	14	2	5	3	0	1	0	0	0	0	0	3
670	GACGAACGCTGGCGGCATGCCTAACACATGCAAGTCGAACGGGGATAGCAATATCCTAGTGGCGAACGGGTGAGTAACGCGTGAGCAACCTGCCTTGTACAACGGGATACCCGAGGGAAACTTCGGTTAATACGGTATAAGACCACACTACCGCATGGTAGAGGGGTAAAAGGAGAAATCCGGTATAAGATGGGCTCGCGTCGCATTAGCTAGTTGGTAAGGTAACGGCTTACCAAGGCGACGATGCGTAGCCGACCTGAGAGGGTGATCGGCCACATTGGGACTGAGATACGGCCCAG	0	0	0	0	0	0	0	0	0	0	0	0	0	0	0	0	0	0	0	0	0	0	0	0	0	0	0	0	0	0	0	0	0	0	0	0	0	0	0	0	0	0	0	0	0	0	0	0
671	GATGAACGCTAGCTACAGGCTTAACACATGCAAGTCGAGGGGCAGCATGAACTTAGCTTGCTAAGTTTGATGGCGACCGGCGCACGGGTGAGTAACACGTATCCAACCTGCCGATGACTCGGGGATAGCCTTTCGAAAGAAAGATTAATACCCGATGGCATAGTTCTTCCGCATGGTAGAACTATTAAAGAATTTCGGTCATCGATGGGGATGCGTTCCATTAGCTTGTTGGCGGGGTAACGGCCCACCAAGGCATCGATGGATAGGGGTTCTGAGAGGAAGGTCCCCCACATTGGAACTGAGACACGGACCAG	1	0	0	1	0	0	0	0	1	0	0	0	0	0	1	0	0	0	0	0	0	1	0	0	0	0	0	0	0	2	0	0	0	1	0	0	0	0	0	0	1	0	0	1	0	0	0	1
672	GATGAACGCTAGCGGCAGGCTTAACACATGCAAGTCGAACGGCAGCGGGGATTCACTTCGGTGAATCTGCCGGCGAGTGGCGCACGGGTGAGTAACACGTATGCAACCTGCCTCTGTCAGGGGTATAACTCTGCGAAAGTAGGGCTAATACCGCGTATATTCCCGGAGGGCATCCTCCGGGGAGGAAAGGTTTCGGCCGGACAGAGATGGGCATGCGGCGCATTAGGCAGTTGGCGGGGTAACGGCCCACCGAGGCGACGATGCGTAGGGGTTCTGAGAGGAAGGTCCCCCACACTGGTACTGAGACACGGACCAG	2	8	6	1	1	4	5	11	3	0	3	1	0	1	0	0	5	0	3	2	2	4	2	4	0	3	0	2	7	3	2	6	3	1	0	0	0	0	0	0	6	6	8	1	0	4	7	1
673	GACGAACGCTGGCGGCGTGCTTAACACATGCAAGTCGAGCGGGCGTAGCAATACGTCAGCGGCGGACGGGTGAGTAACGCGTGAGCAATCTGCCTCTACCAACGGGATAACACTTAGAAATAGGTGCTAATACCGTATAAGACCACGAGCCTGCATGGGCATGTGGTAAAAGCTCCGACGGGTAGAGATGAGCTCGCGTCCCATTAGCTAGTTGGTAGGGTAACGGCCTACCAAGGCGACGATGGGTAGCCGACCTGAGAGGGTGATCGGCCACATTGGAACTGAGAAACGGTCCAA	1	1	0	0	0	0	0	0	0	7	2	4	10	1	2	2	2	1	2	2	0	5	5	5	3	0	1	0	0	0	2	4	5	4	2	1	10	0	0	1	0	1	0	0	0	5	9	19
674	GATGAACGCTGGCGGCGTGCTTAACACATGCAAGTCGAACGGGCTCATATTGAAACCTAGTGATTTATGAGTTAGTGGCGGACGGGTGAGTAACGCGTGGAAAACCTGCCGTATACTGGGGGATAACACTTAGAAATAGGTGCTAATACCGCATAAGCGCACAGCTTCGCATGAAGTGGTGTGAAAAACTCCGGTGGTATACGATGGTTCCGCGTCTGATTAGCTTGTTGGTGGGGTAATGGCTCACCAAGGCGACGATCAGTAGCCGGCCTGAGAGGGTGAACGGCCACAGGGGGACTGAGACACGGCCAAA	0	0	0	0	0	0	0	0	0	0	0	0	0	0	0	0	0	0	0	0	0	0	0	0	0	0	0	0	0	0	0	0	0	0	0	0	0	0	0	0	0	0	0	0	0	98	50	196
675	GATGAACGCTAGCGGCAGGCTTAACACATGCAAGTCGAACGGCAGCGGGGATTCACTTCGGTGAATCTGCCGGCGAGTGGCGCACGGGTGAGTAACACGTATGCAACCTGCCTCTGTCAGGGGTATAACTCTGCGAAAGTAGGGCTAATACCGCGTATATTCCCGGAGGGCATCCTCCGGGGAGGAAAGGTTTCGGCCGGACAGAGATGGGCATGCGGCGCATTAGGCAGTTGGCGGGGTAACGGCCCACCAAACCGACGATGCGTAGGGGTTCTGAGAGGAAGGTCCCCCACACTGGTACTGAGACACGGACC	0	4	0	0	0	1	1	6	2	1	8	5	1	7	5	6	16	7	5	13	12	11	9	8	0	13	7	15	15	9	1	7	12	4	3	2	2	4	1	4	10	4	1	1	0	2	2	1
677	GATGAACGCTGGCGGCGTGCTTAACACATGCAAGTCGAACGGGCTCATATTGAAACCTAGTGATTTATGAGTTAGTGGCGGACGGGTGAGTAACGCGTGGAAAACCTGCCGTATACTGGGGGATAACACTTAGAAATAGGTGCTAATACCGCATAAGCGCACAGCTTCGCATGAAGTGGTGTGAAAAACTCCGGTGGTATACGATGGTTCCGCGTCTGATTAGCTTGTTGGTGGGGTAATGGCTCACCAAGGCGACGATCAGTAGCCGACCTGAGAGGGTGGCCGGCCACATTGGGACTGAGACACGGCCCAA	0	0	0	24	0	3	5	0	4	10	0	1	5	0	3	3	2	3	0	1	3	0	2	0	5	1	4	3	0	0	5	0	0	0	0	0	0	0	0	0	0	0	23	2	7	19	0	20
678	GATGAACGCTAGCGACAGGCTTAACACATGCAAGTCGAGGGGCAGCGGGGATAAAGCTTGCTTTATCTGCCGGCGACCGGCGCACGGGTGAGTAACACGTATGCAACCTGCCCTTTGCAGGGGGATAACCGGAAGAAATTCCGACTAATACCGCATAATACTTTCCGGAGACATCTCCGGAGATTCAAAGGAAGCAATTCCGGCAAAAGATGGGCATGCGTCGCATTAGCTAGTCGGCGGGGTAACGGCCCACCGAGGCGACGATGCGTAGGGGTTCTGAGAGGAAGGTCCCCCACACTGGTACTGAGACACGGACCA	1	6	8	2	4	8	3	12	3	0	1	0	1	2	4	1	4	1	0	5	7	1	4	6	0	11	9	2	0	3	2	6	1	7	14	25	5	12	4	6	2	2	2	0	3	0	3	2
679	GATGAACGCTGGCGGCGTGCCTAACACATGCAAGTCGAACGGGCGCGGCGTGCGGCAGGGGCCTCGGCCCCTGCGGCGCCGCGCGAGTGGCGGACGGGTGAGTAACGCGTGGGCAACCTGCCCTGTACTGGGGGATAACACCTGGAAACAGGTGCTAATACCGCATAAGCGCGCTGTGCCGCATGGCGCGGCGCGGAAAACCCCGGTGGTACAGGATGGGCCCGCGTCTGATTAGCTGGTTGGCAGGGTAACGGCCTACCAAGGCGACGATCAGTAGCCGGCCTGAGAGGGTGAACGGCCACATTGGGACTGAGACACGGCCCAA	4	4	3	5	6	1	8	0	0	19	0	0	7	0	0	1	1	0	0	0	1	0	0	0	17	0	2	2	0	0	18	0	0	0	0	0	3	0	0	4	0	0	18	9	16	18	3	13
680	GACGAACGCTGGCGGCGTGCCTAATACATGCAAGTCGAGCGAGCTTGCCTAGATGATTTTAGTGCTTGCACTAAATGAAACTAGATACAAGCGAGCGGCGGACGGGTGAGTAACACGTGGGTAACCTGCCCAAGAGACTGGGATAACACCTGGAAACAGATGCTAATACCGGATAACAACACTAGACGCATGTCTAGAGTTTAAAAGATGGTTCTGCTATCACTCTTGGATGGACCTGCGGTGCATTAGCTAGTTGGTAAGGTAACGGCTTACCAAGGCAATGATGCATAGCCGAGTTGAGAGACTGATCGGCCACAGGGGGACTGAGACACGGCCAAA	0	0	0	0	0	0	0	0	0	0	0	0	0	0	0	0	1	0	0	0	0	0	0	0	0	0	0	0	0	0	0	0	0	0	0	0	0	0	0	0	0	0	0	0	0	14	3	0
681	GATGAACGCTAGCGGCAGGCTTAACACATGCAAGTCGAACGGCAGCGGGGATCCACTTCGGTGAATCTGCCGGCGAGTGGCGCACGGGTGAGTAACACGTATGCAACCTGCCTCTGTCAGGGGTATAACTCTGCGAAAGTAGGGCTAATACCGCGTATATTCCCGGAGGGCATCCTCCGGGGAGGAAAGGTTTCGGCCGGACAGAGATGGGCATGCGGCGCATTAGGCAGTTGGCGGGGTAACGGCCCACCAAACCGACGATGCGTAGGGGTTCTGAGAGGAAGGTCCCCCACACTGGAACTGAGACACGGTCCAG	1	2	1	1	1	9	5	4	6	0	5	3	1	16	3	1	10	6	3	6	7	5	5	12	0	12	5	2	4	5	0	6	1	2	0	0	2	1	2	1	4	2	0	1	0	0	3	4
682	GATGAACGCCGGCGGTGTGCCTAATACATGCAAGTCGTACGCACTGGCCCAACTGATTGATGGTGCTTGCACCTGATTGACGTTGGATCACCAGTGAGTGGCGGACGGGTGAGTAACACGTAGGTAACCTGCCCCGGAGCGGGGGATAACATTTGGAAACAGATGCTAATACCGCATAACAACAAAAGCCACATGGCTTTTGTTTGAAAGATGGCTTTGGCTATCACTCTGGGATGGACCTGCGGTGCATTAGCTAGTTGGTAAGGTAACGGCTTACCAAGGCGATGATGCATAGCCGAGTTGAGAGACTGATCGGCCACAATGGAACTGAGACACGGCCCAA	3	2	1	0	0	0	3	0	2	2	0	1	3	1	2	0	0	0	2	0	1	0	1	0	0	0	0	1	0	0	4	1	1	0	3	4	1	4	0	5	0	0	19	11	7	0	0	0
684	GATGAACGCTAGCGGCAGGCTTAACACATGCAAGTCGAACGGCAGCGGGGATCCACTTCGGTGAATCTGCCGGCGAGTGGCGCACGGGTGAGTAACACGTATGCAACCTGCCTCTGTCAGGGGTATAACTCTGCGAAAGTAGGGCTAATACCGCGTATATTCCCGGAGGGCATCCTCCGGGGAGGAAAGGTTTCGGCCGGACAGAGATGGGCATGCGGCGCATTAGGCAGTTGGCGGGGTAACGGCCCACCAAACCGACGATGCGTAGGGGTTCTGAGAGGAAGGTCCCCCACACTGGTACTGAGACACGGCCCAA	1	7	6	5	2	5	4	1	1	0	4	2	0	5	2	1	10	6	6	1	6	1	6	3	2	3	5	5	6	1	3	2	1	0	0	0	1	2	0	1	0	2	21	7	0	13	6	18
685	GATGAACGCTGGCGGCGTGCCTAACACATGCAAGTCGAGCGAAGCGCATAAAATGGAATCTTCGGATGAAGCTTTATGTGACTGAGCGGCGGACGGGTGAGTAACGCGTGGGCAACCTGCCTTACACAGGGGGATAACAGTTAGAAATGACTGCTAATACCGCATAAGACCACAGGACTGCATGGTCCGGTGGTAAAAACTCCGGTGGTGTAAGATGGGCCCGCGTCTGATTAGGTAGTTGGCGGGGTAACGGCCCACCAAGCCGACGATCAGTAGCCGACCTGAGAGGGTGACCGGCCACATTGGGACTGAGACACGGCCCAG	0	0	1	0	28	2	0	0	0	0	0	0	0	0	0	0	0	0	0	0	0	0	0	0	0	0	0	0	0	0	0	0	0	0	0	0	0	0	0	0	0	0	2	0	0	5	6	0
691	GATGAACGCCGGCGGTGTGCCTAATACATGCAAGTCGTACGCACTGGCCCAACTGATTGATGGTGCTTGCACCTGATTGACGTTGGATCACCAGTGAGTGGCGGACGGGTGAGTAACACGTAGGTAACCTGCCCCGGAGCGGGGGATAACATTTGGAAACAGATGCTAATACCGCATAACAACAAAAGCCGCATGGCTTTTGTTTGAAAGATGGCTTTGGCTATCACTCTGGGATGGACCTGCGGTGCATTAGCTAGTTGGTAAGGTAACGGCTTACCAAGGCGATGATGCATAGCCGAGTTGAGAGACTGATCGGCCACAATGGAACTGAGACACGGTCCA	0	0	0	0	0	0	0	0	1	0	1	0	0	1	0	0	0	0	0	0	0	0	0	2	0	1	0	0	0	0	0	0	1	0	0	0	0	0	0	0	0	0	22	6	5	0	0	0
692	GACGAACGCTGGCGGCGTGCTTAACACATGCAAGTCGAACGGAGTGCCTAAGAAAGAGGATTCGTCCAATGGATTAGGTTACTTAGTGGCGGACTGGTGAGTAACGCGTGAGGAACCTGCCTTCCAGAGGGGGACAACAGTTGGAAACGACTGCTAATACCGCATGATACGTCGAAGCCGCATGACTTTGACGTCAAAGATTTATCGCTGGAAGATGGCCTCGCGTCTGATTAGCTAGTTGGTGGGGTAACGGCCCACCAAGGCGACGATCAGTAGCCGGACTGAGAGGTTGGCCGGCCACATTGGGACTGAGATACGGCCCAG	0	0	0	0	0	0	0	0	0	0	0	0	0	0	0	0	0	0	0	0	0	0	0	0	0	0	0	0	0	0	0	0	0	0	0	0	0	0	0	0	0	0	0	0	0	0	0	0
693	GATGAACGCTGGCGGCGTGCCTAACACATGCAAGTCGAACGGAGCGCCCGGACGGAGTATTTCGGTACAAAGACCGGGTGGCTGAGTGGCGGACGGGTGAGTAACGCGTGGACAACCTGCCGTGTACAGGGGGATAACAGCCGGAAACGGCTGCTAATACCGCATATGCGCACAGTGCCGCATGGCACAGGGCGGAAAGCCTGGATCTTATCTAGTACGGTACACGATGGGTCCGCGTCTGATTAGGTAGTTGGCGGGGTAACGGCCCACCAAGCCCACGATCAGTAGCCGGCCTGAGAGGGCGGACGGCCACACTGGGACTGAGACACGGCCCAG	0	0	0	0	0	0	0	0	0	44	0	6	2	0	5	14	21	0	2	6	29	7	13	29	48	2	26	0	0	0	9	0	0	16	8	5	0	0	0	7	0	0	0	0	0	0	0	0
694	GATGAACGCTAGCGACAGGCCTAACACATGCAAGTCGAGGGGCATCGGGGCGAGGAGCAATCCTTGCCGCCGGCGACCGGCGCACGGGTGAGTAACGCGTATGCGACCTGCCCGTTGCAGGGGGATAATCGGGAGAAATCCCGTCTAATACCGCGTAATGCCGCGGGGCTGCATGGCCCTGCGGCCAAAGGAAGCGATTCCGGCAACGGATGGGCATGCGTGACATTAGCTAGTTGGCGGGGCAACGGCCCACCAAGGCGACGATGTCTAGGGGTTCTGAGAGGAAGGTCCCCCACACTGGAACTGAGACACGGTCCAG	1	2	1	0	3	10	0	0	0	0	0	3	0	9	3	0	5	2	0	0	4	0	2	11	0	3	1	0	3	2	0	3	0	3	1	3	0	3	3	0	3	1	0	0	0	0	0	0
695	GATGAACGCCGGCGGTGTGCCTAATACATGCAAGTCGTACGCACTGGCCCAACTGATTGATGGTGCTTGCACCTGATTGACGATGGATCACCAGTGAGTGGCGGACGGGTGAGTAACACGTAGGTAACCTGCCCCGGAGCGGGGGATAACATTTGGAAACAGATGCTAATACCGCATAACAACAAAAGCCACATGGCTTTTGTTTGAAAGATGGCTTTGGCTATCACTCTGGGATGGACCTGCGGTGCATTAGCTAGTTGGTAAGGTAACGGCTTACCAAGGCGATGATGCATAGCCGAGTTGAGAGACTGATCGGCCACAATGGAACTGAGACACGGTCC	1	0	0	0	0	0	1	0	2	4	16	11	7	13	18	10	4	9	16	3	6	5	1	1	4	14	7	11	9	3	7	5	3	7	4	22	6	9	3	7	9	4	0	2	2	0	0	0
696	GACGAACGCTGGCGGCACGCCTAACACATGCAAGTCGAACGGAGTTTTAGATGCTTGCATCTGAAACTTAGTGGCGGACGGGTGAGTAACACGTGAGCAACCTGCCTTCCAGAGGGGGATAACGTTTGGAAACGAACGCTAATACCGCATAACATATATTTATCACATGGTAGATATATCAAAGGAGCAATCCGCTGGGAGATGGGCTCGCGTCCGATTAGATAGTTGGCGGGGTAACGGCCCACCAAGTCAACGATCGGTAGCCGGACTGAGAGGTTGAACGGCCACATTGGGACTGAGACACGGCCCAG	33	5	15	16	19	12	12	0	12	0	0	0	0	0	0	0	0	0	0	0	0	0	0	0	0	0	0	0	0	0	0	0	0	0	0	0	0	0	0	0	0	0	0	0	1	9	11	25
697	GATGAACGCTAGCGACAGGCTTAACACATGCAAGTCGAGGGGCAGCGGGGGAGTAGCAATACTCCCGCCGGCGACCGGCGCACGGGTGAGTAACACGTATGAAACCTGCCCGTAGCAGGGGGATAAGCGGAAGAAATTCCGTCTAATACCGCGTAACAACCCATGGAGGCATCTCCGTGGGTTTAAAGGAAGCGATTCCGGCTACGGATGGTCATGCGTCGCATTAGCTAGTTGGCGGGGTAACGGCCCACCAAGGCGACGATGCGTAGGGGTTCTGAGAGGAAGGTCCCCCACATTGGAACTGAGACACGGTCCAA	3	0	3	2	2	4	1	0	0	0	0	0	2	0	2	1	3	2	2	2	3	7	1	2	0	3	1	1	1	1	0	2	0	0	1	6	0	0	0	0	1	2	2	4	3	3	2	1
698	GATGAACGCTGGCGGCGTGCTTAACACATGCAAGTCGAACGAAGCACATTGAAGGAATTCTTCGGAAGGAAAGTGATGTGACTGAGTGGCGGACGGGTGAGTAACGCGTGGGTAACCTGCCTTACACAGGGGGATAACAGTTAGAAATGACTGCTAATACCGCATAAGACCACAGGGTCGCATGACCTTGTGGAAAAAACTGAGGTGGTGTAAGATGGGCCCGCGTCTGATTAGCTAGTTGGTGAGGTAAGAGCTCACCAAGGCGACGATCAGTAGCCGACCTGAGAGGGTGAACGGCCACATTGGGACTGAGACACGGCCCAA	1	2	4	0	2	1	4	4	5	1	5	1	2	2	0	5	5	2	1	4	6	1	7	5	0	0	3	0	1	1	2	0	4	2	14	8	7	1	0	0	1	5	0	0	0	11	1	0
699	GATGAACGCTGGCGGCGTGCTTAACACATGCAAGTCGAACGGAGCACCCCTGATCGAGTTTTCGGACAAGTGAAGGGAATGCTTAGTGGCGGACGGGTGAGTAACGCGTGAGGAACCTGCCTTGGAGAGGGGAATAACACAGTGAAAATTGTGCTAATACCGCATGAAGCAGTTGAGTCGCATGGCTCTGACTGCCAAAGATTTATCGCTCTGAGATGGCCTCGCGTCTGATTAGCTAGTTGGTGGGGCAACGGCCCACCAAGGCGACGATCAGTAGCCGGACTGAGAGGTTGACCGGCCACATTGGGACTGAGACACGGCCCAG	0	0	0	0	0	0	0	0	0	0	0	0	0	0	0	0	0	0	0	0	0	0	0	0	0	0	0	0	0	0	0	0	0	0	0	0	0	0	0	0	0	0	0	0	0	0	0	0
700	GATGAACGCTGGCGGCGTGCCTAATACATGCAAGTCGAGCGAACCACTTCGGTGGGAAGCGGCGAACGGGTGAGTAACACGTAGGTGATCTGCCCATCAGACGGGGACAACGATTGGAAACGATCGCTAATACCGGATAGGACGAAAGTTTAAAGATGCTCCTGGCATCACTGATGGATGAGCCTGCGGCGCATTAGCTAGTTGGTGGGGTAAAGGCCTACCAAGGCGACGATGCGTAGCCGACCTGAGAGGGTGAACGGCCACACTGGGACTGAGACACGGCCC	0	0	0	0	0	5	0	3	0	0	6	22	0	0	0	9	0	0	12	7	0	4	1	0	0	9	0	0	4	10	0	13	27	0	19	26	1	8	0	0	13	15	0	0	0	0	0	0
701	GATGAACGCTGGCGGCGTGCTTAACACATGCAAGTCGAACGGAGTACCTTGGAAAGAGATTTCGGTCAATGGAAGAGGATACTTAGTGGCGGACGGGTGAGTAACGCGTGAGGAACCTACCTCTCAGAGGGGGACAACAGTTGGAAACGACTGCTAATACCGCATAATATATCTGTATCGCATGGTATGGATATCAAAGATTTATCGCTGAGAGATGGCCTCGCGTCTGATTAGCTAGTTGGTAGGGTAACGGCCTACCAAGGCGACGATCAGTAGCCGGACTGAGAGGTTGGCCGGCCACATTGGGACTGAGATACGGCCCAG	1	6	10	17	0	1	0	0	0	20	2	0	1	1	0	1	2	0	1	0	0	2	2	5	13	1	4	2	0	2	3	0	2	0	0	0	0	0	0	1	1	8	0	3	2	0	12	14
702	GATGAACGCTAGCGACAGGCTTAACACATGCAAGTCGAGGGGCAGCGGGGGCGCAGGCTTGCCTGCACCTGCCGGCGACCGGCGCACGGGTGAGTAACACGTATGGAACCTGCCCGCCACAGGGGGATAACCCGGGGAAACCCGGCCTAATACCCCATGCCGCCCGGACCGGGCATCCGGTCCGGGCGAAAGGAGGAATCCGGTGGCGGCTGGGCATGCGGCGCATTAGCTTGACGGCGGGGTAACGGCCCACCGTGGCGACGATGCGTAGGGGTTCTGAGAGGAAGGTCCCCCACACTGGAACTGAGACACGGTCCAG	0	0	0	0	0	0	0	0	0	0	0	0	0	0	0	0	0	0	0	0	0	0	0	0	0	0	0	0	0	0	0	0	0	0	0	0	0	0	0	0	0	0	0	0	0	0	0	0
703	GACGAACGCTGGCGGCGTGCCTAATACATGCAAGTCGAGCGAGCTTGCCTAGACGATTTTAGTGCTTGCACTAAATGAAACTAGATACAAGCGAGCGGCGGACGGGTGAGTAACACGTGGGTAACCTGCCCAAGAGACTGGGATAACACCTGGAAACAGATGCTAATACCGGATAACAACACTAGACGCATGTCTAGAGTTTGAAAGATGGTTCTGCTATCACTCTTGGATGGACCTGCGGTGCATTAGCTAGTTGGTAAGGTAACGGCTTACCAAGGCAATGATGCATAGCCGAGTTGAGAGACTGATCGGCCACATTGGGACTGAGACACGGCCCA	0	0	0	0	0	0	0	0	0	0	0	1	0	1	2	0	0	0	1	1	0	0	0	1	0	0	1	0	1	0	0	3	1	0	0	0	0	0	0	0	0	0	0	0	0	0	0	0
704	GATGAACGCTGGCGGCGTGCCTAACACATGCAAGTCGAACGGAGATGGATGCGGAAGCGCCAGTTTACTGGAGCGGAAGGATCGATCTTAGTGGCGGACGGGTGAGTAACGCGTGGGCAACCTGCCCTGTACCGGGGGATAACACTTAGAAATAGGTGCTAATACCGCATAATAAGGAATACCGCATGGTGATCCTTTGAAAACTCCGGTGGTACAGGATGGGCCCGCGTCTGATTAGCCAGTTGGCGGGGTAACGGCCCACCAAAGCGACGATCAGCAGCCGGCCTGAGAGGGTGGACGGCCACACTGGGACTGAGACACGGCCCAG	0	0	0	0	0	0	0	0	0	0	5	1	1	0	0	1	0	1	0	13	24	0	0	6	1	0	1	8	1	102	0	11	1	5	5	0	0	7	31	19	44	1	0	0	0	0	0	0
705	GATGAACGCTGGCGGCATGCCTAATACATGCAAGTCGAACGAAGTCTTTAGAAAGCTTGCTTTTAAAAAGACTTAGTGGCGAACGGGTGAGTAACACGTAGGGAACCTGCCCATGTACCCGGGATAACAGATGGAAACGTCTGCTAAAACCGGATAGGTATAGACAAGGCATCTTGACTATATTAAAGGACCTTCGGGTGTGGACATGGATGGACCTGCGGCGTATTAGCCAGTTGGCGGGGTAACGGCCCACCAAAGCGATGATACGTAGCCGGCCTGAGAGGGTAGACGGCCACATTGGGACTGAGACACGGCCCAA	0	0	0	0	0	0	0	0	0	0	0	0	0	0	0	0	0	0	0	0	0	0	0	0	0	0	11	0	0	14	0	0	0	0	0	422	0	0	0	0	0	0	0	0	0	0	0	0
706	GATGAACGCTGGCGGCGTGCTTAACACATGCAAGTCGAACGAAGCACTGAAAGCAGATTACTTCGGTAGGAAGCTATCTTTGACTGAGTGGCGGACGGGTGAGTAACGCGTGGGTAACCTGCCTCATACAGGGGGATAACAGTTAGAAATGACTGCTAATACCGCATAAGCGCACGGGACTGCATGGTCCAGTGTGAAAAACTCCGGTGGTATGAGATGGACCCGCGTCTGATTAGCTAGTTGGTGGGGTAAGGGCTCACCAAGGCGACGATCAGTAGCCGGCCTGAGAGGGTGACCGGCCACATTGGGACTGAGACACGGCCCAA	3	4	11	0	14	2	5	0	0	0	2	3	0	0	0	0	0	0	0	0	0	0	0	0	0	1	0	0	0	2	0	0	8	4	22	3	17	0	1	7	1	6	0	0	0	2	1	2
707	GATGAACGCTAGCGACAGGCCTAACACATGCAAGTCGAGGGGCATCGGGGCGAGGAGCAATCCTTGCCGCCGGCGACCGGCGCACGGGTGAGTAACGCGTATGCGACCTGCCCGTTGCAGGGGGATAATCGGGAGAAATCCCGTCTAATACCGCGTAATGCCGCGGGGCTGCATGGCCCTGCGGCCAAAGGAAGCGATTCCGGCAACGGATGGGCATGCGTGACATTAGCTAGTTGGCGGGGCAACGGCCCACCAAGGCGACGATGTCTAGGGGTTCTGAGAGGAAGGTCCCCCACACTGGTACTGAGACACGGCCCAA	0	2	3	0	2	2	0	0	0	0	0	1	0	3	0	1	4	8	0	1	3	0	1	8	0	2	1	0	10	1	0	5	0	2	5	2	0	0	0	0	1	0	0	0	1	0	0	7
708	GATGAACGCTAGCGACAGGCTTAACACATGCAAGTCGAGGGGCAGCGGAGGCGAGTGCTTGCACTTGCCAGACGGCGACCGGCGCACGGGTGAGTAACACGTATGCGACCTGCCCGTAGCAGGGGGGGATAAGCGGAAGAAATTCCGTCTAATACCGCGTAATATCTTTCGGGGGCATCCCTGAGAGATTAAAGGAAGCGATTCCGGCTACGGATGGGCATGCGGCGCATTAGCTAGTCGGCGGGGTAACGGCCCACCGAGGCGACGATGCGTAGGGGTTCTGAGAGGAAGGTCCCCCACACTGGTACTGAGACACGGACCAG	1	4	7	5	0	3	3	0	39	0	1	3	0	0	0	1	1	0	1	0	0	2	0	3	1	7	6	0	4	1	1	6	0	13	7	7	11	4	1	14	6	4	1	0	4	2	0	1
709	GATGAACGCTAGCGGCAGGCTTAACACATGCAAGTCGAACGGCAGCGGGGATCCACTTCGGTGAATCTGCCGGCGAGTGGCGCACGGGTGAGTAACACGTATGCAACCTGCCTCTGTCAGGGGTATAACTCTGCGAAAGTAGGGCTAATACCGCGTATATTCCCGGAGGGCATCCTCCGGGGAGGAAAGGTTTCGGCCGGACAGAGATGGGCATGCGGCGCATTAGGCAGTTGGCGGGGTAACGGCCCACCAAACCGACGATGCGTAGGGGTTCTGAGAGGAAGGTCCCCACACTGGGACTGAGACACGGACCAG	0	0	0	0	1	0	0	2	0	0	0	1	0	0	0	0	0	0	0	0	0	0	0	1	0	0	0	0	0	0	0	0	0	0	0	0	0	0	0	0	0	0	36	43	1	9	12	5
710	GATGAACGCTAGCGGCAGGCTTAACACATGCAAGTCGAACGGCAGCGGGGATTCACTTCGGTGAATCTGCCGGCGAGTGGCGCACGGGTGAGTAACACGTATGCAACCTGCCTCTGTCAGGGGTATAACTCTGCGAAAGTAGGGCTAATACCGCGTATATTCCCGGAGGGCATCCTCCGGGGAGGAAAGGTTTCGGCCGGACAGGGATGGGCATGCGGCGCATTAGGCAGTAGGCGGGGTAACGGCCCACCTAACCGACGATGCGTAGGGGTTCTGAGAGGAAGGTCCCCCACACTGGTACTGAGACACGGACCAG	0	4	2	0	0	3	0	7	1	0	0	0	0	1	0	0	10	5	1	5	5	1	2	2	0	5	0	5	14	5	1	3	1	0	0	1	1	1	1	0	4	3	0	0	0	5	10	1
711	GACGAACGCTGGCGGCGTGCTTAACACATGCAAGTCGAACGGAGCACCCTTGAAAGAGACTTCGGTCAATGGAGAGGAATGCTTAGTGGCGGACTGGTGAGTAACGCGTGAGGAACCTGCCTTCCAGAGGGGGACAACAGTTGGAAACGACTGCTAATACCGCATAATGTATTGGGGCCGCATGACCCTGATACCAAAGATTTATCGCTGGAAGATGGCCTCGCGTCTGATTAGCTGGTAGGTGAGGTAACGGCTCACCTAGGCGACGATCAGTAGCCGGACTGAGAGGTTGACCGGCCACATTGGGACTGAGATACGGCCCAG	0	4	12	2	6	4	3	0	0	5	2	3	8	1	2	0	8	2	3	4	2	5	2	14	9	6	10	4	2	3	10	4	6	2	11	0	4	1	1	4	3	3	3	1	1	9	3	5
712	GATGAACGCTGGCGGCGTGCTTAACACATGCAAGTCGAACGGAGATAACATTTTCGAAGCGATTAGTTTACTAAGAGCGGAGATGTTGCTATCTTAGTGGCGGACGGGTGAGTAACGCGTGGGTAACCTGCCTTACACTGGGGGATAACACTTAGAAATAGGTGCTAATACCGCATAACAGGAGAAGATGCATGTCTTTTCCTTAAAAACTCCGGTGGTGTAAGATGGACCCGCGTCTGATTAGCTTGTTGGCGGGGTAACGGCCCACCAAGGCGACGATCAGTAGCCGGCCTGAGAGGGTGAACGGCCACATTGGGACTGAGACACGGCCCAA	0	0	0	0	0	0	0	2	0	4	3	0	0	0	0	6	8	1	3	2	2	0	1	0	0	0	0	0	0	4	0	0	6	0	10	3	23	0	0	1	1	2	0	0	0	38	3	20
715	GACGAACGCTGGCGGCGCGCCTAACACATGCAAGTCGAACGGGACTATTTCGGAAGAAGTTTTCGGATGGATTTTGGGATAGTTTAGTGGCGGACGGGTGAGTAACACGTGAGCAACCTGCCTTCGAGAGGGGAATAACGGCTGGAAACGGTCGCTAATACCGCATAACGTGCGCGCGGGGCATCCCGCGGGCACCAAAGATTTATCGCTCGAAGATGGGCTCGCGTCCGATTAGGTAGTTGGTGAGGTAACGGCCCACCAAGCCGACGATCGGTAGCCGGACTGAGAGGTTGAACGGCCACATTGGGACTGAGACACGGCCCAG	0	0	0	0	0	0	0	0	0	0	0	0	0	0	0	0	0	0	0	0	0	0	0	0	0	0	0	0	0	0	0	0	0	0	0	0	0	0	0	0	0	0	6	5	6	2	2	7
716	GATGAACGCTAGCTACAGGCTTAACACATGCAAGTCGAGGGGCAGCGAGAGGTTAGCTTGCTAACCTTGTCGGCGACCGGCGCACGGGTGAGTAACGCGTATCCAACCTTCCCATGGCTGCGGGATAGCCCGGTGAAAACCGGATTAATACCGCATGGCGTCCCTTGACGGCATCCGACAGGGACTAAAGTTTTTCGGCCATGGATGGGGATGCGTCCGATTAGCTTGTTGGCGGGGTAACGGCCCACCAAGGCGACGATCGGTAGGGGTTCTGAGAGGAAGGTCCCCCACACTGGAACTGAGACACGGTCC	0	0	1	0	3	1	2	0	2	0	9	12	9	5	13	0	8	5	0	5	10	0	2	17	4	18	19	1	0	3	6	1	2	15	7	17	17	13	13	23	1	0	0	0	0	0	0	1
717	GATAAACGCTGGCGGCGCACATAAGACATGCAAGTCGAACGGACTTAACCATTAGTTTACTATTGGAGCGGTTAGTGGCGGACTGGTGAGTAACACGTAAGCAACCTGCCTATCAGAGGGGAACAACAGTTAGAAATGACTGCTAATACCGCATATGCCTTAGTATCGCATGGTACAAAAGGGAAAGGAGCAATCCGCTGATAGATGGGCTTGCGTCTGATTAGCTAGTTGGTGGGGTAAAGGCCTACCAAGGCGACGATCAGTAGCCGGACTGAGAGGTTGAACGGCCACATTGGGACTGAGATACGGCCCAG	0	0	0	0	0	0	0	0	0	2	0	2	0	1	0	25	3	9	7	4	22	13	5	14	0	0	2	0	1	1	5	0	2	0	11	15	0	0	0	1	0	0	0	0	0	0	0	0
718	GATGAACGCTGGCGGCGTGCCTAACACATGCAAGTCGAACGGGCGCGACGTGCGGCAGGGGCCTCGGCCCCTGCGGCGCCGCGCGAGTGGCGGACGGGTGAGTAGCGCGTGGGCAACCTGCCCTGTACTGGGGGATAACACCTGGAAACAGGTGCTAATACCGCATAAGCGCGCTGTGCCGCATGGCACGGCGCGGAAAACCCCGGTGGTACAGGATGGGCCCGCGTCTGATTAGCTGGTTGGCAGGGTAACGGCCTACCAAGGCGACGATCAGTAGCCGGCCTGAGAGGGTGGACGGCCACACTGGGACTGAGACACGGCCCAG	17	125	124	0	0	0	1	0	0	0	2	2	0	2	1	0	0	0	0	0	0	0	0	0	0	0	15	0	2	1	0	2	16	0	0	0	16	1	1	2	0	3	0	0	0	0	0	0
719	GATGAACGCTAGCGACAGGCTTAACACATGCAAGTCGAGGGGCAGCGGGGTAGTGCTTGCACTACTGCCGGCGACCGGCGCACGGGTGAGTAACACGTATGGAACCTGCCCGCAGCAGGGGGATAAGCGGAAGAAATTCCGTCTAATACCGCGTAACAACGTTGGGAGGCATCTCCCGATGTTTAAAGATTTATCGGCTGCGGATGGCCATGCGGCGCATTAGCTAGTCGGCGGGGTAACGGCCCACCGAGGCGACGATGCGTAGGGGTTCTGAGAGGAAGGTCCCCCACATTGGAACTGAGACACGGTCCAA	0	1	5	0	4	7	2	0	3	0	0	0	0	6	6	0	1	1	0	1	0	0	3	5	0	0	7	3	7	1	0	4	1	3	0	11	1	4	2	0	1	3	2	0	5	0	0	1
721	ATTGAACGCTGGCGGCATGCCTTACACATGCAAGTCGAACGGCAGCACGGGAGCAATCCTGGTGGCGAGTGGCGAACGGGTGAGTAATACATCGGAACGTGTCCTGGAGTGGGGGATAGCCCGGCGAAAGCCGGATTAATACCGCATACGCTCTGTGGAGGAAAGGGGGGGATCTTCGGACCTCTCGCTCAAGGGGCGGCCGATGGCAGATTAGCTAGTTGGTGGGGTAAAGGCCTACCAAGGCGACGATCTGTAGCTGGTCTGAGAGGACGACCAGCCACACTGGGACTGAGACACGGCCCAG	0	0	3	0	0	0	0	0	0	0	1	0	0	0	0	0	0	1	2	0	0	0	0	0	0	0	0	0	0	0	0	0	0	0	0	0	1	0	0	0	0	0	0	0	0	0	0	0
722	GATGAACGCTGGCGGCGTGCCTAATACATGCAAGTCGAGCGAACCACTTCGGTGGGAAGCGGCGAACGGGTGAGTAACACGTAGGTGATCTGCTCATCAGACGGGGACAACGATTGGAAACGATCGCTAATACCGGATAGGACGAAAGTTTAAAGATGCTTCTGGCATCACTGATGGATGAGCCTGCGGCGCATTAGCTAGTTGGTGGGGTAAAGGCCTACCAAGGCGACGATGCGTAGCCGACCTGAGAGGGTGAACGGCCACACTGGGACTGAGACACGGCCCA	0	0	2	0	0	3	0	8	0	0	6	22	0	1	0	0	0	0	0	11	0	0	4	0	0	21	0	0	7	0	0	14	1	0	4	19	0	1	1	0	17	0	0	0	0	0	0	0
723	GATGAACGCTGGCGGCGTGCTTAACACATGCAAGTCGAACGGGCTCATATTGAAACCTAGTGATTTATGAGTTAGTGGCGGACGGGTGAGTAACGCGTGGAAAACCTGCCGTATACTGGGGGATAACACTTAGAAATAGGTGCTAATACCGCATAAGCGCACAGCTTCGCATGAAGTGGTGTGAAAAACTCCGGTGGTATACGATGGTTCCGCGTCTGATTAGCTTGTTGGTGGGGTAATGGCTCACCAAGGCGACGATCAGTAGCCGGCCTGAGAGGGTGGGCGGCCACATTGGGACTGAGACACGGCCCAG	0	0	0	10	0	7	3	0	2	3	0	0	9	0	0	0	0	1	0	0	2	0	0	2	7	0	4	1	0	0	4	0	0	0	0	0	0	0	1	0	0	0	17	8	24	12	8	25
724	GATGAACGCTGGCGGCGTGCTTAACACATGCAAGTCGAACGGGGTGCCTTTGAAAGAGGATTCGTCCAATTGATAAGGTTACCTAGTGGCGGACGGGTGAGTAACGCGTGAGTAACCTGCCTTGGAGTGGGGAATAACACATCGAAAGATGTGCTAATACCGCATAATGTAGTTGGGTCGCATGGCTCTGACTGCCAAAGATTTATCGCTCTGAGATGGACTCGCGTCTGATTAGCTGGTTGGCGGGGTAACGGCCCACCAAGGCGACGATCAGTAGCCGGACTGAGAGGTTGACCGGCCACATTGGGACTGAGACACGGCCCAG	0	0	0	0	0	0	0	0	0	10	2	1	13	0	0	0	1	2	0	3	0	3	0	3	8	0	9	1	0	0	2	2	5	0	2	2	4	1	0	8	2	4	3	0	4	22	0	6
725	GATGAACGCTAGCGGCAGGCTTAACACATGCAAGTCGAGGGGCAGCATGAACTTAGCTTGCTAAGTTTGATGGCGACCGGCGCACGGGTGAGTAACACGTATCCAACCTGCCGATGACTCGGGGATAGCCTTTCGAAAGAAAGATTAATACCCGATGGCATAGTTCTTCCGCATGGTAGAACTATTAAAGAATTTCGGTCATCGATGGGGATGCGTTCCATTAGCTTGTTGGCGGGGTAACGGCCCACCAAGGCATCGATGGATAGGGGTTCTGAGAGGAAGGTCCCCCACATTGGAACTGAGACACGGTCCAA	0	0	0	0	0	1	0	0	0	0	0	0	0	0	1	0	1	0	0	0	0	0	0	0	0	0	1	0	0	0	0	0	0	0	0	0	0	0	0	0	0	0	0	0	0	0	0	1
726	GATGAACGCTGGCGGCATGCCTAATACATGCAAGTCGAACGGACAGAAGGAAAGCTTGCTTTCCGGAAGTCAGTGGCGAACGGGTGAGTAACACGTAGGTAACCTGGCCATCACAGGGGGATAACTACTGGAAACGGTAGCTAAAACCGCATAGGTAAGGAAGAGGCATCTCTTTGTTATTAAAGGGGCTACGGCCTTGGTGATGGATGGACCTGCGGCGCATTAGCTAGTTGGTGAGGTAGAGGCTCACCAAGGCGATGATGCGTAGCCGACCTGAGAGGGTGAACGGCCACATTGGGACTGAGACACGGCCCAA	0	0	0	0	0	0	0	0	0	0	0	0	0	0	0	0	0	0	0	0	0	0	0	0	0	0	0	0	0	0	0	0	0	0	0	0	0	0	0	0	0	0	0	0	0	0	0	0
727	GATGAACGCTAGCGACAGGCTTAACACATGCAAGTCGAGGGGCAGCGGAGGCGAGAGCTTGCTCTCGCCTGCCGGCGACCGGCGCACGGGTGAGTAACACGTATGCAATCTGCCCCCTGCAGGAGGATAACCGGGAGAAATCCCGACTAATACTGCATAACACCCTGGGGCTACATGGCTTCGGGGTCAAAGGAAGCAATTCCGGCAGGGGATGGGCATGCGGCGCATTAGCCAGTTGGCGGGGTAACGGCCCACCAAAGCGACGATGCGTAGGGGTTCTGAGAGGAAGGTCCCCCACATTGGTACTGAGACACGGACCAA	0	2	3	0	1	3	0	0	0	0	0	0	0	1	1	0	4	10	3	12	6	2	5	19	0	26	0	14	34	10	0	2	2	0	4	2	2	2	3	2	0	1	0	0	0	0	0	0
728	GATGAACGCTGGCGGCGTGCTTAACACATGCAAGTCGAGCGAAGCACTTCGTTTTGAATCTTCGGAGGAAGAACGGAATGACTGAGCGGCGGACGGGTGAGTAACGCGTGGGCAACCTACCTCATACAGGGGGATAACAGTTAGAAATGACTGCTAATACCGCATAAGACCGCGGTACCGCATGGTACAGCGGTAAAAACTCCGGTGGTATGAGATGGGCCCGCGTCTGATTAGCTAGTTGGTGAGGTAACGGCCCACCAAGGCGACGATCAGTAGCCGACCTGAGAGGGTGACCGGCCACATTGGGACTGAGACACGGCCCAA	0	0	0	24	0	1	38	0	16	0	0	0	0	0	0	0	0	0	0	0	0	0	0	0	0	0	0	0	0	0	0	0	0	0	0	0	0	0	0	0	0	0	42	7	4	0	14	7
729	GATGAACGCTAGCGGCAGGCTTAACACATGCAAGTCGAGGGGCATCGGGAGGGAAGCTTGCTTTCCTTGCCGGCGACCGGCGCACGGGTGAGTAACACGTATGCAACCTGCCCCTGTCAGGGGGACAACCCGCCGAAAGGCGGGCTAAACCCGCGTACATGCCACCGGGGCATCCCGGAGGCAGGAAAGGCTTCGGCCGGACAGGGATGGGCATGCGGCGCATTAGGCAGTAGGCGGGGTAACGGCCCACCTAACCGACGATGCGTAGGGGTTCTGAGAGGAAGGTCCCCCACACTGGTACTGAGACACGGACCAG	4	1	7	4	6	4	4	6	0	0	0	1	0	2	0	1	1	1	3	1	0	1	0	0	0	3	0	1	1	7	1	0	0	0	1	0	0	0	0	0	1	1	0	0	0	7	15	5
731	AGTGAACGCTGGCGGCGTGCTTAACACATGCAAGTCGAACGCGAAAGGGGGCTTCGGCTCCCGAGTAGAGTGGCGCACGGGTGAGTAACGCGTGGATAATCTGCCCTCTTGTTCGGGATAACTGCTGGAAACGGCAGCTAATACCGGATAAGCTCCCCCAATTGTTTGGGGGAGGAAAGGAGGCCTCTTCATGAAAGCTTCCGCGAGGGGATGAGTCCGCGTCCCATTAGCTAGTTGGTGAGGTAACGGCCCACCAAGGCAACGATGGGTAGCCGGTCTCAGAGGATGACCGGCCACACTGGAACTGACACACGGTCCAG	1	0	0	1	0	1	0	0	0	0	0	0	0	0	0	0	0	0	0	0	0	0	0	0	0	0	0	0	0	0	0	0	0	0	0	0	0	0	0	0	0	0	2	0	0	0	0	0
732	GATGAACGCCGGCGGTGTGCCTAATACATGCAAGTCGTACGCACTGGCCCAACTGATTGATGGTGCTTGCACCTGATTGACGTTGGATCACCAGTGAGTGGCGGACGGGTGAGTAACACGTAGGTAACCTGCCCCGGAGCGGGGGATAACATTTGGAAACAGATGCTAATACCGCATAACAACAAAGCCACATGGCTTTTGTTTGAAAGATGGCTTTAGCTATCACTCTGGGATGGACCTGCGGTGCATTAGCTAGTTGGTAAGGTAACGGCTTACCAAGGCGATGATGCATAGCCGAGTTGAGAGACTGATCGGCCACAATGGAACTGAGACACGGACCAG	2	4	1	0	0	0	7	2	6	0	5	2	0	2	1	3	4	0	4	2	0	0	0	0	1	5	3	1	2	0	2	5	2	1	1	2	1	6	0	1	2	7	1	2	1	0	0	0
734	GACGAACGCTGGCGGCGTGCCTAATACATGCAAGTCGAGCGAGCTTGCCTAGATGATTTTAGTGCTTGCACTAAATGAAACTAGATACAAGCGAGCGGCGGACGGGTGAGTAACACGTAGGTAACCTGCCCCGGAGCGGGGGATAACATTTGGAAACAGATGCTAATACCGCATAACAACAAAAGCCACATGGCTTTTGTTTGAAAGATGGCTTTGGCTATCACTCTGGGATGGACCTGCGGTGCATTAGCTAGTTGGTAAGGTAACGGCTTACCAAGGCGATGATGCATAGCCGAGTTGAGAGACTGATCGGCCACAATGGAACTGAGACACGGTCCAT	0	4	1	0	0	0	6	1	2	0	5	1	1	7	5	5	5	1	9	1	0	2	0	0	0	5	1	3	2	3	10	2	0	2	0	3	1	3	1	2	2	0	1	3	5	0	0	0
735	GATGAACGCTAGCGACAGGCTTAACACATGCAAGTCGAGGGGCAGCGGGGGTGTAGGCTTGCCTGCGCCTGCCGGCGACCGGCGCACGGGTGAGTAACACGTATGGAACCTGCCCGCCACAGGGGGATAACCCGGGGAAACCCGGCCTAATACCCCATGCCGCCCGGACCGGGCATCCGGTCCGGGCGAAAGGAGGAATCCGGTGGCGGCTGGGCATGCGGCGCATTAGCTTGACGGCGGGGTAACGGCCCACCGTGGCGACGATGCGTAGGGGTTCTGAGAGGAAGGCCCCCCACACTGGAACTGAGACACGGTCCAG	1	1	1	0	0	0	0	0	0	0	0	0	0	0	0	0	0	0	0	0	0	0	0	0	0	0	0	0	0	0	0	0	0	0	0	0	0	0	0	0	0	0	0	0	0	0	0	0
736	GACGAACGCTGGCGGCATGCTTAACACATGCAAGTCGAACGGAGCACCCCTGAACGAGGTTTCGGCCGAAGTGAAGGGAATGCTTAGTGGCGGACGGGTGAGTAACGCGTGAGCAACCTGCCTTGAAGTGGGGGACAACAGTTGGAAACGACTGCTAATACCGCATAATATATCTGAGTCGCATGGCTTGGATATCAAAGATTTATCGCTTCGAGATGGGCTCGCGTCTGATTAGGTAGTTGGCGGGGTAACGGCCCACCAAGCCGACGATCAGTAGCCGGACTGAGAGGTTGAACGGCCACATTGGGACTGAGATACGGCCCAG	0	0	0	2	0	1	11	0	0	1	0	2	11	0	0	2	0	3	7	11	2	9	0	3	4	0	0	0	1	0	1	0	1	0	8	0	0	1	0	1	0	0	0	0	0	5	10	30
737	GATGAACGCTGGCGGCGTGCCTAACACATGCAAGTCGAACGGAGACGGAGCTGGAAGGGACAGTTTACTGTAACGGAAAGATCTGTCTTAGTGGCGGACGGGTGAGTAACGCGTGGGCAACCTGCCCTGTACCGGGGGATAACACTTAGAAATAGGTGCTAATACCGCATAATAGGGAATACCGCATGGTAATCCTTTGAAAACTCCGGTGGTACAGGATGGGCCCGCGTCTGATTAGCCAGTTGGCGGGGTAACGGCCCACCAAAGCGACGATCAGCAGCCGGCCTGAGAGGGTGGACGGCCACACTGGGACTGAGACACGGCCCAG	0	0	0	0	0	3	0	0	0	0	0	0	0	0	0	0	1	12	5	3	17	0	6	18	0	0	0	0	0	0	0	0	0	0	0	0	0	0	0	0	0	0	0	0	0	0	0	0
738	GATGAACGCTGGCGGCGTGCTTAACACATGCAAGTCGAACGGGAATGCCGCGCTGATGCGATTTCGGTCAAATCATGTGGCATTCGAGTGGCGGACGGGTGAGTAACGCGTGGGTAACCTGCCTTACACAGGGGGATAACACCTGGAAACAGGTGCTAATACCGCATAAGCGCACAGGGCCGCATGGCCCGGTGTGAAAAACTTCGGTGGTGTAAGATGGACCCGCGTCTGATTAGCTTGTTGGCGGGGTAGGGGCCCACCAAGGCGACGATCAGTAGCCGGCCTGAGAGGGTGGACGGCCACATTGGGACTGAGACACGGCCCAG	0	0	0	0	28	25	21	0	0	0	0	3	0	0	0	0	0	0	0	0	0	0	0	0	0	0	0	0	0	0	0	0	0	0	0	0	0	0	0	0	0	0	0	0	0	0	0	0
739	GATGAACGCTGGCGGCGTGCTTAACACATGCAAGTCGAACGAAGCACTACCGACGGAACTTTTCGGAGGGAAGATGGTAATGACTGAGTGGCGGACGGGTGAGTAACGCGTGGGCAACCTGCCCCATAGAGGGGGACAACAGCTGGAAACGGCTGCTAATACCGCATAACAAGGAGAGAGCGCATGTTCTTTTCTTCAAAGATTTATCGCTATGGGATGGACCCGCGTCTGATTAGCTGGTTGGTGAGGTAACGGCTCACCAAGGCGACGATCAGTAGCCGGCTTGAGAGAGTGGACGGCCACATTGGGACTGAGACACGGCCCAA	0	0	0	0	0	0	0	0	0	0	1	0	0	1	0	0	0	0	0	0	0	0	0	0	0	0	0	0	0	0	0	0	0	1	57	27	0	0	0	0	0	0	0	0	0	0	0	0
740	GACGAACGCTGGCGGCGTGCTTAACACATGCAAGTCGAGCGAACGTAGCAATACGTTAGCGGCGGACGGGTGAGTAACGCGTGAGCAATCTGCCTCTATCAGCGGGATAACACTTAGAAATAGGTGCTAATACCGCATAAGACCACGAAGTCGCATGACTTTGGGGTAAAAGCTCCGGCGGATAGAGATGAGCTCGCGTCCTATTAGCTAGTTGGTGGGGTAACGGCCTACCAAGGCGACGATAGGTAGCCGACCTGAGAGGGTGATCGGCCACATTGGAACTGAGAAACGGTCCAA	0	0	0	0	0	0	0	0	0	7	0	1	1	1	2	3	9	3	3	7	0	4	22	2	7	2	0	2	4	6	7	7	10	0	0	0	4	4	0	5	6	2	0	0	0	0	0	0
741	GATGAACGCTGGCGGCGTGCTTAACACATGCAAGTCGAGCGAAGCACTCTGTTTGATTTTTTCGGAATGAAAACAGTTTGACTGAGCGGCGGACGGGTGAGTAACGCGTGGGTAACCTGCCTTACACAGGGGGATAACAGTTAGAAATGACTGCTAATACCGCATAACCCGCTAGGGCCGCATGGCCCGGACGGAAAAGATTTTATCGGTGTAAGATGGACCCGCGTCTGATTAGCTGGTTGGTGAGGTAACGGCTCACCAAGGCGACGATCAGTAGCCGACCTGAGAGGGTGATCGGCCACATTGGGACTGAGACACGGCCCAA	5	7	7	0	11	2	1	1	0	1	4	7	3	1	0	0	2	2	1	6	5	3	4	3	4	0	0	0	0	0	2	5	6	2	6	5	4	5	3	1	5	5	0	0	0	1	1	4
742	GATGAACGCTGGCGGCGTGCTTAACACATGCAAGTCGAACGAGAATCAGTGGATTGAGGATTCGTCCAAATGAAACTGAGGAAAGTGGCGGACGGGTGAGTAACGCGTGAGGAACCTGCCTCGGAGTGGGGAATAACGGTTGGAAACAGCCGCTAATACCGCATAATGCAGCTGAGCCGCATGGCTCTGGCTGCCAAAGATTTATCGCTCTGAGATGGCCTCGCGTCTGATTAGCTGGTTGGCGGGGTAACGGCCCACCAAGGCGACGATCAGTAGCCGGACTGAGAGGTTGGCCGGCCACATTGGGACTGAGACACGGCCCAG	0	0	0	0	0	0	0	0	0	0	0	1	0	0	0	28	71	16	26	107	15	39	24	10	0	0	0	0	0	2	1	3	1	1	1	13	0	0	0	0	0	0	0	0	0	0	0	0
743	GATGAACGCTGGCGGCGTGCCTAATACATGCAAGTCGAACGAAACTTCTTTATCACCGAGTGCTTGCACTCACCGATAAAGAGTTGAGTGGCGAACGGGTGAGTAACACGTGGGCAACCTGCCCAAAAGAGGGGGATAACACTTGGAAACAGGTGCTAATACCGCATAACCATAGTTACCGCATGGTAACTATGTAAAAGGTGGCTATGCTACCGCTTTTGGATGGGCCCGCGGCGCATTAGCTAGTTGGTGGGGTAAAGGCTTACCAAGGCAATGATGCATAGCCGAGTTGAGAGACTGATCGGCCACATTGGGACTGAGACACGGCCCAA	3	0	0	0	0	0	5	1	5	0	3	1	2	2	9	6	0	0	8	0	0	1	2	1	0	0	0	6	0	0	5	0	0	1	0	7	0	1	0	2	0	0	1	2	2	0	0	0
744	GATGAACGCTGGCGGCGTGCCTAACACATGCAAGTCGAACGGGCATGCGCATGAAACCTAGTGATTGCGCATGCGAGTGGCGGACGGGTGAGTAACGCGTGGACAACCTGCCGCATGCAGGGGGATACCGGCTGGAAACAGCCGCTAATACCGCATATGCGCACGGCGCCGCATGGCGCAGTGCGGAAAGGGAGCGATCCCGGCATGCGATGGGTCCGCGTCCGATTAGCTTGTTGGCGGGGCAGCGGCCCACCAAGGCGACGATCGGTAGCCGGCCTGAGAGGGCGGACGGCCACATTGGGACTGAGACACGGCCCAG	0	41	13	0	1	0	0	0	0	0	0	0	0	0	0	0	0	0	0	0	0	0	0	0	2	0	0	0	0	0	0	0	0	0	0	0	0	0	0	0	0	0	0	0	0	0	0	0
745	GACGAACGCTGGCGGCGCGCCTAACACATGCAAGTCGAACGGAGATATTTTGTTTGAAGTTTTCGGATGGACGACGGGATATCTTAGTGGCGAACGGGTGAGTAACACGTGAGTAACCTGCCTTTCAGAGGGGGACAACATTTGGAAACGAATGCTAATACCGCATAAGACCACGGTACCGCATGGTAGAGAGGTCAAAGGAGAAATCCGCTGAAAGATGGGCTCGCGTCCGATTAGGTAGTTGGTGAGGTAACGGCCCACCAAGCCGACGATCGGTAGCCGGACTGAGAGGTTGAACGGCCACATTGGGACTGAGACACGGCCCAG	7	35	45	0	0	0	0	0	0	0	0	8	0	0	0	0	0	0	0	0	0	0	0	0	0	0	0	0	0	0	0	0	0	0	0	0	0	0	2	0	0	0	0	0	0	0	0	0
747	AACGAACGCTGGCGGCGTGGATAAGACATGCAAGTCGAACGAGAGAATTGCTAGCTTGCTAATAATTCTCTAGTGGCGCACGGGTGAGTAACACGTGAGTAACCTGCCCCCGAGAGTGGGATAGCCCTGGGAAACTGGGATTAATACCGCATAGAATCGCAAGATTAAAGCAGCAATGCGCTTGGGGATGGGCTCGCGGCCTATTAGTTAGTTGGTGAGGTAACGGCTCACCAAGGCGATGACGGGTAGCCGGTCTGAGAGGATGTCCGGCCACACTGGAACTGAGACACGGTCCAG	0	0	0	0	0	0	0	0	0	0	0	0	0	0	0	0	0	0	0	0	0	0	0	0	0	0	0	0	0	0	0	0	0	0	0	0	0	0	0	0	0	0	0	0	0	0	0	0
748	GACGAACGCTGGCGGCGTGCCTAATACATGCAAGTCGAGCGAGCTTGCCTAGATGATTTTAGTGCTTGCACTAAATGAAACTAGATACAAGCGAGCGGCGGACGGGTGAGTAACACGTGGGTAACCTGCCCAAGAGACTGGGATAACACCTGGAAACAGATGCTAATACCGGATAACAACACTAGACGCATGTCTAGAGTTTAAAAGATGGTTCTGCTATCACTCTTGGATGGACCTGCGGTGCATTAGCTAGTTGGTAAGGTAACGGCTTACCAAGGCAATGATGCGTAGCCGAACTGAGAGGTTGATCGGCCACATTGGGACTGAGACACGGCCCAA	0	0	0	0	1	0	1	0	12	1	1	0	0	1	2	1	1	0	3	0	1	4	0	1	0	0	0	7	1	0	3	0	0	3	0	6	0	0	1	7	0	0	0	0	0	0	0	0
749	GATGAACGCTGGCGGCGTGCTTAACACATGCAAGTCGAACGAAGCATAAGAGACAGAATACTACGGTAGGAAGATTTTTATGACTGAGTGGCGGACGGGTGAGTAACGCGTGGGTAACCTGCCTCATACAGGGGGATAACAGTTAGAAATGGCTGCTAATACCGCATAAGCGCACAGTACTGCATGGTACAGTGTGAAAAACTCTGGTGGTATGAGATGGACCCGCGTCTGATTAGCTAGTTGGTGAGGTAAGGGCTCACCAAGGCAACGATCAGTAGCCGACCTGAGAGGGTGAACGGCCACATTGGGACTGAGACACGGCCCAA	8	4	5	2	4	2	5	0	0	1	5	2	0	0	0	1	4	3	1	8	2	0	4	1	1	0	0	0	1	6	2	3	1	2	6	2	10	2	0	9	0	2	1	1	0	5	3	7
751	GATGAACGCTGGCGGCGTGCTTAACACATGCAAGTCGAGGGGCAGCGGGGGAGTAGCAATACTCCCGCCGGCGACCGGCGCACGGGTGAGTAACACGTATGAAACCTGCCCGTAGCAGGGGGATAAGCGGAAGAAATTCCGTCTAATACCGCGTAACAACCCATGGAGGCATCTCCGTGGGTTTAAAGGAAGCGATTCCGGCTACGGATGGTCATGCGTCGCATTAGCTAGTTGGCGGGGTAACGGCCCACCAAGGCGACGATGCGTAGGGGTTCTGAGAGGAAGGTCCCCCACACTGGTACTGAGACACGGACCAG	4	1	2	4	0	3	5	1	0	0	0	0	0	0	0	1	2	0	2	0	0	3	1	1	0	0	2	0	0	2	5	2	2	2	0	1	1	0	0	0	0	1	6	8	3	3	2	9
752	GATGAACGCTAGCGGCAGGCTTAACACATGCAAGTCGAGGGGCATCGGGGCGAGGAGCAATCCTTGCCGCCGGCGACCGGCGCACGGGTGAGTAACGCGTATGCGACCTGCCCGTTGCAGGGGGATAATCGGGAGAAATCCCGTCTAATACCGCGTAACGCCGCGGGGCTGCATGGCCCTGCGGCCAAAGGAAGCGATTCCGGCAACGGATGGGCATGCGTGACATTAGCTAGTTGGCGGGGCAACGGCCCACCAAGGCGACGATGTCTAGGGGTTCTGAGAGGAAGGTCCCCCACACTGGTACTGAGACACGGACCAG	0	0	1	0	2	5	0	0	0	0	2	0	0	3	1	0	0	5	0	0	6	0	2	3	0	2	0	1	3	7	0	2	1	0	1	3	0	3	0	0	3	2	0	0	0	0	2	1
753	GATGAACGCCGGCGGTGTGCCTAATACATGCAAGTCGTACGCACTGGCCCAACTGATTGATGGTGCTTGCACCTGATTGACGTTGGATCACCAGTGAGTGGCGGACGGGTGAGTAACACGTAGGTAACCTGCCCCGGAGCGGGGGATAACATTTGGAAACAGATGCTAATACCGCATAACAACAAAAGCCACATGGCTTTTGTTTGAAAGATGGCCTTGGCTATCACTCTGGGATGGACCTGCGGTGCATTAGCTAGTTGGTAAGGTAACGGCTTACCAAGGCGATGATGCATAGCCGAGTTGAGAGACTGATCGGCCACATTGGGACTGAGACACGGCCCAA	0	1	0	0	0	0	0	0	3	1	2	0	3	5	0	0	11	0	1	5	1	1	0	0	0	1	0	2	0	0	2	0	0	2	2	7	2	5	0	5	0	0	4	1	2	0	0	0
754	GACGAACGCTGGCGGCGCGCCTAACACATGCAAGTCGAACGGGACTATTTTGGGAGAAGTTTTCGGATGGATCTCGGGATAGTTTAGTGGCGGACGGGTGAGTAACACGTGAGCAACCTACCTTCGAGAGGGGAATAACGGCTGGAAACGGTCGCTAATACCGCATAACATACTGGAGGGACATCCCTTTGGTATCAAAGATTATATCGCTCGGAGATGGGCTCGCGTCCGATTAGGTAGTTGGTGAGGTAACGGCTCACCAAGCCGACGATCGGTAGCCGGACTGAGAGGTCGAACGGCCACATTGGGACTGAGACACGGCCCAG	0	0	0	0	0	0	0	0	0	8	5	7	6	1	4	0	7	2	1	11	5	1	5	2	26	7	4	3	0	9	3	19	14	0	0	0	5	1	7	1	27	13	0	0	0	0	0	0
756	GATGAACGCTAGCGACAGGCTTAACACATGCAAGTCGAGGGGCAGCGGGGGAGTAGCAATACTCCCGCCGGCGACCGGCGCACGGGTGAGTAACACGTATGAAACCTGCCCGTAGCAGGGGGATAAGCGGAAGAAATTCCGTCTAATACCGCGTAACAACGTTGGGAGGCATCTCCCGATGTTTAAAGATTTATCGGCTGCGGATGGCCATGCGGCGCATTAGCTAGTCGGCGGGGTAACGGCCCACCGAGGCGACGATGCGTAGGGGTTCTGAGAGGAAGGTCCCCCACACTGGTACTGAGACACGGACCAG	2	5	5	1	2	7	3	2	0	0	0	0	0	2	0	0	3	0	1	2	1	1	2	0	0	4	0	2	1	1	1	8	1	7	0	3	0	0	0	0	7	5	2	1	1	0	2	0
757	GATGAACGCTGGCGGCGTGCTTAACACATGCAAGTCGAACGCGAAAGGGGGTTTCGGCTCCCGAGTAGAGTGGCGCACGGGTGAGTAACGCGTGGATAATCTGCCCTCTTGTTCGGGATAACTGCTGGAAACGGCAGCTAATACCGGATAAGCTCTACCAATTGTATGGTGGAGGAAAGGAGGCCTCTTCATGAAAGCTTCCGCGAGGGGATGAGTCCGCGTCCCATTAGCTAGTTGGTGAGGTAACGGCCCACCAAGGCAACGATGGGTAGCCGGTCTAAGAGGATGACCGGCCACACTGGAACTGAAACACGGTCCAG	1	0	0	0	0	0	0	0	0	2	0	0	0	0	0	0	0	1	0	1	1	0	0	0	7	1	1	0	0	0	3	0	0	1	1	1	3	1	0	1	0	1	11	0	0	33	8	13
758	GATGAACGCTGGCGGCGTGCTTAACACATGCAAGTCGAACGGAGTACCCTTGAAGGAGTTTTCGGACAACTGATAGGACTACTTAGTGGCGGACGGGTGAGTAACGCGTGAGTAACCTGCCTTGGAGTGGGGAATAACAGCTGGAAACAGCTGCTAATACCGCATGATGCAGTTGGGTCGCATGGCTCTGACTGCCAAAGATTTATCGCTCTGAGATGGACTCGCGTCTGATTAGCTAGTTGGCGGGGCAACGGCCCACCAAGGCGACGATCAGTAGCCGGACTGAGAGGTTGGCCGGCCACATTGGGACTGAGACACGGCCCAG	0	0	0	1	4	0	5	0	0	0	1	0	0	1	1	0	0	0	0	0	0	0	0	0	0	0	2	0	0	2	0	2	3	3	3	3	4	0	2	7	6	2	0	1	2	0	2	1
760	GATGAACGCTGGCGGCGTGCCTAATACATGCAAGTCGAGCGAACCACTTCGGTGGGAAGCGGCGAACGGGTGAGTAACACGTAGGTGATCTGCCCATCAGACGGGGACAACGATTGGAAACGATCGCTAATACCGGATAGGACGAAAGTTTAAAGATGCTTCTGGCATCACTGATGGATGAGCCTGCGGCGCATTAGCTAGTTGGTGGGGTAAAGGCCTACCAAGGCGACGATGCGTAGCCGACCTGAGAGGGTGAACGGCCACATTGGGACTGAGACACGGCCCAA	0	1	3	0	0	9	0	3	0	0	2	8	0	0	0	6	0	0	5	7	0	1	3	0	0	2	0	0	1	7	0	5	13	1	4	7	1	6	0	0	5	1	0	0	0	0	0	0
761	GATGAACGCTGGCGGCGTGCTTAACACATGCAAGTCGAACGAAGCATTTAGAACGGATTACTTCGGTTTGAAGTTCTATCTGACTGAGTGGCGGACGGGTGAGTAACGCGTGGGTAACCTGCCTCATACAGGGGGATAACAGTTAGAAATGACTGCTAATACCGCATAAGCGCACGGTTTCGCATGGAACAGTGTGAAAAACTCCGGTGGTATGGGATGGACCCGCGTCTGATTAGCTGGTTGGCGGGGTAACGGCCCACCAAGGCGACGATCAGTAGCCGGCCTGAGAGGGTGAACGGCCACATTGGGACTGAGACACGGCCCAA	6	11	44	1	78	19	0	0	0	0	0	3	0	1	1	0	3	1	0	3	6	1	0	2	0	0	1	0	0	1	0	0	0	0	0	0	0	2	2	0	0	0	0	0	0	2	1	4
762	GATGAACGCTGGCGGCGTGCTTAACACATGCAAGTCGAACGAGAACCAATGGATTGAGGATTCGTCCAAATGAAATTGGGGAAAGTGGCGGACGGGTGAGTAACGCGTGAGCAATCTGCCTTGGAGTGGGGAATAACGGTTGGAAACAGCCGCTAATACCGCATGATGCAATTGGGAGGCATCTCTCTGATTGCCAAAGATTTATCGCTCTGAGATGAGCTCGCGTCTGATTAGCTAGTTGGCGGGGCAACGGCCCACCAAGGCGACGATCAGTAGCCGGACTGAGAGGTTGGCCGGCCACATTGGGACTGAGACACGGCCCAG	0	0	0	0	0	0	1	0	0	0	0	0	0	0	0	0	12	4	2	15	3	6	12	11	2	0	0	0	0	2	0	1	3	0	0	0	0	3	5	3	0	7	0	0	0	0	2	2
763	GATGAACGCTGGCGGCGTGCCTAACACATGCAAGTCGAACGGGAATAGGATGAAACCTAGTGATTCCTATTCTAGTGGCGGACGGGTGAGTAACGCGTGGGTAACCTGCCTTGCACTGGGGGATAACACTTAGAAATAGGTGCTAATACCGCATAAGCGCACAGAACCGCATGGTTCGGTGTGAAAAACTCCGGTGGTGTAAGATGGACCCGCGTCTGATTAGCTGGTTGGCGAGGTAACGGCTCACCAAGGCGACGATCAGTAGCCGGCCTGAGAGGGTGAACGGCCACATTGGGACTGAGACACGGCCCAG	0	0	0	0	0	0	0	0	0	0	11	3	0	5	0	5	4	1	8	14	3	3	0	1	2	10	0	0	1	3	0	12	15	0	38	4	30	11	0	1	8	1	0	0	0	0	0	0
764	GATGAACGCTGGCGGCGTGCTTAACACATGCAAGTCGAACGGGCTCATATTGAAACCTAGTGATTTATGAGTTAGTGGCGGACGGGTGAGTAACGCGTGGAAAACCTGCCGTATACTGGGGGATAACACTTAGAAATAGGTGCTAATACCGCATAAGCGCACAGCTTCGCATGAAGTGGTGTGAAAAACTCCGGTGGTATACGATGGTTCCGCGTCTGATTAGCTTGTTGGTGGGGTAATGGCTCACCAAGGCGACGATCAGTAGCCGGCCTGAGAGGGTGAACGGCCACACTGGTACTGAGACACGGACCAG	0	0	0	2	0	2	3	0	1	0	1	0	1	0	2	0	2	1	0	1	1	0	4	7	0	0	8	3	0	0	0	0	1	0	0	0	0	0	1	0	0	0	3	5	1	12	10	3
765	GATGAACGCTGGCGGCGCGCCTAACACATGCAAGTCGAACGGTTAAAGCATCTTCGGATGTGTATAAAGTGGCGAACGGCTGAGTAACACGTGGGCAACCTGCCCTTTGCACTGGGATAGCCTCGGGAAACCGAGGTTAATACCGGATACTCCATATTTGTCGCATGGCGAATATGGGAAAGCTCCGGCGGCAAAGGATGGGCCCGCGGCCTGTTAGCTAGTTGGTGGGGTAGTGGCCTACCAAGGCAATGATGGGTAGCCGGGTTGAGAGACCGACCGGCCAGATTGGGACTGAGACACGGCCCAG	0	0	1	0	0	0	0	0	0	0	0	0	0	0	0	0	0	0	0	0	0	0	0	0	0	0	0	0	0	0	0	0	0	0	0	0	0	0	0	0	0	0	0	0	0	0	0	0
766	GATGAACGCTAGCGACAGGCTTAACACATGCAAGTCGAGGGGCAGCGGGGGAGAAAGCTTGCTTTCTCCTGCCGGCGACCGGCGCACGGGTGAGTAACACGTATGCAACCTGGCCGTCACAGGTGGATAACCGGAAGAAATTCCGACTAATACAGCATAACACTCCTGAGGGGCATCCTTCGGGAGTCAAAGGAGGCAACTCCGGTGACGGATGGGCATGCGGCGCATTAGGTAGTTGGTAGGGTAACGGCCTACCAAGCCGACGATGCGTAGGGGTTCTGAGAGGAAGGTCCCCCACACTGGTACTGAGACACGGACCAG	0	2	1	1	1	3	2	2	3	0	0	1	0	0	2	0	3	2	0	1	1	0	1	0	1	0	3	1	1	1	1	2	0	2	4	2	1	3	2	0	0	1	6	1	2	0	4	3
768	GATGAACGCTGGCGGCGCGCCTAACACATGCAAGTCGAGCGAGAAGCCACCGACGGAAGTTTCGGCGGAAGACGATGGCGGAAAGCGGCGGACGGGTGAGTAACGCGTAGGCAACCTGCCCCTCGCTGGGGGACAGCCTCGGGAAACCGGGATTAAGACCCCATGAAGCCTTTGGAGCGCATGCTCGAGGGGCCAAAGGGAACGGCGAGGGATGGGCCTGCGTCCGATTAGTTAGTTGGCGGGGTGACGGCCCACCAAGGCGACGATCGGTAGCCGACCTGAGAGGGTGAACGGCCACATTGGAACTGAGACACGGTCCAA	0	0	0	0	5	3	5	3	14	0	0	0	0	0	0	0	2	1	0	0	10	0	2	3	0	0	0	2	0	3	0	0	1	0	0	0	0	0	4	0	0	0	9	3	1	7	3	5
769	GACGAACGCTGGCGGCGTGCTTAACACATGCAAGTCGAACGAGAAGTTTACAGCCTAATCTTCGGATGAAGCAGTAAATGGACAGTGGCGAACGGGTGAGTAACGCGTAGGTAACCAACCCCATACAGGGGGATAGCCCATGGAAACGTGGATTAATACCCCATAAGACCCCGGTATCGCATGATACAGAGGTAAAAACTCCGGTGGTATGGGACGGACCTGCGTCTTATTAGGTAGTTGGTGAGGTAACGGCTCACCAAGCCGACGATGAGTAGCCGACCTGAGAGGGTGATCGGCCACATTGGGACTGAGACACGGCCCAA	0	0	0	0	0	0	2	2	3	3	0	5	1	1	3	7	4	10	0	9	12	2	6	8	0	1	0	1	0	0	5	0	2	0	4	11	0	0	0	2	1	0	0	2	0	17	0	0
770	GATGAACGCTAGCTACAGGCTTAACACATGCAAGTCGAGGGGCAGCATGAACTTAGCTTGCTAAGTTTGATGGCGACCGGCGCACGGGTGAGTAACACGTATCCAACCTGCCGATGACTCGGGGATAGCCTTTCGAAAGAAAGATTAATACCCGATGGCATAGTTCTTCCGCATGGTAGGACTATTAAAGAATTTCGGTCATCGATGGGGATGCGTTCCATTAGCTTGTTGGCGGGGTAACGGCCCACCAAGGCGACGATGCGTAGGGGTTCTGAGAGGAAGGTCCCCCACACTGGTACTGAGACACGGACCAG	0	2	0	4	1	3	1	0	11	0	1	0	0	5	1	1	0	0	0	0	0	0	0	0	0	2	2	0	1	2	0	0	0	1	0	2	0	0	2	0	0	0	4	3	1	0	1	1
771	GATGAACGCTGGCGGCGTGCTTAACACATGCAAGTCGAACGAAGCATTTAAGACGGAATCCCTCGGGAGGAAGGCTTTTATGACTGAGTGGCGGACGGGTGAGTAACGCGTGGGCAACCTGCCCCACACAGGGGGACAACAGCCGGAAACGGCTGCTAATACCGCATAAGCGCACAGCCTCGCATGAGGCGGTGTGAAAAGCTCCGGCGGTGTGGGATGGGCCCGCGTCTGATTAGCTAGTTGGCGGGGCAGCGGCCCACCAAGGCGACGATCAGTAGCCGGCCTGAGAGGGTGGACGGCCACATTGGGACTGAGACACGGCCCAG	0	0	0	0	0	0	0	0	0	0	0	46	0	0	0	0	0	0	0	0	0	0	0	0	0	0	0	0	0	0	0	0	0	0	0	0	0	0	0	0	0	0	0	0	0	0	0	0
772	GATGAACGCTAGCGGCAGGCTTAACACATGCAAGTCGAGGGGCAGCGGGGAGGAAGCTTGCTTTCTCCGCCGGCGACCGGCGCACGGGTGAGTAACACGTATGCAACCTGCCCCTGTCAGGGGGACAACCCGCCGAAAGGCGGGCTAAACCCGCGTACATGCCACCGGGGCATCCCGGAGGCAGGAAAGGCTTCGGCCGGACAGGGATGGGCATGCGGCGCATTAGCTAGTCGGCGGGGTAACGGCCCACCGAGGCGACGATGCGTAGGGGTTCTGAGAGGAAGGTCCCCCACACTGGTACTGAGACACGGACCAG	2	1	1	0	0	0	4	0	0	0	0	1	0	1	2	2	4	0	1	0	3	4	5	2	0	2	4	2	7	6	0	2	1	2	4	3	0	3	0	1	5	4	0	1	0	4	3	0
774	GATGAACGCTGGCGGCGTGCTTAACACATGCAAGTCGAACGAAGCAGGAGGGCGTTCGCACCTTCCTGACTGAGTGGCGGACGGGTGAGTAACACGTGGATAATCTGCCCTGCACAGGGGGACAACAGCTAGAAATGGCTGCTAATACCGCATAAGCCTACAGCCTCGCATGAGGGAGTAGGAAAAGAAATTCGGTGCAGGATGAGTCCGCGTCTGATTAGCTAGTTGGAGGGGTAAGAGCCCACCAAGGCAACGATCAGTAGCCGGCCTGAGAGGGCGACCGGCCACATTGGGACTGAGACACGGCCCAA	50	15	7	2	16	13	3	1	1	0	0	0	0	0	0	0	0	0	0	0	0	0	0	0	0	0	0	0	0	0	0	0	0	0	0	0	0	0	0	0	0	0	0	5	2	9	3	3
775	GACGAACGCTGGCGGCGTGCTTAACACATGCAAGTCGAACGGAGCGCCTGTGAAAGAGACTTCGGTCAATGGATTGGGATGCTTAGTGGCGGACGGGTGAGTAACGCGTGAGGAACCTGCCTTTCAGTGGGGGACAACAGTTGGAAACGACTGCTAATACCGCATAACATATCTGCATCGCATGGTGTGGATATCAAAGATTTATCGCTGAGAGATGGCCTCGCGTCTGATTAGCTAGTTGGTGGGGTAACGGCCCACCAAGGCGACGATCAGTAGCCGGACTGAGAGGTTGGCCGGCCACATTGGGACTGAGATACGGCCCAG	6	4	1	0	0	0	0	0	0	0	0	0	0	0	0	0	0	0	0	0	0	0	0	0	0	0	0	0	0	0	0	0	0	0	0	0	0	0	0	0	0	0	0	0	0	0	0	0
776	GATGAACGCTAGCGGCAGGCTTAACACATGCAAGTCGAGGGGCAGCGGGGAGGAAGCTTGCTTTCTCCGCCGGCGACCGGCGCACGGGTGAGTAACACGTATGCAACCTGCCCCTGTCAGGGGGACAACCCGCCGAAAGGCGGGCTAAACCCGCGTACATGCCACCGGGGCATCCCGGAGGCAGGAAAGGCTTCGGCCGGACAGAGATGGGCATGCGGCGCATTAGGCAGTTGGCGGGGTAACGGCCCACCAAACCGACGATGCGTAGGGGTTCTGAGAGGAAGGTCCCCCACACTGGTACTGAGACACGGACCAG	0	0	1	1	0	4	0	3	0	0	0	0	0	0	0	0	11	2	0	8	1	1	4	6	0	5	0	1	1	7	1	3	1	1	0	0	1	0	0	0	1	1	0	0	0	3	8	3
779	GATGAACGCTAGCGGCAGGCTTAACACATGCAAGTCGAGGGGCAGCGGGGAGGAAGCTTGCTTTCTCCGCCGGCGACCGGCGCACGGGTGAGTAACACGTATGCAACCTGCCTCTGTCAGGGGTATAACTCTGCGAAAGTAGGGCTAATACCGCGTATATTCCCGGAGGGCATCCTCCGGGGAGGAAAGGTTTCGGCCGGACAGAGATGGGCATGCGGCGCATTAGGCAGTTGGCGGGGTAACGGCCCACCAAACCGACGATGCGTAGGGGTTCTGAGAGGAAGGTCCCCCACACTGGTACTGAGACACGGACCAG	1	1	4	3	1	1	1	4	0	0	0	0	0	1	0	1	9	0	0	5	3	0	3	1	0	2	1	3	8	6	1	3	0	0	0	0	0	0	0	0	0	2	0	0	0	3	5	2
780	GATGAACGCTGGCGGCGTGCTTAACACATGCAAGTCGAGCGGAGGTTTAAAGCGGAAGTTTTCGGATGGAAGCAATAAACCTTAGCGGCGGACGGGTGAGTAACGCGTGGGTAACCTGCCTCATACAGGGGGATAACAGTTAGAAATGACTGCTAAAACCGCATAAGCGCACATTGTCGAGTGACAGAGTGTGAAAAACTCCGGTGGTATGAGATGGACCCGCGTCTGATTAGCTAGTTGGTGAGGTAACGGCCCACCAAGGCGACGATCAGTAGCCGGCCTGAGAGGGCGACCGGCCACATTGGGACTGAGACACGGCCCAA	0	0	0	0	0	0	0	0	0	0	1	10	0	0	0	2	0	0	5	1	5	1	0	1	0	2	0	4	1	1	1	0	2	1	0	0	3	1	1	0	0	4	0	0	0	0	0	0
781	GATGAACGCTGGCGGCGTGCCTAACACATGCAAGTCGAGCGAAGCGCTTGAATTCGATTCTTCGGATGAGGATTCTTGTGACTGAGCGGCGGACGGGTGAGTAACGCGTGGGCAACCTGCCTTACACAGGGGGATAACAGTTAGAAATGACTGCTAATACCGCATAAGACCACGGTACTGCATGGTACAGTGGTAAAAACTCCGGTGGTGTAAGATGGGCCCGCGTCTGATTAGGTAGTTGGCGGGGTAACGGCCCACCAAGCCGACGATCAGTAGCCGACCTGAGAGGGTGACCGGCCACATTGGGACTGAGACACGGCCCAG	0	0	0	0	0	0	0	0	0	0	0	0	0	0	0	0	0	0	0	0	0	0	0	0	0	0	0	0	0	0	0	0	0	0	0	0	0	0	0	0	0	0	0	0	0	0	0	0
782	GACGAACGCTGGCGGCGTGCCTAACACATGCAAGTCGAACGGGGCGAAGGGAGCTTGCTCCCCGAGCCTAGTGGCGGACGGGTGAGTAACGCGTGAGTAACCTGCCTTTCAGAGGGGGATAACATCCTGAAAAGGATGCTAATACCGCATAACATCTTTTTACCGCATGGTAGAGAGATCAAAGGAGCAATCCGCTGAAAGATGGACTCGCGTCCGATTAGCCAGTTGGCGGGGTAACGGCCCACCAAAGCGACGATCGGTAGCCGGACTGAGAGGTTGAACGGCCACATTGGGACTGAGACACGGCCCAG	0	0	0	0	0	0	0	0	0	0	0	0	0	0	0	0	15	9	0	3	20	0	5	5	0	0	0	0	0	0	0	0	0	0	0	0	0	0	0	0	0	0	0	0	0	0	0	0
783	GATGAACGCTGGCGGCGTGCTTAACACATGCAAGTCGAACGGACTCATATTGAAACCTAGTGATTTATGAGTTAGTGGCGGACGGGTGAGTAACGCGTGGAAAACCTGCCGTATACTGGGGGATAACACTTAGAAATAGGTGCTAATACCGCATAAGCGCACAGCTTCGCATGAAGTGGTGTGAAAAACTCTGGTGGTATACGATGGTTCCGCGTCTGATTAGCTTGTTGGTGGGGTAATGGCTCACCAAGGCGACGATCAGTAGCCGACCTGAGAGGGTGACCGGCCACATTGGGACTGAGACACGGCCCAA	0	0	0	4	0	0	4	0	2	6	0	1	3	0	1	0	1	2	0	1	1	1	2	1	3	0	2	3	0	0	2	0	0	0	0	0	0	0	1	0	0	0	9	5	5	8	2	14
784	GACGAACGCTGGCGGCGTGCTTAACACATGCAAGTCGAACGGAGCACCCCTGAAGGAGTTTTCGGACAACTGAAGGGAATGCTTAGTGGCGGACTGGTGAGTAACGCGTGAGGAACCTGCCTTCCAGAGGGGGACAACAGTTGGAAACGACTGCTAATACCGCATGACACATTTGAATCGCATGGTTTGAATGTCAAAGATTTATCGCTGGAAGATGGCCTCGCGTCTGATTAGCTAGTAGGCGGGGTAACGGCCCACCTAGGCGACGATCAGTAGCCGGACTGAGAGGTTGACCGGCCACATTGGGACTGAGATACGGCCCAG	0	0	0	0	0	0	0	0	0	0	0	0	0	0	0	0	0	0	0	0	0	0	0	0	0	0	0	0	0	0	0	0	0	0	0	0	0	0	0	0	0	0	0	0	0	0	0	0
785	GATGAACGCTGGCGGCGTGCTTAACACATGCAAGTCGAGGGGCAGCGAGAGGTTAGCTTGCTAACCTTGTCGGCGACCGGCGCACGGGTGAGTAACGCGTATCCAACCTTCCCATGGCTGCGGGATAGCCCGGTGAAAACCGGATTAATACCGCATGGCGTCCCTTGACGGCATCCGACAGGGACTAAAGTTTTTCGGCCATGGATGGGGATGCGTCCGATTAGCTTGTTGGCGGGGTAACGGCCCACCAAGGCGACGATCGGTAGGGGTTCTGAGAGGAAGGTCCCCCACACTGGAACTGAGACACGGTCCAG	0	2	5	8	12	9	4	0	9	1	2	5	2	2	1	0	2	0	0	2	2	0	3	5	1	0	7	0	0	2	1	1	0	2	0	0	8	2	6	5	0	0	0	0	0	0	0	4
786	GACGAACGCTGGCGGCGTGCCTAATACATGCAAGTCGAACGGGCTCATATTGAAACCTAGTGATTTATGAGTTAGTGGCGGACGGGTGAGTAACGCGTGGAAAACCTGCCGTATACTGGGGGATAACACTTAGAAATAGGTGCTAATACCGCATAAGCGCACAGCTTCGCATGAAGTGGTGTGAAAAACTCCGGTGGTATACGATGGTTCCGCGTCTGATTAGCTTGTTGGTGGGGTAATGGCTCACCAAGGCGACGATCAGTAGCCGGCCTGAGAGGGTGAACGGCCACATTGGGACTGAGACACGGCCCAA	0	0	0	3	0	2	7	0	4	0	0	0	3	0	8	4	7	5	0	1	4	8	9	5	0	0	6	5	0	0	6	0	0	0	0	0	0	0	0	0	0	0	5	4	6	1	8	3
787	GATGAACGCTGGCGGCGTGCTTAACACATGCAAGTCGAACGGGGATAAGACAGCGGAAGTAATGCTTGCATTATGGAAGGGGTCATATTCTAGTGGCGGACGGGTGAGTAACGCGTGGGCAACCTGCCTTATACAGGGGGATAACAGCTGGAAACAGCTGCTAATACCGCATAAGCGCACAGTGTCGCATGGCACAGTGTGAAAAACTAAGGTGGTATAAGATGGGCCCGCGTCTGATTAGCTAGTTGGGAGGGTAACGGCCTGCCAAGGCAACGATCAGTAGCCGGCCTGAGAGGGCGGACGGCCACATTGGGACTGAGACACGGCCCAG	2	0	0	0	22	2	19	0	0	0	25	0	7	1	2	19	0	7	0	1	2	0	18	6	0	10	8	4	0	0	0	0	0	0	0	0	0	0	1	0	0	0	0	0	0	0	0	0
788	GATGAACGCTGGCGGCGTGCTTAACACATGCAAGTCGAACGGGCTCATATTGAAACCTAGTGATTTATGAGTTAGTGGCGGACGGGTGAGTAACGCGTGGAAAACCTGCCGTATACTGGGGGATAACACTTAGAAATAGGTGCTAATACCGCATAAGCGCACAGTACCGCATGGTACGGTGTGAAAAACTCCGGTGGTGTAAGATGGACCCGCGTCTGATTAGCTTGTTGGCGGGGTAGTGGCCCACCAAGGCGACGATCAGTAGCCGGCCTGAGAGGGTGGACGGCCACATTGGGACTGAGACACGGCCCAA	0	0	0	0	0	0	0	0	0	6	0	0	3	0	0	0	2	4	0	0	0	0	0	0	9	0	0	1	0	0	11	0	0	0	0	0	0	0	0	0	0	0	33	6	12	2	1	1
789	GATAAACGCTGGCGGCGCACATAAGACATGCAAGTCGAACGAACTTAGGCTCATTCTTTACGATTGAGTACGGTTAGTGGCGGACTGGTGAGTAACGCGTGAGCAACCTGGCTATAAGAGGGGAATAACAGTTAGAAATGACTGCTAATACCGCATAAGCTGATAAAGTCGCATGATTTAGTCAGAAAAGGAGCAATCCGCTTATAGATGGGCTCGCGTCCGATTAGCTAGTTGGTGGGGTAGAAGCCTACCAAGGCGACGATCGGTAGCCGGACTGAGAGGTTGAACGGCCACATTGGGACTGAGATACGGCCCAG	0	0	0	0	0	0	0	0	0	0	0	0	0	0	0	0	11	0	1	11	17	0	3	2	0	0	0	0	0	0	1	0	0	0	0	0	0	0	0	0	0	0	0	0	0	0	0	0
790	GATGAACGCTGGCGGCGTGCTTAACACATGCAAGTCGAACGGGGATAAGACATCGGAAGAGCTGCTTGCAGAATGGAAGAAGTCATATTCTAGTGGCGGACGGGTGAGTAACGCGTGGGCAACCTGCCTTATACAGGGGGATAACAGCTGGAAACAGCTGCTAATACCGCATAAGCGCACAGTACTGCATGGTACAGTGTGAAAAACTGAGGTGGTATAAGATGGGCCCGCGTCTGATTAGCTGGTTGGGAGGGTAACGGCCTACCAAGGCGACGATCAGTAGCCGGCCTGAGAGGGCGGACGGCCACATTGGGACTGAGACACGGCCCAG	0	0	0	0	0	0	0	0	0	2	2	0	3	0	0	3	15	8	5	12	25	0	5	14	12	1	10	2	0	3	3	1	5	4	7	2	0	4	4	0	0	4	0	0	0	0	0	0
791	GACGAACGCTGGCGGCGTGCCTAATACATGCAAGTCGAGCGAGCGGAACTAACAGATTTACCTCGGTAATGACGTTAGGAAAGCGAGCGGCGGATGGGTGAGTAACACGTGGGGAACCTGCCCCATAGTCTGGGATACCACTTGGAAACAGGTGCTAATACCGGATAAGAAAGCAGATCGCATGATCAGCTTTTAAAAGGCGGCGTAAGCTGTCGCTATGGGATGGCCCCGCGGTGCATTAGCTAGTTGGTAAGGTAAAGGCTTACCAAGGCGATGATGCATAGCCGAGTTGAGAGACTGATCGGCCACATTGGGACTGAGACACGGCCCAA	0	0	0	0	0	0	0	0	0	0	0	0	0	0	0	0	0	0	0	0	0	0	0	0	0	0	0	0	0	0	1	0	0	0	0	0	0	0	0	0	0	0	0	0	0	0	0	0
792	GATGAACGCTGGCGGCGTGCTTAACACATGCAAGTCGAGGGGCAGCATGAACTTAGCTTGCTAAGTTTGATGGCGACCGGCGCACGGGTGAGTAACACGTATCCAACCTGCCGATGACTCGGGGATAGCCTTTCGAAAGAAAGATTAATACCCGATGGCATAGTTCTTCCGCATGGTAGGACTATTAAAGAATTTCGGTCATCGATGGGGATGCGTTCCATTAGCTTGTTGGCGGGGTAACGGCCCACCAAGGCATCGATGGATAGGGGTTCTGAGAGGAAGGTCCCCCACATTGGAACTGAGACACGGTCCAA	3	1	0	3	4	1	1	0	0	0	1	1	1	1	2	0	1	0	0	0	0	0	0	0	0	0	1	0	0	0	0	0	1	0	0	1	2	0	0	1	0	0	3	0	8	0	0	1
793	GATGAACGCTGGCGGCGTGCTTAACACATGCAAGTCGAACGGGGTACCCATGACGGAGGCTTCGGCCAACTGAATGGACTACCTAGTGGCGGACGGGTGAGTAACGCGTGAGGAACCTGCCTTGGAGTGGGGAATAACAGTTAGAAATAGCTGCTAATACCGCATAATGCATTTGGGTCGCATGATCTGGGTGCCAAAGATTTATCGCTCTGAGATGGCCTCGCGTCTGATTAGATAGTTGGCGGGGTAACGGCCCACCAAGTCGACGATCAGTAGCCGGACTGAGAGGTTGGCCGGCCACATTGGGACTGAGACACGGCCCAG	0	0	0	0	0	0	0	0	0	0	0	0	0	0	0	0	0	0	0	0	0	0	0	0	0	0	0	0	0	0	0	0	0	0	0	0	0	0	1	0	0	0	0	0	0	0	0	0
795	GACGAACGCTGGCGGCGTGCCTAATACATGCAAGTAGAACGCCAAGACTTTGTACTTGTACAGAGTTGAGGAGTTGCGAACGGGTGAGTAACGCGTAGGTAACCTGCCTGGTAGCGGGGGATAACTATTGGAAACGATAGCTAATACCGCATAACAGTGTTTACTGCATGGTAAACATTTAAAAGGTGCAATTGCACCACTACCAGATGGACCTGCGTTGTATTAGCTAGTAGGTAAGGTAACGGCTTACCTAGGCGACGATACATAGCCGACCTGAGAGGGTGATCGGCCACACTGGGACTGAGACACGGCCCAG	0	1	0	0	0	0	0	5	20	1	3	1	0	0	0	2	5	2	0	2	0	0	1	4	0	5	2	0	2	0	0	2	1	0	0	1	0	0	0	0	4	1	0	1	1	0	2	1
797	GATGAACGCTGGCGGCGTGCCTAATACATGCAAGTCGAACGAAACTTCTTTATCACCGAGTGCTTGCACTCACCGATAAAGAGTTGAGTGGCGAACGGGTGAGTAACACGTGGGCAACCTGCCCAAAAGAGGGGGATAACACTTGGAAACAGGTGCTAATACCGCATAACCATAGTTACCGCATGGTAACTATGTAAAAGGTGGCTATGCTACCGCTTTTGGATGGGCCCGCGGCGCATTAGCTAGTTGGTGGGGTAAAGGCTTACCAAGGCAATGATGCGTAGCCGAACTGAGAGGTTGATCGGCCACAATGGAACTGAGACACGGTCCAT	0	1	0	1	1	0	3	0	7	0	1	0	1	3	7	3	0	0	4	0	0	0	0	0	0	0	1	5	0	0	1	1	0	5	0	1	0	4	1	10	0	0	1	1	0	0	1	0
799	GAACGCTGGCGGCGTGCCTAATACATGCAAGTCGAGCGAGCTTGCCTAGATGATTTTAGTGCTTGCACTAAATGAAACTAGATACAAGCGAGCGGCGGACGGGTGAGTAACACGTGGGTAACCTGCCCAAGAGACTGGGATAACACCTGGAAACAGATGCTAATACCGGATAACAACACTAGACGCATGTCTAGAGTTTAAAAGATGGTTCTGCTATCACTCTTGGATGGACCTGCGGTGCATTAGCTAGTTGGTAAGGTAACGGCTTACCAAGGCAATGATGCATAGCCGAGTTGAGAGACTGATCGGCCACATTGGGACTGAGACACGGCCCAA	0	1	0	0	0	0	0	0	2	1	5	6	5	15	5	7	10	3	14	2	7	10	5	1	2	5	4	8	3	1	8	4	2	2	4	8	0	5	6	9	6	3	0	2	0	1	0	0
800	GATGAACGCTAGCGGCAGGCTTAACACATGCAAGTCGAGGGGCAGCGGGGAGGAAGCTTGCTTTCTCCGCCGGCGACCGGCGCACGGGTGAGTAACACGTATGCAACCTGCCCCTGTCAGGGGGACAACCCGCCGAAAGGCGGGCTAAACCCGCGTACATGCCACCGGGGCATCCCGGAGGCAGGAAAGGCTTCGGCCGGACAGGGATGGGCATGCGGCGCATTAGGCAGTAGGCGGGGTAACGGCCCACCTAACCGACGATGCGTAGGGGTTCTGAGAGGAAGGTCCCCCACACTGGTACTGAGACACGGA	1	0	1	0	0	0	0	0	0	0	0	0	0	2	2	3	13	3	3	3	6	3	12	8	0	8	2	7	13	12	6	1	3	3	2	6	1	5	1	2	4	12	0	0	0	1	0	1
801	GATGAACGCTAGCTACAGGCTTAACACATGCAAGTCGAGGGGCAGCATGAACTTAGCTTGCTAAGTTTGATGGCGACCGGCGCACGGGTGAGTAACGCGTATCCAACCTTCCCATGGCTGCGGGATAGCCCGGTGAAAACCGGATTAATACCGCATGGCGTCCCTTGACGGCATCCGACAGGGACTAAAGTGTTTTTCGGCCATGGATGGGGATGCGTCCGATTAGCTTGTTGGCGGGGTAACGGCCCACCAAGGCGACGATGCGTAGGGGTTCTGAGAGGAAGGTCCCCCACACTGGTACTGAGACACGGACCAG	0	1	6	2	11	5	4	0	2	0	2	2	0	3	2	0	3	1	0	2	1	2	2	5	0	4	2	0	0	1	1	6	1	3	6	7	2	2	4	2	1	0	0	0	0	0	0	1
802	GATGAACGCTGGCGGCATGCCTAATACATGCAAGTCGAACGAAGTCTTTTGAAAGCTTGCTTTTAAAAGACTTAGTGGCGAACGGGTGAGTAACACGTAGGGAACCTGCCCATGTACCCGGGATAACAGATGGAAACGTCTGCTAAAACCGGATAGGTATAGACAAGGCATCTTGACTATATTAAAGGACCTTCGGGTGCGGACATGGATGGACCTGCGGCGTATTAGCCAGTTGGCGGGGTAACGGCCCACCAAAGCGATGATACGTAGCCGGCCTGAGAGGGTAGACGGCCACATTGGGACTGAGACACGGCCCAG	0	0	0	11	3	3	14	2	56	2	0	7	3	0	6	0	3	1	0	1	0	3	8	1	0	0	1	0	0	0	3	1	0	0	0	0	0	1	0	0	0	0	2	0	0	1	1	0
803	GATGAACGCTAGCTACAGGCTTAACACATGCAAGTCGAGGGGCAGCATGAAAGTTTGCTTGCAAACTTTTGATGGCGACCGGCGCACGGGTGAGTAACACGTATCCAACCTGCCGATGACTCGGGGATAGCCTTTCGAAAGAAAGATTAATACCCGATGGCATAGTTCTTCCGCATGGTAGGACTATTAAAGAATTTCGGTCATCGATGGGGATGCGTTCCATTAGCTTGTTGGCGGGGTAACGGCCCACCAAGGCATCGATGGATAGGGGTTCTGAGAGGAAGGTCCCCCACATTGGAACTGAGACACGGTCCAA	0	4	1	0	4	6	0	0	4	0	0	0	0	2	5	0	0	0	0	0	0	0	0	0	0	0	0	0	0	5	0	0	0	0	0	1	0	0	1	0	0	0	0	0	13	0	0	0
804	GATGAACGCTAGCGACAGGCTTAACACATGCAAGTCGAGGGGCAGCGGGGCGGCAGGCTTGCCTGCCGCCGCCGGCGACCGGCGCACGGGTGAGTAACACGTATGCAACCTGCCCGTGGCAGGGGGATAAGCGGGGGAAACCCCGTCTAATACCGCGTAACGCGGCCTAGGGACATCCCAAGGCCGCCAAAGGGAGCAATCCCGGCCACGGATGGGCATGCGGCGCATTAGCTAGTCGGCGGGGTAACGGCCCACCGAGGCGACGATGCGTAGGGGTTCTGAGAGGAAGGTCCCCCACACTGGTACTGAGACACGGACCAG	0	0	0	0	0	0	0	0	0	0	0	0	0	0	0	0	0	0	0	0	0	0	0	0	0	0	0	0	0	0	0	0	0	0	0	0	0	0	0	0	0	0	0	0	0	1	9	9
805	GATGAACGCTAGCGGCAGGCTTAACACATGCAAGTCGAGGGGCATCGGGAGGGAAGCTTGCTTTCCTTGCCGGCGACCGGCGCACGGGTGAGTAACACGTATGCAACCTGCCCTCTTCAGGGGGACAACCTTCCGAAAGGGAGGCTAATCCCGCGTATATCGGTTTCGGGCATCCGAGATCGAGGAAAGATTCATCGGAAGAGGATGGGCATGCGGCGCATTAGCTAGACGGCGGGGTAACGGCCCACCGTGGCGACGATGCGTAGGGGTTCTGAGAGGAAGGTCCCCCACATTGGAACTGAGACACGGTCCAA	4	3	4	3	5	1	2	0	0	1	4	3	0	9	3	1	1	2	4	1	0	2	0	1	0	2	0	1	0	1	0	1	0	1	0	0	0	1	1	0	0	0	2	2	1	8	1	4
806	GATGAACGCTAGCGACAGGCTTAACACATGCAAGTCGAGGGGCAGCATGGGAGTTTGCTTGCAAACTTCCGATGGCGACCGGCGCACGGGTGAGTAACACGTATCCAACCTGCCGATAACTCGGGGATAGCCTTTCGAAAGAAAGATTAATATCCGATAGCATATCAAGATCGCATGATCTTGATATTAAAGAATTTCGGTTATCGATGGGGATGCGTTCCATTAGTTAGTTGGCGGGGTAACGGCCCACCAAGACGACGATGGATAGGGGTTCTGAGAGGAAGGTCCCCCACATTGGAACTGAGACACGGTCCAA	0	0	0	0	0	0	2	0	0	0	0	0	0	0	0	0	0	0	0	0	0	0	0	0	0	0	0	0	0	0	0	0	0	0	0	0	0	0	0	0	0	0	1	0	0	1	1	4
807	GATGAACGCTGGCGGCGTGCCTAACACATGCAAGTCGAACGAAGCGATTCAGAGGAAGTTTTCGGATGGAATCTGGAGAGACTGAGTGGCGGACGGGTGAGTAACGCGTGGATAACCTGCCTCATACAGGGGGATAACAGTTAGAAATGACTGCTAATACCGCATAAGCGCACAAGATCGCATGATCATGTGTGAAAAACTCCGGTGGTATGAGATGGATCCGCGTCTGATTAGCCAGTTGGCGGGGTAACGGCCCACCAAAGCGACGATCAGTAGCCGACCTGAGAGGGTGACCGGCCACATTGGGACTGAGACACGGCCCAA	0	0	0	1	0	0	3	0	6	2	0	2	1	0	2	2	2	8	0	2	5	2	6	2	0	1	0	3	0	2	1	2	4	1	3	0	2	0	2	2	1	1	0	0	1	5	0	9
808	GATGAACGCTGGCGGCGTGCTTAACACATGCAAGTCGAACGAAGCACTATGCCTTGATTCCTTCGGGTTGATTGGTACTGTGACTGAGTGGCGGACGGGTGAGTAACGCGTGGGTAACCTGCCCTATACAGGGGGATAACAGATAGAAATGTCTGCTAATACCGCATAAGACCACAGCACCGCATGGTGCAGGGGTAAAAACTCCGGTGGTATGGGATGGACCCGCGTCTGATTAGCTGGTTGGTGAGGTAACGGCTCACCAAGGCGACGATCAGTAGCCGACCTGAGAGGGTGACCGGCCACATTGGGACTGAGACACGGCCCAA	5	4	11	2	12	2	5	0	8	0	0	0	0	0	0	4	0	1	1	1	16	0	0	0	0	0	0	1	0	3	0	0	0	0	0	0	7	0	0	0	0	0	2	3	0	4	5	2
809	GATAAACGCTGGCGGCGCACATAAGACATGCAAGTCGAACGAAGATCGTTACAAAAAGGATTGAAGATTTATCGGATTGAGATTTTGTAACAATGGTCTTAGTGGCGGACTGGTGAGTAACGCGTAAGGAACCTGCCTTTTAGAGGGGAATAACAATGAGAAATCATTGCTAATACCGCATATGCCATAGTTATCACATGATAATAGTGGGAAAGGAGCAATTCGCTAAAAGATGGCCTTGCGTCTGATTAGATAGTTGGTAAGGTAACGGCTTACCAAGTCGACGATCAGTAGCCGGACTGAGAGGTTGAACGGCCACATTGGGACTGAGATACGGCCCAG	0	0	0	0	0	0	0	0	0	0	1	0	0	0	0	0	13	5	0	7	24	4	9	28	0	5	2	0	4	1	1	1	4	0	0	0	0	0	0	0	1	2	0	0	0	0	0	0
810	GATGAACGCTAGCGACAGGCTTAACACATGCAAGTCGAACGAAACTTCTTTATCACCGAGTGCTTGCACTCACCGATAAAGAGTTGAGTGGCGAACGGGTGAGTAACACGTGGGCAACCTGCCCAAAAGAGGGGGATAACACTTGGAAACAGGTGCTAATACCGCATAACCATAGTTACCGCATGGTAACTATGTAAAAGGTGGCTATGCTACCGCTTTTGGATGGGCCCGCGGCGCATTAGCTAGTTGGTGGGGTAAAGGCTTACCAAGGCAATGATGCGTAGCCGAACTGAGAGGTTGATCGGCCACATTGGGACTGAGACACGGCCCAA	1	0	0	11	3	2	3	2	12	0	1	0	0	0	0	4	1	0	3	0	2	0	1	0	0	0	0	5	0	0	1	0	0	3	0	3	0	1	0	2	0	0	0	1	0	0	1	1
811	GATGAACGCTGGCGGCGTGCCTAACACATGCAAGTCGAACGGGGATATATTGGAATGAGGATTCGTCTGAAGGAAAATGTATCTTAGTGGCGGACGGGTGAGTAACGCGTGGGCAACCTACCGTATACAGGGGGATAACACTTAGAAATAGGTGCTAATACCGCATAAGCGCACAGCAGTGCATACTGGAGTGTGAAAAGCCGAGACGGTATACGATGGGCCCGCGTCTGATTAGCCAGTTGGCAGGGTAACGGCCTACCAAAGCGACGATCAGTAGCCGGCCTGAGAGGGCGGACGGCCACATTGGGACTGAGACACGGCCCAA	0	1	1	3	0	1	2	0	0	0	0	0	0	0	1	0	3	1	0	0	1	1	0	1	2	0	0	0	0	2	3	0	5	2	1	0	2	1	0	7	0	0	6	2	0	16	0	11
812	GATGAACGCTGGCGGCGTGCCTAATACATGCAAGTCGAACGAAACTTCTTTATCACCGAGTGCTTGCACTCACCGATAAAGAGTTGAGTGGCGAACGGGTGAGTAACACGTGGGCAACCTGCCCAAAAGAGGGGGATAACACTTGGAAACAGGTGCTAATACCGCATAACCATAGTTACCGCATGGTAACTATGTAAAAGGTGGCTATGCTACCGCTTTTGGATGGGCCCGCGGCGCATTAGCTAGTTGGTGGGGTAAAGGCTTACCAAGGCAATGATGCGTAGCCGAACTGAGAGGTTGATCGGCCACATTGGGACTGAGACACGGCCC	6	0	1	5	0	3	0	0	3	3	8	4	5	2	11	7	2	0	5	0	3	5	4	4	1	2	4	16	0	0	3	0	1	11	2	9	1	2	7	8	1	1	0	1	0	0	0	0
813	GATGAACGCTAGCGACAGGCCTAACACATGCAAGTCGAGGGGCATCGGGGAGCGAAGCTTGCTTTGCTCCGCCGGCGACCGGCGCACGGGTGAGTAACGCGTATGCAACCTGCCCGTTTCAGCGGGATAACCCGGAGAAATCCGGCCTAATACCGCATGTGGCCGAGGGGAGGCATCTTCTTTCGGCCAAAGGAGGCGACTCCGGAGACGGATGGGCATGCGTGACATTAGCTAGTTGGCGGGGTAACGGCCCACCAAGGCGACGATGCGTAGGGGTTCTGAGAGGAAGGTCCCCCACACTGGTACTGAGACACGGACCAG	1	3	7	0	1	9	2	5	0	0	0	0	0	0	0	0	0	0	1	2	0	1	1	0	0	2	1	1	5	1	0	3	0	0	1	0	0	0	0	0	2	5	2	2	0	0	3	1
814	GATGAACGCTAGCGACAGGCTTAACACATGCAAGTCGAGGGGCATCATGATGTAGCAATACATTGATGGCGACCGGCGCACGGGTGAGTAACGCGTATGCAACCTGGCTGATACAGGGGTATAGCCCATGGAAACGTGGATTAATCCCCCATACCATTAATATGTGGCATCTTATATTAATGAAATCTTCGGAGGTATCAGATGGGCATGCGTCCTATTAGCTAGTTGGCGGGGTAACGGCCCACCAAGGCGATGATAGGTAGGGGTTCTGAGAGGAAGGTCCCCCACACTGGTACTGAGACACGGACCAG	0	0	0	0	0	0	0	0	0	0	0	0	0	0	0	0	0	0	0	0	0	0	0	0	0	0	0	0	0	0	0	0	0	0	0	0	0	0	0	0	0	0	0	0	0	0	0	0
815	GATGAACGCTGGCGGCGTGCTTAACACATGCAAGTCGAACGAAGCATTTTAAATGAGACTTTCGGGTGGATTTTGGAATGACTGAGTGGCGGACGGGTGAGTAACGCGTGGGCAACCTGCCTTACACAGGGGGACAACAGTTAGAAATGACTGCTAATACCGCATAAGCGCACGGGAACGCATGTTTCTGTGTGAAAAACTCCGGTGGTGTAAGATGGGCCCGCGTTGGATTAGGTAGTTGGTGGGGTAACGGCTCACCAAGCCGACGATCCATAGCCGACCTGAGAGGGTGACCGGCCACATTGGGACTGAGACACGGCCCAA	1	2	0	0	2	1	1	1	2	0	0	0	0	0	0	0	0	0	0	0	0	0	0	0	0	0	0	0	0	0	0	0	0	0	0	0	0	0	0	0	0	0	0	0	0	2	1	2
816	GATGAACGCTGGCGGCGTGCTTAACACATGCAAGTCGAACGGACTCATATTGAAACCTAGTGATGTATGAGTTAGTGGCGGACGGGTGAGTAACGCGTGGAGAACCTGCCGTATACTGGGGGATAACACTTAGAAATAGGTGCTAATACCGCATAAGCGCACAGCTTCGCATGAAGCAGTGTGAAAAACTCTGGTGGTATACGATGGATCCGCGTCTGATTAGCTGGTTGGCGGGGTAAAGGCTCACCAAGGCGACGATCAGTAGCCGGCCTGAGAGGGTGAACGGCCACATTGGGACTGAGACACGGCCCAG	0	0	0	0	0	0	0	0	0	0	0	0	0	0	0	0	0	0	0	0	0	0	0	0	0	0	0	0	0	0	0	0	0	0	0	0	0	0	0	0	0	0	0	0	0	0	0	0
817	GATGAACGCTGGCGGCGTGCCTAATACATGCAAGTAGAACGCTGAAGAAAGAGCTTGCTCTTTTGGAAGAGTTGCGAACGGGTGAGTAACGCGTAGGTAACCTGCCTGGTAGCGGGGGATAACTATTGGAAACGATAGCTAATACCGCATAATATCTTTGATCGCATGATTGAAGTTTGAAAGATGCAACTGCATCACTACCAGATGGACCTGCGTTGTATTAGCTAGTAGGTGAGGTAAAGGCTCACCTAGGCGACGATACATAGCCGACCTGAGAGGGTGAACGGCCACACTGGGACTGAGACACGGCCCAG	0	2	1	0	6	2	3	5	3	0	6	4	1	2	1	0	0	0	0	2	5	1	0	1	1	3	2	0	0	1	1	1	2	2	0	1	0	1	5	0	3	0	0	2	4	1	0	1
820	GATGAACGCCGGCGGTGTGCCTAATACATGCAAGTCGTACGCACTGGCCCAACTGATTGATGGTGCTTGCACCTGATTGACGTTGGATCACCAGTGAGTGGCGGACGGGTGAGTAACACGTAGGTAACCTGCCCTGGAGCGGGGGATAACATTTGGAAACAGATGCTAATACCGCATAACAACAAAAGCCACATGGCTTTTGTTTGAAAGATGGCTTTGGCTATCACTCTGGGATGGACCTGCGGTGCATTAGCTAGTTGGTAAGGTAACGGCTTACCAAGGCGATGATGCATAGCCGAGTTGAGAGACTGATCGGCCACAATGGAACTGAGACACGGTCCAG	0	0	0	1	0	0	0	0	2	0	0	0	0	0	0	0	0	0	0	0	0	0	0	0	0	0	2	0	0	0	0	0	0	0	0	1	0	0	0	0	0	0	3	1	1	0	0	0
821	GATGAACGCTAGCGACAGGCTTAACACATGCAAGTCGGGGGGCAGCGGGAGAGAAGCTTGCTTTTCTTGCCGGCGACCGGCGCACGGGTGAGTAACACGTATGCAACCTGCCCGTAACAGGGGGATAAGCGGAAGAAATTCCGTCTAATACCGCATAACATTCTCCGGGGACATCCCCGGAGGATCAAAGGAAGCGATTCCGGTTACGGATGGGCATGCGTCGCATTAGCTGGTTGGCGGGGTAACGGCCCACCAAGGCGACGATGCGTAGGGGTTCTGAGAGGAAGGTCCCCCACACTGGTACTGAGACACGGACCAG	0	5	4	11	1	0	1	2	0	0	0	7	0	2	3	0	2	1	0	1	1	2	1	1	0	7	5	0	3	1	2	5	0	0	3	5	0	5	5	0	1	0	1	3	0	0	0	0
822	ATTGAACGCTGGCGGCATGCCTTACACATGCAAGTCGAACGGCAGCATGGAGAGCTTGCTCTCTGATGGCGAGTGGCGAACGGGTGAGTAATACATCGGAACGTGTCCGTTTGTGGGGGACAACCGTCCGAAAGGATGGCTAATACCGCATAAGACCTGAGGGTGAAAGCCGGGGACCGCAAGGCCCGGCGCAGACGGAGCGGCCGATGATTGATTAGCTAGTTGGGGAGGTAAAGGCTCACCAAGGCGACGATCAATAGCTGGTCTGAGAGGACGACCAGCCACACTGGAACTGAGACACGGTCCAG	0	0	0	0	0	0	0	0	0	0	0	0	0	0	0	0	0	0	0	0	0	0	0	0	0	0	0	0	0	0	0	0	0	0	0	0	0	0	0	0	0	0	0	0	0	0	0	0
823	GATGAACGCTAGCGACAGGCTTAACACATGCAAGTCGAGGGGCAGCGGGGGAGTAGCAATACTCCTGCCGGCGACCGGCGCACGGGTGAGTAACACGTATGGAACCTGCCCGCCACAGGGGGATAAGCGGAAGAAATTCCGTCTAATACCGCATAACGTCTTTCCGAGGCATCCCGGAGAGACCAAAGGGTAACACCGGTGGCGGATGGCCATGCGCCGCATTAGCTGGTTGGCGGGGTAACGGCCCACCAAGGCGACGATGCGTAGGGGTTCTGAGAGGAAGGTCCCCCACACTGGTACTGAGACACGGATCAG	1	6	13	0	0	6	2	5	2	0	0	0	0	2	0	0	1	1	0	0	0	1	0	3	0	2	4	2	3	7	0	10	1	0	0	1	0	0	0	0	3	5	4	2	2	6	7	0
824	GATGAACGCTGGCGGCGTGCCTAACACATGCAAGTCGAGCGAAGCACTTAAAATGGATTCTTCGGATGAAGCTTTATGTGACTGAGCGGCGGACGGGTGAGTAACGCGTGGGCAACCTGCCTTACACAGGGGGATAACAGTTAGAAATGACTGCTAATACCGCATAAGACCACAGTACTGCATGGTGCAGTGGTAAAAACTCCGGTGGTGTAAGATGGGCCCGCGTCTGATTAGGTAGTTGGCGGGGTAACGGCCCACCAAGCCGACGATCAGTAGCCGACCTGAGAGGGTGACCGGCCACATTGGGACTGAGACACGGCCCAG	3	2	0	0	2	0	0	0	0	0	0	0	2	0	0	0	13	12	0	6	19	0	18	16	2	0	1	2	1	9	0	0	4	3	10	4	1	1	0	0	8	1	0	4	0	6	4	6
825	GATGAACGCTAGCGACAGGCTTAACACATGCAAGTCGAGCGAACCACTTCGGTGGGAAGCGGCGAACGGGTGAGTAACACGTAGGTGATCTGCCCATCAGACGGGGACAACGATTGGAAACGATCGCTAATACCGGATAGGACGAAAGTTTAAAGATGCTCCTGGCATCACTGATGGATGAGCCTGCGGCGCATTAGCTAGTTGGTGGGGTAAAGGCCTACCAAGGCGACGATGCGTAGCCGACCTGAGAGGGTGAACGGCCACACTGGGACTGAGACACGGCCCAG	0	0	2	0	0	13	0	13	0	0	0	9	0	0	0	3	0	0	4	3	0	1	1	0	0	3	0	0	3	4	0	9	6	0	4	8	0	3	1	0	3	5	0	0	0	0	0	0
826	GATGAATGCTGGCGGCGTGCCTAATACATGCAAGTCGAGCGGTAGCAGGGCTTCACCGTTCTCTTGTCGCACTTGGCCTTTGAGCAAGTGGTCAGATACGAGGGAACAGTGAAGCTGCTGACGAGCGGCGGACGGCTGAGTAACGCGTGGGAACGTACCCTAAACTGAGGGATAACTACTCGAAAGAGTGGCTAATACCGCATGTGATCTTCGGATTAAAGCTTTCGAGCGGTTTGGGAATGGCCTGCGTACGATTAGATAGTTGGTGAGGTAAAGGCTCACCAAGTCGACGATCGTTAGATGGTTTGAGAGGATGATCATCCAGACTGGGACTGAGACACGGCCCAG	1	6	18	0	3	3	0	1	0	0	0	0	0	0	0	0	0	0	0	0	0	0	0	0	0	0	0	0	0	0	0	0	0	0	0	0	0	0	0	0	0	0	1	0	0	1	8	0
827	GATGAACGCTAGCGACAGGCTTAACACATGCAAGTCGAGGGGCAGCGGGGGAGGAAGCTTGCTTTCTCCTGCCGGCGACCGGCGCACGGGTGAGTAACACGTATGCAACCTGGCCGTCACAGGTGGATAACCGGAAGAAATTCCGACTAATACAGCATAACACTCCTGAGGGACATCCTTCGGGAGTCAAAGGAGGCGACTCCGGTGACGGATGGGCATGCGGCGCATTAGGTAGTTGGTAGGGTAACGGCCTACCAAGCCGACGATGCGTAGGGGTTCTGAGAGGAAGGTCCCCCACACTGGTACTGAGACACGGACCAG	0	4	3	1	6	3	4	2	12	0	0	1	0	0	0	0	7	2	0	1	2	0	3	6	0	6	3	0	0	4	0	5	0	4	3	6	2	5	0	0	1	1	1	0	1	2	0	0
828	GATGAACGCTGGCGGCGTGCCTAACACATGCAAGTCGAGCGAAGCATATAACATGAAGTTTTCGGACGGAATGTTATCTGACTGAGCGGCGGACGGGTGAGTAACGCGTGGGTAACCTGCCTTATACAGGGGGATAACAGTTAGAAATGACTGCTAATACCGCATAAGCGCACAGTACTGCATGGTACAGTGTGAAAAACTCCGGTGGTATAAGATGGACCCGCGTCTGATTAGCCAGTTGGCGGGGTAACGGCCCACCAAAGCGACGATCAGTAGCCGACCTGAGAGGGTGACCGGCCACATTGGGACTGAGACACGGCCCAA	0	0	0	0	0	0	0	0	0	0	0	0	0	0	0	0	0	0	0	0	0	0	0	0	0	0	0	0	0	0	0	0	0	0	0	0	0	0	0	0	0	0	0	0	0	0	0	0
829	GACGAACGCTGGCGGCGTGCCTAATACATGCAAGTCGAGCGAGCTTGCCTAGATGATTTTAGTGCTTGCACTAAATGAAACTAGATACAAGCGAGCGGCGGACGGGTGAGTAACACGTGGGTAACCTGCCCAAGAGACTGGGATAACACCTGGAAACAGATGCTAATACCGGATAACAACACTAGACGCATGTCTAGAGTTTGAAAGATGGTTCTGCTATCACTCTGGGATGGACCTGCGGTGCATTAGCTAGTTGGTAAGGTAACGGCTTACCAAGGCGATGATGCATAGCCGAGTTGAGAGACTGATCGGCCACAATGGAACTGAGACACGGTCCAT	0	1	0	0	0	0	2	2	1	0	1	0	0	1	2	0	1	0	3	2	1	1	0	0	0	0	1	1	0	0	0	0	2	1	0	0	0	1	0	0	0	0	0	1	0	0	0	0
830	GATGAACGCTGGCGGCGTGCCTAACACATGCAAGTCGAACGGGAACAGAATGAAACCTAGTGATTTTTGTTTTAGTGGCGGACGGGTGAGTAACGCGTGGGTAACCTGCCGTATACAGGGGGATAACACTTAGAAATAGGTGCTAATACCGCATAAGCGCACAGCTCCGCATGGAGCAGTGTGAAAAGCGTAAACGGTATACGATGGACCCGCGTCTGATTAGCTAGTTGGCGGGGTAGAGGCCCACCAAGGCGACGATCAGTAGCCGGCCTGAGAGGGTGACCGGCCACATTGGGACTGAGACACGGCCCAA	0	0	0	0	0	0	0	0	0	0	0	1	0	0	0	0	0	0	0	0	0	0	0	0	0	0	0	0	0	0	0	0	0	0	0	0	0	0	0	0	0	0	0	0	0	0	0	0
831	GATGAACGCTAGCGACAGGCTTAACACATGCAAGTCGAGGGGCAGCGGGGGCGAAGCTTGCTTCGCCCGCCGGCGACCGGCGCACGGGTGAGTAGCACGTATGCGACCTGCCCCCCGCAGGGGGATAACCGGGAGAAATCCCGACTAATACCGCGTAACGCCGCGGGGCTGCATGGCCCCGCGGCCAAAGGAAGCGATTCCGGCGGGGGATGGGCATGCGGCGCATTAGCTAGTCGGCGGGGTAACGGCCCACCGAGGCGACGATGCGTAGGGGTTCTGAGAGGAAGGTCCCCCACACTGGTACTGAGACACGGACCAG	0	0	0	0	0	0	0	0	0	0	0	0	0	0	0	0	0	0	0	0	0	0	0	0	0	0	0	0	0	0	0	0	0	0	0	0	0	0	0	0	0	0	0	0	0	0	0	8
832	GACGAACGCTGGCGGCGTGCTTAACACATGCAAGTCGAACGGAGTACCCTCGAAAGAGATTTCGGTCAATGGAGAGGACTACTTAGTGGCGGACGGGTGAGTAACGCGTGAGGAACCTGCCTTTCAGAGGGGGACAACAGTTGGAAACGACTGCTAATACCGCATAACGTATTTGTGTCGCATGGCATGGATACCAAAGATTTATCGCTGAGAGATGGCCTCGCGTCTGATTAGCTAGTTGGTAGGGTAACGGCCTACCAAGGCGACGATCAGTAGCCGGACTGAGAGGTTGGCCGGCCACATTGGGACTGAGATACGGCCCAG	0	0	0	0	0	0	0	0	0	0	0	19	0	0	0	0	0	0	0	0	0	0	0	0	0	0	0	0	0	0	0	0	0	0	0	0	0	0	1	0	0	0	0	0	0	0	0	0
833	GATGAACGCTAGCGACAGGCTTAACACATGCAAGTCGAGGGGCAGCGGGGTAGTGCTTGCACTACTGCCGGCGACCGGCGCACGGGTGAGTAACACGTATGGAACCTGCCCGCAGCAGGGGGATAAGCGGAAGAAATTCCGTCTAATACCGCGTAACAACGTTGGGAGGCATCTCCCGATGTTTAAAGATTTATCGGCTGCGGATGGCCATGCGGCGCATTAGCTAGTCGGCGGGGTAACGGCCCACCGAGGCGACGATGCGTAGGGGTTCTGAGAGGAAGGTCCCCCACACTGGTACTGAGACACGGACC	0	0	0	0	1	1	0	0	0	0	1	2	0	3	11	0	4	3	0	2	3	0	3	3	0	6	5	3	5	5	2	11	1	10	8	13	4	3	3	5	11	14	1	1	0	3	0	0
836	GATGAACGCTGGCGGCGTGCTTAACACATGCAAGTCGAACGGGGGTGCCATTTTTGAAGCGGTTAGCTTGCTAAGCGTGGAAATGGTGGCAGCCCAGTGGCGGACGGGTGAGTAACGCGTGGGTAACCTGCCTTACACAGGGGGATAACACTTAGAAATAGGTGCTAATACCGCATAAGCGCACAGCTTCGCATGAAGTGGTGTGAAAAACTCCGGTGGTATACGATGGTTCCGCGTCTGATTAGCTTGTTGGTGGGGTAATGGCTCACCAAGGCGACGATCAGTAGCCGGCCTGAGAGGGTGAACGGCCACATTGGGACTGAGACACGGCCCAA	0	0	0	0	0	0	0	0	0	5	0	0	4	0	2	1	0	8	0	1	0	0	0	0	8	0	0	0	0	0	7	0	0	0	0	0	0	0	0	0	0	0	45	0	19	3	1	0
837	GATGAACGCTGGCGGCGTGCTTAACACATGCAAGTCGAACGAAGCACTTGAGATTGAATCTTCGGATGAGAACTTTTGTGACTGAGTGGCGGACGGGTGAGTAACGCGTGGGTAACCTACCTCATACAGGGGGATAACAGTTGGAAACGACCGCTAATACCGCATAACCCGCTAGTATCGCATGATACGGACGGAAAAGATTTATCGGTATGAGATGGACCCGCGTCTGATTAGCCAGTTGGCAGGGTAACGGCCTACCAAAGCGACGATCAGTAGCCGGCCTGAGAGGGTGAACGGCCACATTGGGACTGAGACACGGCCCAA	1	10	6	3	2	2	0	0	0	1	0	2	0	0	0	0	2	1	1	0	2	0	0	2	1	0	2	1	0	3	0	0	0	0	0	0	0	1	0	4	0	0	0	3	2	50	0	12
838	GATGAACGCTGGCGGCGTGCCTAACACATGCAAGTCGAACGGAGCGCCCGGACGGAGTATTTCGGTACAAAGACCGGGTGGCTGAGTGGCGGACGGGTGAGTAACGCGTGGACAACCTGCCGTGTACAGGGGGATAACAGCCGGAAACGGTTGCTAATACCGCATATGCGCACAGTGTCGCATGGCACAGTGCGGAAAGCCTAGATCTTATCTAGTACGGTACACGATGGGTCCGCGTCTGATTAGGTAGTTGGCGGGGTAACGGCCCACCAAGCCCACGATCAGTAGCCGGCCTGAGAGGGCGGACGGCCACACTGGGACTGAGACACGGCCCAA	9	0	0	6	8	2	3	1	0	0	2	0	3	2	0	0	0	0	0	0	0	0	0	0	0	0	0	1	0	1	0	2	3	0	0	0	5	0	3	2	1	3	0	0	0	0	2	0
839	GATGAACGCTAGCGACAGGCCTAACACATGCAAGTCGAGGGGCATCGGGGCGAGGAGCAATCCTTGCCGCCGGCGACCGGCGCACGGGTGAGTAACGCGTATGCGACCTGCCCGTTGCAGGGGGATAATCGGGAGAAATCCCGTCTAATACCGCGTAACGCCGCGGGGCTGCATGGCCCTGCGGCCAAAGGGAGCGATTCCGGCAACGGATGGGCATGCGTGACATTAGCTAGTTGGCGGGGCAACGGCCCACCAAGGCGACGATGTCTAGGGGTTCTGAGAGGAAGGTCCCCCACATTGGAACTGAGACACGGTCCAA	0	2	3	0	2	0	0	1	0	0	0	0	0	4	1	0	1	0	1	1	1	0	0	0	0	0	0	0	1	0	0	3	0	0	3	5	0	0	0	0	1	3	0	0	0	0	0	0
840	GATGAACGCTAGCGACAGGCTTAACACATGCAAGTCGAGGGGCAGCGGGGTAGTGCTTGCACTACTGCCGGCGACCGGCGCACGGGTGAGTAACACGTATGGAACCTGCCCGCAGCAGGGGGATAAGCGGAAGAAATTCCGTCTAATACCGCGTAACAACCCATGGAGGCATCTCCGTGGGTTTAAAGGAAGCGATTCCGGCTACGGATGGTCATGCGTCGCATTAGCTAGTTGGCGGGGTAACGGCCCACCAAGGCGACGATGCGTAGGGGTTCTGAGAGGAAGGTCCCCCACACTGGTACTGAGACACGGACCAG	0	4	7	0	1	2	2	0	0	0	0	0	0	2	0	0	3	1	2	1	2	1	0	3	0	7	0	1	1	1	0	8	1	6	0	0	0	0	0	0	1	3	2	5	0	0	0	0
841	GATGAACGCTAGCTACAGGCTTAACACATGCAAGTCGAGGGGCAGCATGAAAGTTTGCTTGCAAACTTTTGATGGCGACCGGCGCACGGGTGAGTAACACGTATCCAACCTGCCTCATACTCGGGGATAGCCTTTCGAAAGAAAGATTAATACCCGATGGCATAGTTCTTCCGCATGGTAGGACTATTAAAGAATTTCGGTCATCGATGGGGATGCGTTCCATTAGCTTGTTGGCGGGGTAACGGCCCACCAAGGCATCGATGGATAGGGGTTCTGAGAGGAAGGTCCCCCACATTGGAACTGAGACACGGTCCAA	1	0	0	0	3	1	0	0	2	1	0	1	2	7	4	0	0	0	0	0	0	0	0	0	0	0	2	0	0	1	0	1	0	0	0	2	0	0	0	0	0	0	2	0	9	0	0	1
843	GATGAACGCTGGCGGCGTGCCTAACACATGCAAGTCGAACGGGGGCAGATTGAAACCTAGTGATATCTGCCCGAGTGGCGGACGGGTGAGTAACGCGTGGACAACCTGCCGCATGCAGGGGGATACCGGCTGGAAACAGCCGCTAATACCGCATATGCGCACGGCGCCGCATGGCGCCGCGCGGAAAGGGAGCGATCCCGGCATGCGATGGGTCCGCGTCCGATTAGCTTGTTGGCGGGGCAGCGGCCCACCAAGGCGACGATCGGTAGCCGGCCTGAGAGGGCGGACGGCCACATTGGGACTGAGACACGGCCCAG	0	0	0	0	0	0	0	0	0	0	0	0	0	0	0	0	0	0	0	0	0	0	0	0	0	0	0	0	0	0	0	0	0	0	0	0	0	0	0	0	0	1	0	0	0	0	0	0
845	GATGAACGCTGGCGGCGTGCTTAACACATGCAAGTCGAACGAAGACTGTTTTCGGAACCCTTCGGGGGAAAGAGGGCAGGACTGAGTGGCGGACGGGTGAGTAACGCGTGGGGAACCTACCCTGCACAGGGGGACAACAGCCGGAAACGGCTGCTAATACCGCATAAGCGCACGATACCGCATGGTAAGGTGTGAAAAACTGAGGTGGTGCAGGATGGTCCCGCGTCTGATTAGCTAGTTGGTAAGGTAAGGGCTTACCAAGGCGACGATCAGTAGCCGGCCTGAGAGGGCGAGCGGCCACATTGGGACTGAGACACGGCCCAA	4	1	2	1	1	0	1	0	1	1	0	3	2	0	0	2	4	0	0	2	2	0	2	3	4	0	1	0	1	1	5	3	1	2	1	1	1	0	3	3	1	1	0	0	0	2	1	1
846	GATGAACGCTGGCGGCGTGCTTAACACATGCAAGTCGAACGGGCTCATATTGAAACCTAGTGATTTATGAGTTAGTGGCGGACGGGTGAGTAACGCGTGGAAAACCTGCCGTATACTGGGGGATAACACTTAGAAATAGGTGCTAATACCGCATAAGCGCACAGCTTCGCATGAAGTGGTGTGAAAAACTCCGGTGGTATACGATGGTTCCGCGTCTGATTAGCTTGTTGGTGGGGTAATGGCTCACCAAGGCGACGATGCGTAGGGGTTCTGAGAGGAAGGTCCCCCACACTGGTACTGAGACACGGACCAG	0	0	0	1	0	2	2	0	2	0	0	0	1	0	2	2	4	1	0	2	2	2	2	2	1	0	1	6	0	0	2	0	0	0	0	0	0	0	0	0	0	0	7	8	4	6	4	1
847	GATGAACGCTGGCGGCATGCCTAATACATGCAAGTCGAACGAGAGACCTTCGGGTCTCTAGTGGCGAACGGGTGAGTAACACGTAGGGAACCTGCCCGCGCACCGGGAATACGCTCTGGAAACGGAGAACAAATCCCGATGTACAGGAAGGAGGCATCTTCTTTCTGTGAAACATCCTCTAGGGGATGGGGCGCGGATGGACCTGCGGTGCATTAGTTTGTTGGCGGGGTAAAGGCCCACCAAGACGATGATGCATAGCCGGCCTGAGAGGGCGGACGGCCACATTGGGACTGAGACACGGCCC	0	0	1	0	0	0	0	3	0	0	0	0	0	0	0	0	0	4	0	0	11	0	0	7	0	0	0	0	0	13	0	23	10	0	10	2	0	0	0	0	18	17	0	0	0	0	2	0
849	GATGAACGCTAGCTACAGGCTTAACACATGCAAGTCGAGGGGCAGCATGAACTTAGCTTGCTAAGTTTGATGGCGACCGGCGCACGGGTGAGTAACACGTATCCAACCTGCCGATGACTCGGGGATAGCCTTTCGAAAGAAAGATTAATACCCGATGTCATAGTCCTACCGCATGATGGGATTATTAAAGAATTTCGGTATGGGATGGGGATGCGTTCCATTAGTTAGTTGGCGGGGTAACGGCCCACCAAGACAACGATGGATAGGGGTTCTGAGAGGAAGGTCCCCCACATTGGAACTGAGACACGGTCCAA	0	5	0	1	1	1	0	0	6	0	0	0	0	2	4	0	0	0	0	0	0	0	0	0	0	0	0	0	0	1	0	0	0	1	1	0	0	0	1	0	0	0	2	0	9	0	0	0
850	GATGAACGCTGGCGGTGTGCCTAATACATGCAAGTCGTACGCACTGGCCCAACTGATTGATGGTGTTTGCACCTGATTGACGATGGATCACCAGTGAGTGGCGGACGGGTGAGTAACACGTAGGTAACCTGCCCCGGAGCGGGGGATAACATTTGGAAACAGATGCTAATACCGCATAACAACAAAAGCCACATGGCTTTTGTTTGAAAGATGGCTTTGGCTATCACTCTGGGATGGACCTGCGGTGCATTAGCTAGTTGGTAAGGTAACGGCTTACCAAGGCGATGATGCATAGCCGAGTTGAGAGACTGATCGGCCACAATGGAACTGAGACACGGACCAG	0	2	0	0	0	1	3	1	2	1	4	2	0	5	3	2	5	1	4	0	1	1	0	2	2	5	2	1	7	0	0	10	1	1	1	0	2	2	2	1	8	3	0	1	0	0	0	0
851	GATGAACGCTAGCGACAGGCTTAACACATGCAAGTCGAGGGGCAGCGGGGAGGTAGCAATACTTCCGCCGGCGACCGGCGCACGGGTGAGTAACACGTATGGAACCTGCCCGTAGCAGGGGGATAAGCGGAAGAAATTCCGTCTAATACCGCGTAACAACGTTGGGAGGCATCTCCCGATGTTTAAAGATTTATCGGCTGCGGATGGCCATGCGGCGCATTAGCTAGTCGGCGGGGTAACGGCCCACCGAGGCGACGATGCGTAGGGGTTCTGAGAGGAAGGTCCCCCACACTGGTACTGAGACACGGACCAG	1	0	4	0	1	5	1	3	1	0	0	1	0	5	0	0	0	0	0	0	0	0	0	1	0	10	7	3	5	6	0	4	1	10	8	9	0	4	0	0	4	3	1	1	0	0	0	0
852	GATGAACGCTGGCGGCGTGCCTAATACATGCAAGTCGAGCGAACCACTTCGGTGGGAAGCGGCGAACGGGTGAGTAACACGTAGGTGATCTGCCCATCAGACGGGGACAACGATTGGAAACGATCGCTAATACCGGATAGGACGAAAGTTTAAAGATGCTCCTGGCATCACTGATGGATGAGCCTGCGGCGCATTAGCTAGTTGGTGGGGTAAAGGCCTACCAAGGCGACGATGCGTAGGGGTTCTGAGAGGAAGGTCCCCCACACTGGTACTGAGACACGGACCAG	0	1	4	0	0	18	0	3	0	0	0	4	0	0	0	0	1	0	5	2	0	1	3	0	0	4	0	0	1	4	0	7	9	0	5	6	1	2	0	0	5	3	0	0	0	0	0	0
853	GATGAACGCTGGCGGCGTGCCTAATACATGCAAGTCGAGCGAACTTCAAAGGAGCTTGCTCCTTTGAAGTTAGCGGCGGACGGGTGAGTAACACGTGGGTAACCTACCTATAAGACTGGGATAACTTCGGGAAACCGGAGCTAATACCGGATAACATTTAGAACCGCATGGTTCTAAAGTGAAAGATGGTTTTGCTATCACTTATAGATGGACCCGCGCCGTATTAGCTAGTTGGTAAGGTAACGGCTTACCAAGGCGACGATACGTAGCCGACCTGAGAGGGTGATCGGCCACACTGGAACTGAGACACGGTCCAG	0	0	0	0	0	0	0	0	0	0	0	13	0	1	3	3	0	0	0	0	1	19	1	1	0	10	0	1	1	0	0	0	0	0	0	0	0	0	6	0	0	0	0	0	7	0	28	0
854	GATGAACGCTAGCGACAGGCCTAACACATGCAAGTCGAGGGGCATCGGGGAGCGAAGCTTGCTTTGCTCCGCCGGCGACCGGCGCACGGGTGAGTAACACGTATGCAACCTGCCCCTGTCAGGGGGACAACCCGCCGAAAGGCGGGCTAAACCCGCGTACATGCCACCGGGGCATCCCGGAGGCAGGAAAGGCTTCGGCCGGACAGGGATGGGCATGCGGCGCATTAGGCAGTAGGCGGGGTAACGGCCCACCTAACCGACGATGCGTAGGGGTTCTGAGAGGAAGGTCCCCCACACTGGTACTGAGACACGGACCAG	2	0	2	2	0	2	2	1	0	0	0	0	0	0	0	1	2	3	0	2	1	1	0	0	0	0	0	2	7	9	1	0	0	0	2	2	0	0	0	1	2	5	0	0	0	2	5	2
855	GATGAACGCTGGCGGCGTGCTTAACACATGCAAGTCGAGGGGCATCGGGAGGGAAGCTTGCTTTCCTTGCCGGCGACCGGCGCACGGGTGAGTAACACGTATGCAACCTGCCCTCTTCAGGGGGACAACCTTCCGAAAGGGAGGCTAATCCCGCGTATATCGGTTTCGGGCATCCGAGATCGAGGAAAGATTCATCGGAAGAGGATGGGCATGCGGCGCATTAGCTAGACGGCGGGGTAACGGCCCACCGTGGCGACGATGCGTAGGGGTTCTGAGAGGAAGGTCCCCCACACTGGTACTGAGACACGGACCAG	3	0	1	6	3	3	4	1	0	1	5	1	1	1	1	3	2	0	1	0	0	2	0	0	0	3	0	2	1	1	4	1	1	0	0	0	1	0	0	0	0	0	3	3	2	14	9	13
856	GATGAACGCTGGCGGCGTGCTTAACACATGCAAGTCGAGCGGAGGTTTAAAGCGGAAGTTTTCGGATGGAAGCAGTAAACCTTAGCGGCGGACGGGTGAGTAACGCGTGGGTAACCTGCCTCATACAGGGGGATAACAGTTAGAAATGACTGCTAAAACCGCATAAGCGCACATTGTCGAGTGACAGAGTGTGAAAAACTCCGGTGGTATGAGATGGACCCGCGTCTGATTAGCTAGTTGGTGAGGTAACGGCCCACCAAGGCGACGATCAGTAGCCGGCCTGAGAGGGCGACCGGCCACATTGGGACTGAGACACGGCCCAA	0	0	0	0	0	0	0	0	0	0	2	9	1	0	1	3	2	0	2	4	5	2	0	1	0	0	1	7	0	0	5	0	3	2	3	0	4	0	1	1	1	4	0	0	0	0	0	0
859	GATGAACGCTGGCGGCGTGCTTAACACATGCAAGTCGAGCGGGAATGCAGAGGCGGAATTTTTCGGAAGGAAGCCTTTGTGTTTTAGCGGCGGACGGGTGAGTAACGCGTGGATAACCTGCCCCATACCGGGGGATAACAGTTAGAAATGACTGCTAATACCGCATAAGCGCACGGAGCCGCATGGCGCAGTGTGAAAAACTCCGGTGGTATGGGATGGATCCGCGTCTGATTAGCTAGTTGGCGGGGTAACGGCCCACCAAGGCAGCGATCAGTAGCCGACCTGAGAGGGTGGCCGGCCACATTGGGACTGAGACACGGCCCAA	0	0	0	0	0	0	0	0	0	4	0	1	3	0	0	7	2	0	1	8	50	5	6	23	0	0	1	0	0	1	0	0	0	0	0	0	0	0	0	0	0	0	0	0	0	0	0	0
860	GATGAACGCTGGCGGCGTGCTTAACACATGCAAGTCGAACGAGAATCGTAAGAAGGAGATTCGTCAACGGAATACGAGGAAAGTGGCGGACGGGTGAGTAACGCGTGAGTAACCTGCCTTGGAGAGGGGAATAACACATCGAAAGGTGTGCTAATACCGCATGATATGTCTGAATCGCATGGTTCTGGACATCAAAGATTTATCGCTCTGAGATGGACTCGCGTCTGATTAGCTAGTTGGCGGGGTAACGGCCCACCAAGGCGACGATCAGTAGCCGGACTGAGAGGTTGGCCGGCCACATTGGGACTGAGACACGGCCCAG	5	7	8	2	2	4	3	0	0	0	0	0	1	0	1	1	0	0	0	0	0	4	1	0	5	0	1	2	0	7	1	1	1	0	2	1	2	0	1	0	1	1	0	3	2	3	4	1
861	GATGAACGCTGGCGGCGTGCTTAACACATGCAAGTCGAACGAAGCATTTAAGGACGATTCTTCGGATGAGGACTTTTATGACTGAGTGGCGGACGGGTGAGTAACGCGTGGGTAACCTGCCCTATACAGGGGGATAACAGTTAGAAATGACTGCTAATACCGCATAAGCGCACAGGACCGCATGGTTCGGTGTGAAAAACTGAGGTGGTATAGGATGGACCCGCGTCTGATTAGCTTGTTGGTGAGGTAACGGCTCACCAAGGCGACGATCAGTAGCCGGCCTGAGAGGGCGACCGGCCACATTGGGACTGAGACACGGCCCAA	0	4	10	0	3	1	1	0	0	1	1	4	0	0	0	1	0	2	0	1	3	0	0	2	0	0	2	1	0	0	3	0	2	2	2	1	2	0	0	2	0	2	0	0	3	10	3	3
862	GATGAACGCTGGCGGCATGCCTAATACATGCAAGTCGAACGGAGTACATTTCACAGCTTGCTGAGGAATGAACTGAGTGGCGAACGGGTGAGTAACACGTAGGGAACCTGCCCATATACCCGGGATAACAAACGGAAACGTTTGCTAAAACCGGATAGGTAATCGGAAGGCATCTTCCGATTATGAAAGCAGCGACAGCTGTGGATATGGATGGACCTGCGGCGTATTAGCCAGTTGGTGGGGTAACGGCCCACCAAAGCGATGATACGTAGCCGGCCTGAGAGGGTGAACGGCCACATTGGGACTGAGACACGGCCCAA	0	0	1	28	0	1	7	0	0	19	0	0	0	0	5	12	2	4	0	1	6	3	2	2	0	0	9	2	0	0	26	0	0	0	0	0	0	0	0	0	0	0	0	0	0	0	0	0
863	GATGAACGCTAGCGACAGGCCTAACACATGCAAGTCGAGGGGCATCGGGGAGCGAAGCTTGCTTTGCTCCGCCGGCGACCGGCGCACGGGTGAGTAACGCGTATGCAACCTGCCCGTTTCAGCGGGATAACTCGGAGAAATCCGGCCTAATACCGCATGTGGCCGAGGGAAGGCATCTTCTTTCGGCCAAAGGAGGCGACTCCGGAGACGGATGGGCATGCGTGACATTAGCTTGTTGGCGGGGTAACGGCCCACCAAGGCGACGATGCGTAGGGGTTCTGAGAGGAAGGTCCCCCACACTGGTACTGAGACACGGACCAG	2	4	2	1	1	5	1	1	1	0	0	0	0	0	0	0	1	0	4	0	0	0	0	3	1	1	1	3	3	4	0	4	0	0	1	0	0	0	0	0	3	4	4	4	0	0	1	0
864	GATGAACGCTGGCGGCATGCCTAAGACATGCAAGTCGAACGAAGTAGTCCAATGAAGATAGAGTGCTTGCACAAAATTGGAATTGGGTTGCTACTTAGTGGCAGACGGGTGAGTAACACGTGGGTAACCTACCTTAGAGACTGGGATAACGGTTAGAAATGATCGCTAATACCGGATGATACGTAATTAGATAACTAGATACGTTAAAAGGAGCATTTGCTTCACTTTAAGATGGGCTTGCGTTGTATTAGCTAGTTGGTGGGGTAATGGCCTACCAAGGCAACGATGCATATCCGAGCTGAGAGGCTGATCGGACACACTGGGACTGAGACACGGCCCAG	0	0	0	0	0	0	0	0	0	0	0	0	0	0	0	0	0	0	0	0	0	0	0	0	0	0	0	0	0	0	0	0	0	0	0	0	0	0	0	0	0	0	0	0	0	0	0	0
865	GATGAACGCTGGCGGCGTGCTTAACACATGCAAGTCGAACGGGGTGCCTTTGACAGAGGATTCGTCCAATGGATAAGGTTACCTAGTGGCGGACGGGTGAGTAACGCGTGAGTAACCTGCCCTGGAGTGGGGAATAACAGCTGGAAACAGCTGCTAATACCGCATAATGCAGTTGGGCCGCATGGCTCTGACTGCCAAAGATTTATCGCTCTGGGATGGACTCGCGTCTGATTAGCTAGTTGGTGGGGCAACGGCCCACCAAGGCGACGATCAGTAGCCGGACTGAGAGGTTGGCCGGCCACATTGGGACTGAGACACGGCCCAG	0	0	0	14	11	5	6	1	0	4	5	3	3	0	5	0	0	0	0	0	0	1	5	1	10	1	3	3	0	3	2	1	2	0	0	0	1	0	5	0	2	4	0	0	0	0	0	0
866	GATGAACGCTAGCGGCAGGCTTAACACATGCAAGTCGAGGGGCATCGGGAGGGAAGCTTGCTTTCCTTGCCGGCGACCGGCGCACGGGTGAGTAACACGTATGCAACCTGCCCTCTTCAGGGGGACAACCTTCCGAAAGGGAGGCTAATCCCGCGTATATCGGTTTCGGGCATCCGAGATCGAGGAAAGATTCATCGGAAGAGGATGGGCATGCGGCGCATTAGCTTGACGGCGGGGTAACGGCCCACCGTGGCGACGATGCGTAGGGGTTCTGAGAGGAAGGTCCCCCACACTGGTACTGAGACACGGCCCAA	4	3	2	1	1	4	1	1	0	1	4	3	1	5	1	4	1	0	2	2	0	2	0	1	1	2	1	2	0	0	2	2	0	0	0	1	0	0	0	0	0	1	1	8	1	20	1	17
867	GATGAACGCTAGCGGCAGGCTTAACACATGCAAGTCGAGGGGCAGCGGGGAGGAAGCTTGCTTTCTCCGCCGGCGACCGGCGCACGGGTGAGTAACACGTATGAAACCTGCCCGTAGCAGGGGGATAAGCGGAAGAAATTCCGTCTAATACCGCGTAACAACCCATGGAGGCATCTCCGTGGGTTTAAAGGAAGCGATTCCGGCTACGGATGGTCATGCGTCGCATTAGCTAGTTGGCGGGGTAACGGCCCACCAAGGCGACGATGCGTAGGGGTTCTGAGAGGAAGGTCCCCCACACTGGTACTGAGACACGGACCAG	0	1	3	0	0	1	2	2	0	0	0	0	0	0	0	1	4	0	0	1	0	2	2	0	0	1	0	1	1	1	0	0	1	0	0	1	0	0	0	0	1	3	0	1	0	0	7	3
868	GATGAACGCTGGCGGCGTGCTTAACACATGCAAGTCGAACGGACGTAGGGAGCTTGCTCCCTGCGTTAGTGGCGGACGGGTGAGTAACGCGTGAGCAATCTGCCCATATCTGGGGGATAACAGTTAGAAATGACTGCTAATACCGCATATGACCACGGGAAGGCATCTTTCCGGGGTGAAAGATTTATCGGATATGGATGAGCTCGCGTCCCATTAGGTAGTTGGTGAGGTAACGGCCCACCAAGCCGACGATGGGTAGCCGGCCTTAGAGGGTGATCGGCCACATTGGAACTGAGACACGGTCCAA	0	0	1	0	0	0	1	0	0	0	0	0	0	0	0	0	0	0	0	0	0	0	0	0	0	0	0	0	0	0	0	0	0	0	0	0	0	0	0	0	0	0	0	0	0	0	0	4
869	GATGAACGCTGGCGGCATGCCTAATACATGCAAGTCGAACGAGGATCCTTCGGGATCCTAGTGGCGAACGGGTGAGTAACACGTAGGGAACCTGCCCGCGCACCGGGAATACGCTCTGGAAACGGAGAACAAATCCCGATGTACAGGAAGGAGGCATCTTCTTTCTGTGAAACATCCTGTAAGGGATGGGGCGCGGATGGACCTGCGGTGCATTAGTTAGTTGGCGAGGGTAAAGGCCCACCAAGACGATGATGCATAGCCGGCCTGAGAGGGCGGACGGCCACATTGGGACTGAGACACGGCCCAA	0	0	0	0	0	0	0	0	0	0	0	0	0	0	0	0	0	0	0	0	0	0	0	0	0	0	0	0	0	0	0	0	0	0	0	0	0	0	0	0	0	0	0	0	0	0	0	0
870	GATGAACGCTAGCTACAGGCTTAACACATGCAAGTCGAGGGGAAACGACATCGAAAGCTTGCTTTTGATGGGCGTCGACCGGCGCACGGGTGAGTAACGCGTATCCAACCTGCCCACCACTTGGGGATAACCTTGCGAAAGTAAGACTAATACCCAATGACGTCTCTAGAAGACATCTGAAAGAGATTAAAGATTTATCGGTGATGGATGGGGATGCGTCTGATTAGCTTGTTGGCGGGGTAACGGCTCACCAAGGCAACGATCAGTAGGGGTTCTGAGAGGAAGGTCCCCCACATTGGAACTGAGACACGGTCCAA	0	0	0	0	0	0	0	0	0	0	0	0	0	0	0	0	0	0	0	0	0	0	0	0	0	0	0	0	0	0	0	0	0	0	0	0	0	0	0	0	0	0	0	0	0	0	0	0
871	GATGAACGCTGGCGGCGTGCTTAACACATGCAAGTCGAACGGACTCATATTGAAACCTAGTGATTTATGAGTTAGTGGCGGACGGGTGAGTAACGCGTGGAAAACCTGCCGTATACTGGGGGATAACACTTAGAAATAGGTGCTAATACCGCATAAGCGCACAGCTTCGCATGAAGTGGTGTGAAAAACTCTGGTGGTATACGATGGTTCCGCGTCTGATTAGCTTGTTGGCGGGGTAATGGCTCACCAAGGCGACGATCAGTAGCCGGCCTGAGAGGGTGAACGGCCACATTGGGACTGAGACACGGCCC	0	0	0	1	0	1	3	0	0	13	0	3	12	0	8	3	8	8	0	0	6	5	6	16	12	0	11	10	0	0	9	0	0	0	0	0	0	1	0	0	0	0	4	6	4	0	3	3
872	GATGAACGCTAGCGACAGGCTTAACACATGCAAGTCGAGGGGCAGCGGGGATTCACTTCGGTGAATCTGCCGGCGAGTGGCGCACGGGTGAGTAACACGTATGCAACCTGCCTCTGTCAGGGGTATAACTCTGCGAAAGTAGGGCTAATACCGCGTATATTCCCGGAGGGCATCCTCCGGGGAGGAAAGGTTTCGGCCGGACAGAGATGGGCATGCGGCGCATTAGGCAGTTGGCGGGGTAACGGCCCACCAAACCGACGATGCGTAGGGGTTCTGAGAGGAAGGTCCCCCACACTGGTACTGAGACACGGACCAG	0	2	2	0	2	4	3	10	0	0	0	0	1	3	0	0	3	0	0	0	1	3	2	2	0	8	1	3	1	3	0	2	1	0	0	0	0	1	0	1	0	2	2	3	0	1	4	0
873	GATGAACGCTGGCGGCATGCCTAATACATGCAAGTCGAACGAGAGACCTTCGGGTCTCTAGTGGCGAACGGGTGAGTAACACGTAGGGAACCTGCCCGCGCACCGGGAATACGCTCTGGAAACGGAGAACAAATCCCGATGTACAGGAAGGAGGCATCTTCTTTCTGTGAAACATCCTCTAGGGGATGGGGCGCGGATGGACCTGCGGTGCATTAGTTTGTTGGCGGGGTAAAGGCCCACCAAGACGATGATGCATAGCCGGCCTGAGAGGGTGAACGGCCACATTGGGACTGAGACACGGCCCAA	0	0	1	0	0	0	0	2	0	0	0	0	0	0	0	0	0	0	0	0	0	0	0	6	0	0	0	0	0	9	0	0	5	0	0	0	0	0	0	0	2	3	0	0	0	1	13	1
874	GATGAACGCTGGCGGCGTGCTTAACACATGCAAGTCGAACGGACTCATATTGAAACCTAGTGATTTATGAGTTAGTGGCGGACGGGTGAGTAACGCGTGGAAAACCTGCCGTATACTGGGGGATAACACTTAGAAATAGGTGCTAATACCGCATAAGCGCACAGCTTCGCATGAAGTGGTGTGAAAAACTCTGGTGGTATACGATGGTTCCGCGTCTGATTAGCTTGTTGGTGGGGTAATGGCTCACCAAGGCGACGATCAGTAGCCGGCCTGAGAGGGTGGACGGCCACACTGGGACTGAGACACGGCCCAG	0	0	0	2	0	3	2	0	0	5	0	0	6	0	1	0	1	0	0	1	0	2	2	1	3	0	0	1	0	0	6	0	0	0	0	0	0	0	1	0	0	0	6	4	10	9	9	3
875	GATGAACGCTAGCGACAGGCTTAACACATGCAAGTCGAGGGGCAGCGGGGGAGTAGCAATACTCCCGCCGGCGACCGGCGCACGGGTGAGTAACACGTATGAAACCTGCCCGTAGCAGGGGGATAAGCGGAAGAAATTCCGTCTAATACCGCGTAATAACTCCGAGAGGCATCTCTTGGGGTTTAAAGGGTAACACCGGCTACGGATGGCCATGCGGCGCATTAGCTAGTTGGCGGGGTAACGGCCCACCAAGGCGACGATGCGTAGGGGTTCTGAGAGGAAGGTCCCCCACACTGGTACTGAGACACGGACCAG	1	5	2	1	1	0	0	6	0	0	0	0	2	1	0	0	1	0	0	0	0	4	1	0	0	2	0	1	1	1	1	3	0	8	1	3	0	0	0	0	0	3	2	1	1	0	0	1
876	GATGAACGCTAGCGACAGGCTTAACACATGCAAGTCGAGGGGCAGCGGGGAGGTAGCAATACTTCCGCCGGCGACCGGCGCACGGGTGAGTAACACGTATGGAACCTGCCCGTAGCAGGGGGATAAGCGGAAGAAATTCCGTCTAATACCGCGTAATAACTCCGAGAGGCATCTCTTGGGGTTTAAAGGGTAACACCGGCTACGGATGGCCATGCGGCGCATTAGCTAGTTGGCGGGGTAACGGCCCACCAAGGCGACGATGCGTAGGGGTTCTGAGAGGAAGGTCCCCCACATTGGAACTGAGACACGGTCCAA	0	3	3	0	3	1	2	0	5	1	0	2	0	2	4	0	0	0	0	1	0	0	0	0	0	0	0	5	3	5	0	4	0	4	0	10	4	3	1	0	1	1	2	0	4	0	0	0
877	GATGAACGCCGGCGGTGTGCCTAATACATGCAAGTCGTACGCACTGGCCCAACCGATTGATGGTGCTTGCACCTGATTGACGTTGAATCACCAGTGAGTGGCGGACGGGTGAGTAACACGTAGGTAACCTGCCCCGGAGCGGGGGATAACATTTGGAAACAGATGCTAATACCGCATAACAACAAAAGCCACATGGCTTTTGTTTGAAAGATGGCTTTAGCTATCACTCTGGGATGGACCTGCGGTGCATTAGCTAGTTGGTAGGGTAACGGCTTACCAAGGCGATGATGCATAGCCGAGTTGAGAGACTGATCGGCCACAATGGAACTGAGACACGGTCCAT	0	0	0	0	0	0	0	0	0	0	0	0	0	0	0	0	0	0	0	0	0	0	0	0	0	0	0	0	0	0	0	0	0	0	0	0	0	0	0	0	0	0	0	0	0	0	0	0
878	GATGAACGCTAGCGACAGGCTTAACACATGCAAGTCGAGGGGCAGCGGGGAGGTAGCAATACTTCCGCCGGCGACCGGCGCACGGGTGAGTAACACGTATGGAACCTGCCCGTAGCAGGGGGATAAGCGGAAGAAATTCCGTCTAATACCGCGTAACAACCCATGGAGGCATCTCCGTGGGTTTAAAGGAAGCGATTCCGGCTACGGATGGTCATGCGTCGCATTAGCTAGTTGGCGGGGTAACGGCCCACCAAGGCGACGATGCGTAGGGGTTCTGAGAGGAAGGTCCCCCACACTGGTACTGAGACACGGACCAG	1	2	2	1	0	4	1	3	0	0	0	0	0	0	1	0	1	0	2	0	0	0	0	0	0	3	0	1	3	0	2	4	1	9	3	3	1	0	0	0	1	3	2	0	1	0	1	1
879	GATGAACGCTAGCGGCAGGCTTAACACATGCAAGTCGAACGGGATCCCTGGCAGCTTGCTGCCGGGGTGAGAGTGGCGAACGGGTGAGTAATGCGTGACCGACCTGCCCCATGCACCGGAATAGCTCCTGGAAACGGGTGGTAATGCCGGATGTTCCACATGAGCGCATGCGAGTGTGGGAAAGGCTTTTTGCGGCATGGGATGGGGTCGCGTCCTATCAGCTTGTTGGTGGGGTAACGGCCTACCAAGGCGTTGACGGGTAGCCGGCCTGAGAGGGCGACCGGCCACATTGGGACTGAGATACGGCCCAG	0	0	0	0	0	0	0	0	0	0	0	0	0	0	0	0	0	0	0	0	0	0	0	0	0	0	1	0	3	20	0	0	0	0	0	0	0	0	0	0	0	0	0	0	0	0	0	0
880	GATGAACGCTGGCGGCGTGCTTAACACATGCAAGTCGAACGGAGATATCATTTTCGAAGCGATTAGTTTACTAAGAGCGGAGATGTTGCTATCTTAGTGGCGGACGGGTGAGTAACGCGTGGGTAACCTGCCTTGCACTGGGGGATAACACTTAGAAATAGGTGCTAATACCGCATAACAGGAGAAGACGCATGTCTTTTCCTTAAAAACTCCGGTGGTGTAAGATGGACCCGCGTCTGATTAGCTTGTTGGCGGGGTAACGGCCCACCAAGGCAACGATCAGTAGCCGGCCTGAGAGGGTGAACGGCCACATTGGGACTGAGACACGGCCCAA	0	0	0	0	0	0	0	0	0	0	0	0	0	0	0	0	0	0	0	0	0	0	0	0	0	0	0	0	0	0	0	0	0	0	0	0	0	0	0	0	0	0	0	0	0	0	0	0
881	GACGAACGCTGGCGGCATGCCTAACACATGCAAGTCGAACGAGGTAGAAATACCTAGTGGCGGACGGGTGCGTAACACGTGAGCAACCTGCCTCTTACAACGGGATAACACAGAGAAATTTGTGCTAATACGGTATGAGACTACGAGATGGCATCATCTAGTGGTTAAAGTTCAGGCGGTAAGAGAGGGGCTCGCGGCCCATTAGATAGTTGGTGAGGTAACGGCTCACCAAGTCGACGATGGGTAGCCGACCTGAGAGGGTGATCGGCCACACTGGAACTGAGATACGGTCCAG	0	3	0	0	0	0	0	0	0	0	0	0	0	0	0	0	0	0	0	0	0	0	0	0	0	0	0	0	0	0	0	0	0	0	0	0	0	0	0	0	0	0	0	0	0	0	0	0
883	GATGAACGCTAGCTACAGGCTTAACACATGCAAGTCGAGGGGCAGCATGAAAGTTTGCTTGCAAACTTTTGATGGCGACCGGCGCACGGGTGAGTAACACGTATCCAACCTGCCTCATACTCGGGGATAGCCTTTCGAAAGAAAGATTAATACCCGATGTCATAGTCCTACCGCATGATGGGATTATTAAAGAATTTCGGTATGGGATGGGGATGCGTTCCATTAGTTAGTTGGCGGGGTAACGGCCCACCAAGGCGACGATGCGTAGGGGTTCTGAGAGGAAGGTCCCCCACACTGGTACTGAGACACGGACCAG	1	3	13	0	8	5	0	0	5	0	1	0	0	6	0	0	0	0	0	0	0	0	0	1	0	2	3	2	2	6	0	2	0	0	1	5	0	1	4	0	2	0	2	0	5	1	0	0
884	GATGAACACTAGCGGCAGGCTTAACACATGCAAGTCGAAGGGCATCGCGGGGAGTGCTTGCACTCCCTGGCGGCGACTGGCGCACGGGTGAGTAACACGTATGCAACCTGCCCTCCACAGGGGGACAACCTTCCGAAAGGGAGGCTAATCCCGCGTAAATCTCGATGGGGCATCCCATTGAGAGGAAAGCTTCGGCGGTGGAGGATGGGCATGCGGCGCATTAGCTAGTCGGCGGGGTAACGGCCCACCGAGGCGACGATGCGTAGGGGTTCTGAGAGGAAGGTCCCCCACACTGGTACTGAGACACGGACCA	0	2	2	0	0	0	0	0	0	0	0	1	0	0	0	0	0	0	0	0	0	0	0	0	0	1	0	0	0	0	0	0	0	0	1	0	0	0	0	0	1	0	0	0	0	0	0	0
885	GATAAACGCTGGCGGCGCACATAAGACATGCAAGTCGAACGGACTTAACCCTTTGTTTACATTGGGAGCGGTTAGTGGCGGACTGGTGAGTAACACGTAAGCAACCTGCCTATCAGAGGGGAATAACAGTGAGAAATCATTGCTAATACCGCATATGCTAACAGTATCGCATGATACAGTTAGGAAAGGAGCAATCCACTGGTAGATGGGCTTGCGTCTGATTAGCTAGTTGGTGGGGTAATGGCCTACCAAGGCGACGATCAGTAGCCGGACTGAGAGGTTGAACGGCCACATTGGGACTGAGATACGGCCCAG	0	0	0	0	0	0	0	0	0	0	0	0	0	0	0	0	0	0	0	0	0	0	0	0	0	0	0	0	0	0	0	0	0	0	0	0	0	0	0	0	0	0	0	0	0	0	0	0
886	GATGAACGCTGGCGGCGTGCCTAATACATGCAAGTCGAACGAAACTTCTTTATCACCGAGTGCTTGCACTCACCGATAAAGAGTTGAGTGGCGAACGGGTGAGTAACACGTGGGCAACCTGCCCAAAAGAGGGGGATAACACTTGGAAACAGGTGCTAATACCGCATAACCATAGTTACCGCATGGTAACTATGTAAAAGGTGGCTATGCTACCGCTTTTGGATGGGCCCGCGACGCATTAGCTAGTTGGTGGGGTAAAGGCTTACCAAGGCAATGATGCGTAGCCGAACTGAGAGGTTGATCGGCCACATTGGGACTGAGACACGGACCAG	8	1	1	11	0	0	2	0	1	0	0	0	0	0	0	0	0	0	0	0	0	0	0	1	0	0	0	3	0	0	0	0	0	0	0	2	0	0	0	0	0	0	0	1	0	0	0	0
887	GATGAACGCTGGCGGCGTGCCTAATACATGCAAGTCGAACGAAACTTCTTTATCACCGAGTGCTTGCACTCACCGATAAAGAGTTGAGTGGCGAACGGGTGAGTAACACGTGGGCAACCTGCCCAAAAGAGGGGGATAACACTTGGAAACAGGTGCTAATACCGCATAACCATAGTTACCGCATGGTAACTATGTAAAAGGTGGCTATGCTACCGCTTTTGGATGGGCCCGCGGCGCATTAGCTAGTTGGTGGGGTAAAGGCTTACCAAGGCAATGATGCGTAGCCGAACTGAGAGGTTGATCGGCCACACTGGTACTGAGACACGGACCAG	1	0	0	5	0	0	0	1	5	0	0	0	0	0	3	1	0	0	2	1	0	2	2	0	0	1	1	5	0	0	0	0	0	3	1	5	0	1	0	1	0	0	1	0	0	1	0	0
888	GATGAACGCTAGCTACAGGCTTAACACATGCAAGTCGAGGGGCAGCATGAACTTAGCTTGCTAAGTTTGATGGCGACCGGCGCACGGGTGAGTAACACGTATCCAACCTGCCGATGACTCGGGGATAGCCTTTCGAAAGAAAGATTAATACCCGATGGCATAGTTCTTCCGCATGGTAGGACTATTAAAGAATTTCGGTCATCGATGGGGATGCGTTCCATTAGCTTGTTGGCGGGGTAACGGCCCACCAAGGCGACGATCGGTAGGGGTTCTGAGAGGAAGGTCCCCCACACTGGAACTGAGACACGGTCCAG	0	0	0	3	7	1	3	0	1	0	0	3	2	5	7	0	0	0	0	0	0	0	0	0	0	0	1	0	0	1	1	1	0	0	0	1	2	1	3	1	0	0	0	0	0	0	0	1
889	GATGAACGCTGGCGGCGTGCTTAACACATGCAAGTCGAACGGAGATAACATTTTCGAAGCGATTAGTTTACTAAGAGCGGAGATGTTGCTATCTTAGTGGCGGACGGGTGAGTAACGCGTGGGTAACCTGCCTTGCACTGGGGGATAACACTTAGAAATAGGTGCTAATACCGCATAACAGGGAAAGATGCATGTCTTTTCCTTAAAAACTCCGGTGGTGTAAGATGGACCCGCGTCTGATTAGCTTGTTGGCGGGGTAACGGCCCACCAAGGCGACGATCAGTAGCCGGCCTGAGAGGGTGAACGGCCACATTGGGACTGAGACACGGCCCAA	0	0	0	4	0	0	0	0	0	0	0	0	0	0	0	0	0	0	0	0	0	0	0	0	0	0	0	0	0	0	0	0	0	0	0	0	0	0	0	0	0	0	0	1	0	39	7	29
890	GATGAACGCTGGCGGCGTGCTTAACACATGCAAGTCGAACGGACTCATATTGAAACCTAGTGATTTATGAGTTAGTGGCGGACGGGTGAGTAACGCGTGGAAAACCTGCCGTATACTGGGGGATAACACTTAGAAATAGGTGCTAATACCGCATAAGCGCACAGCTTCGCATGAAGTGGTGTGAAAAACTCTGGTGGTATACGATGGTTCCGCGTCTGATTAGCTTGTTGGCGGGGTAATGGCTCACCAAGGCGACGATCAGTAGCCGGCCTGAGAGGGTGAACGGCCACAGGGGGACTGAGACACGGCCAAA	0	0	0	0	0	0	0	0	0	0	0	0	0	0	0	0	0	0	0	0	0	0	0	0	0	0	0	0	0	0	0	0	0	0	0	0	0	0	0	0	0	0	0	0	0	66	37	92
891	GACGAACGCTGGCGGCGCGCCTAACACATGCAAGTCGAACGGAGTTTAAAGAGCTTGCTTTTTAAACTTAGTGGCGGACGGGTGAGTAACACGTGAGTAACCTACCTTTCAAAGGGGGATAACGTCTGGAAACGGACGCTAATACCGCATAATACTATTTGAGGGCATCCTTGGATAGTCAAAGGAGAAATCCGATGGGAGATGGACTCGCGGCTGATTAGATAGTTGGCGGGGTAGAGGCCCACCAAGTCGACGATCAGTAGCCGGACTGAGAGGTTGAACGGCCACATTGGGACTGAGACACGGCCCAG	0	0	0	0	0	0	0	0	0	0	0	31	0	0	0	0	0	0	0	0	0	0	0	0	0	0	0	0	0	0	0	0	0	0	0	0	0	0	2	0	0	0	0	0	0	0	0	0
892	GACGAACGCTGGCGGCGTGCTTAACACATGCAAGTCGAACGGAGCACCCCTGAAGGAGTTTTCGGACAACGGATGGGAATGCTTAGTGGCGGACTGGTGAGTAACGCGTGAGGAACCTGCCTTCCAGAGGGGGACAACAGTTGGAAACGACTGCTAATACCGCATGATGCGTTGGAGCCGCATGACTCCGACGTCAAAGATTTATCGCTGGAAGATGGCCTCGCGTCTGATTAGCTAGTTGGTGAGGTAACGGCCCACCAAGGCGACGATCAGTAGCCGGCCTGAGAGGGTGAACGGCCACATTGGGACTGAGACACGGCCCAA	1	0	2	5	0	0	3	0	1	2	0	1	0	0	0	0	0	2	0	0	0	0	0	3	5	0	0	1	0	1	4	0	3	1	0	0	5	0	0	2	0	1	2	0	0	12	2	23
893	GATGAACGCTAGCGACAGGCTTAACACATGCAAGTCGAGCGAAGCGTATTAGCGGAAGTTTTCGGATGGAAGCGGATATGACTTAGCGGCGGACGGGTGAGTAACGCGTGGATAACCTGCCTCATACAGGGGGATAACAGTTAGAAATGACTGCTAATACCGCATAAGCGCACAGGACCGCATGGTCCGGTGTGAAAAACTCCGGTGGTATGGGATGGATCCGCGTCTGATTAGCTGGTTGGTGAGGTAACGGCCCACCAAGGCGACGATCAGTAGCCGACCTGAGAGGGTGGCCGGCCACATTGGGACTGAGACACGGCCCAA	3	1	1	4	2	1	0	0	1	0	1	0	1	1	0	0	0	0	1	0	1	0	1	0	1	2	0	0	0	0	1	1	0	2	2	0	5	1	0	0	0	1	1	0	1	7	1	1
894	GATGAACGCTGGCGGCGTGCTTAACACATGCAAGTCGAACGGGGTGCCCTTGAAGGAGTTTTCGGACAACAGATAGGGTTACTTAGTGGCGGACGGGTGAGTAACGCGTGAGGAACCTGCCTTGGAGTGGGGAATAACAGCTGGAAACAGCTGCTAATACCGCATGATGCAGTTGGGCCGCATGGCTCTGACTGCCAAAGATTTATCGCTCTGAGATGGACTCGCGTCTGATTAGCTAGTTGGCGGGGTAACGGCCCACCAAGGCGACGATCAGTAGCCGGACTGAGAGGTTGGCCGGCCACATTGGGACTGAGACACGGCCCAG	1	0	0	0	3	0	0	0	0	0	2	1	0	0	0	0	0	0	0	0	0	0	0	0	0	0	0	0	0	0	0	0	0	0	0	0	0	2	2	0	0	0	0	0	0	1	0	6
895	GATAAACGCTGGCGGCGCACATAAGACATGCAAGTCGAACGAACTTAATACCTTGCTTGCAAGGTAAGCGGTTAGTGGCGGACTGGTGAGTAACACGTAAGAAATCTGCCTATCAGAGGGGAATAACAGTGAGAAATCACTGCTAATACCGCATATGCCATAGGAATCGCATGATTCTAGTGGGAAAGGAGCAATCCGCTGATAGATGAGCTTGCGTCTGATTAGCTAGTTGGTGGGGTAAAGGCCTACCAAGGCGACGATCAGTAGCCGGACTGAGAGGTTGAACGGCCACATTGGGACTGAGATACGGCCCAG	0	0	0	0	0	0	0	0	0	0	0	3	0	0	0	0	0	0	0	0	0	0	0	0	0	0	0	0	0	0	0	0	0	0	0	0	0	0	0	0	0	0	0	0	0	0	0	0
896	GATGAATGCTGGCGGCGTGCCTAATACATGCAAGTCGAGCGGTAGCAGGGCTTCACCGTGTTTTCGAGGCTTCGGGCTGTTAATAGCGGAAGTTTCAATCGAGAACACAGTGAAGCTGCTGACGAGCGGCGGACGGCTGAGTAACGCGTGGGAACATACCCTAAAGTGAGGGATAACTACTCGAAAGAGTGGCTAATACCGCATGTGGTCTTTGGATTAAAGCATTTATGCGCTTTAGGAATGGCCTGCGTACGATTAGATAGTTGGTGAGGTAAAGGCTCACCAAGTCGACGATCGTTAGATGGTTTGAGAGGATGATCATCCAGACTGGGACTGAGACACGGCCCAG	0	0	0	0	0	0	0	0	0	0	2	0	0	0	0	27	2	1	19	2	28	18	1	9	0	4	0	0	2	0	0	5	8	13	5	6	0	7	0	0	3	8	0	0	0	0	0	0
897	GATGAACGCTAGCGACAGGCTTAACACATGCAAGTCGAGGGGCAGCGGGGACGAAGCTTGCTTCGTCTGCCGGCGACCGGCGCACGGGTGAGTAACACGTATGCGACCTGCCCCCCGCAGGGGGATAACCGGGAGAAATCCCGACTAATACCGCGTAACGCCGCGGGGCTGCATGGCCCCGCGGCCAAAGGAAGCGATTCCGGCGGGGGATGGGCATGCGGCGCATTAGCTAGTCGGCGGGGTAACGGCCCACCGAGGCGACGATGCGTAGGGGTTCTGAGAGGAAGGTCCCCCACACTGGTACTGAGACACGGACCAG	0	0	0	0	0	0	0	0	0	0	0	0	0	0	0	0	0	0	0	0	0	0	0	0	0	0	0	0	0	0	0	0	0	0	0	0	0	0	0	0	0	0	0	0	0	1	0	5
898	GATGAACGCTGGCGGCATGCCTAATACATGCAAGTCGAACGAGAGACCTTCGGGTCTCTAGTGGCGAACGGGTGAGTAACACGTAGGGAACCTGCCCGCGCACCGGGAATACGCTCTGGAAACGGAGAACAAATCCCGATGTACAGGAAGGAGGCATCTTCTTTCTGTGAAACATCCTCTAGGGGATGGGGCGCGGATGGACCTGCGGTGCATTAGTTTGTTGGCGGGGTAAAGGCCCACCAAGACGATGATGCATAGCCGGCCTGAGAGGGCGGACGGCCACACTGGTACTGAGACACGGACCAG	0	0	3	0	0	0	0	3	0	0	0	0	0	0	0	0	0	0	0	0	0	0	0	4	0	0	0	0	0	3	0	13	0	0	1	5	0	0	0	0	1	6	0	0	0	0	3	0
899	GATGAACGCTAGCTACAGGCTTAACACATGCAAGTCGAGGGGCAGCGAGAGGTTAGCTTGCTAACCTTGTCGGCGACCGGCGCACGGGTGAGTAACGCGTATCCAACCTTCCCATGGCTGCGGGATAGCCCGGTGAAAACCGGATTAATACCGCATGGCGTCCCTTGACGGCATCCGACAGGGACTAAAGTTTTTCGGCCATGGATGGGGATGCGTCCGATTAGCTTGTTGGCGGGGTAACGGCCCACCAAGGCATCGATGGATAGGGGTTCTGAGAGGAAGGTCCCCCACATTGGAACTGAGACACGGTCCAA	1	0	2	2	8	5	1	0	6	0	0	2	1	2	3	0	0	0	0	0	0	0	0	0	0	0	3	0	0	0	2	0	0	1	0	0	1	4	0	0	0	0	0	0	0	0	0	0
900	AGTGAACGCTGGCGGAACGCTTGACACATGCAAGTCGAACGGTAACAGCGAGGAAAGCTTGCTTTTTTCGGCTGACGAGTGGCGAACGGGTGAGTAATACATCGGAACGTGTCCGCTCGTGGGGGACAACCATCCGAAAGGATGGCTAATACCGCATGAGTTCTACGGAAGAAAGAGGGGGACCTGCTTGCAGGCCTCTCGCGAGCGGAGCGGCCGATGACTGATTAGCCGGTTGGTGAGGTAACGGCTCACCAAAGCAACGATCAGTAGCTGGTCTGAGAGGACGACCAGCCACACTGGGACTGAGACACGGCCCAG	1	6	15	2	4	1	0	0	0	0	0	0	0	0	0	0	0	0	0	0	0	0	0	0	0	0	0	0	0	0	0	0	0	0	0	0	0	0	0	0	0	0	2	2	2	0	0	0
901	GATGAACGCTGGCGGCGTGCTTAACACATGCAAGTCGAGGGGCAGCGGGGTAGTGCTTGCACTACTGCCGGCGACCGGCGCACGGGTGAGTAACACGTATGGAACCTGCCCGCAGCAGGGGGATAAGCGGAAGAAATTCCGTCTAATACCGCGTAACAACGTTGGGAGGCATCTCCCGATGTTTAAAGATTTATCGGCTGCGGATGGCCATGCGGCGCATTAGCTAGTCGGCGGGGTAACGGCCCACCGAGGCGACGATGCGTAGGGGTTCTGAGAGGAAGGTCCCCCACACTGGTACTGAGACACGGACCAG	0	1	5	0	5	11	2	0	0	0	0	0	0	1	3	0	2	2	0	1	0	0	1	2	0	1	6	1	2	2	0	0	0	2	4	3	1	5	1	0	1	0	6	3	4	1	1	0
902	GATGAACGCTAGCGACAGGCTTAACACATGCAAGTCGAGGGGCAGCGGGGGAGTAGCAATACTCCCGCCGGCGACCGGCGCACGGGTGAGTAACACGTATGAAACCTGCCCGTAGCAGGGGGATAAGCGGAAGAAATTCCGTCTAATACCGCGTAACAACCCATGGAGGCATCTCCGTGGGTTTAAAGGAAGCGATTCCGGCTACGGATGGTCATGCGTCGCATTAGCTTGTTGGCGGGGTAACGGCCCACCAAGGCGACGATGCGTAGGGGTTCTGAGAGGAAGGTCCCCCACACTGGAACTGAGACACGGTCCAG	0	2	4	4	5	0	3	2	0	0	0	0	1	2	2	0	3	0	2	2	1	0	1	4	0	5	5	0	0	0	0	0	0	6	0	2	2	1	0	2	1	0	0	0	0	0	1	1
904	GATGAACGCTAGCTACAGGCTTAACACATGCAAGTCGAGGGGCAGCATGGTCTTAGTTTGCTAAGGCTGATGGCGACCGGCGCACGGGTGAGTAACACGTATCCAACCTGCCGTCTACTCTTGGCCAGCCTTCTGAAAGGAAGATTAATCCAGGATGGGATCATGAGTTCACATGTCCGCATGATTAAAGGTATTTTCCGGTAGACGATGGGGATGCGTTCCATTAGATAGTAGGCGGGGTAACGGCCCACCTAGTCAACGATGGATAGGGGTTCTGAGAGGAAGGTCCCCCACATTGGAACTGAGACACGGTCCAA	0	0	0	0	0	0	0	0	0	0	1	1	0	1	0	0	0	0	0	0	2	0	0	0	0	0	1	0	0	0	0	2	0	0	0	0	0	0	1	1	0	0	0	0	0	0	0	0
905	GATGAACGCTAGCGACAGGCTTAACACATGCAAGTCGAGGGGCAGCGGTGGTGAAGGCTTGCCTTTACCAGCCGGCGACCGGCGCACGGGTGAGTAACACGTATGCAACCTGCCCCTGTCAGGGGGACAACCCGCCGAAAGGCGGGCTAAACCCGCGTACATGCCACCGGGGCATCCCGGAGGCAGGAAAGGCTTCGGCCGGACAGGGATGGGCATGCGGCGCATTAGGCAGTAGGCGGGGTAACGGCCCACCTAACCGACGATGCGTAGGGGTTCTGAGAGGAAGGTCCCCCACACTGGTACTGAGACACGGACCAG	0	1	2	0	0	0	0	0	0	0	0	0	0	0	0	0	0	1	1	1	0	0	1	1	0	1	0	2	5	5	0	3	0	1	1	2	0	0	0	0	1	1	0	0	0	3	2	2
908	GATGAACGCTGGCGGCGTGCTTAACACATGCAAGTCGAACGGACTCATATTGAAACCTAGTGATTTATGAGTTAGTGGCGGACGGGTGAGTAACGCGTGGAAAACCTGCCGTATACTGGGGGATAACACTTAGAAATAGGTGCTAATACCGCATAAGCGCACAGGACCGCATGGTCCGGTGTGAAAAACTCCGGTGGTATGGGATGGATCCGCGTCTGATTAGCTGGTTGGTGAGGTAACGGCCCACCAAGGCGACGATCAGTAGCCGACCTGAGAGGGTGGCCGGCCACATTGGGACTGAGACACGGCCCAA	0	0	0	5	0	1	0	0	0	2	0	1	2	0	0	0	0	0	0	0	0	1	0	0	6	0	2	0	0	0	3	0	0	0	0	0	0	0	0	0	0	0	10	2	2	14	0	6
909	GATGAACGCTAGCGACAGGCTTAACACATGCAAGTCGAGGGGCAGCGGGGGAGTAGCAATACTCCCGCCGGCGACCGGCGCACGGGTGAGTAACACGTATGAAACCTGCCCGTAGCAGGGGGATAAGCGGAAGAAATTCCGTCTAATACCGCGTAACAACCCATGGAGGCATCTCCGTGGGTTTAAAGGAAGCGATTCCGGCTACGGATGGTCATGCGTCGCATTAGCTAGTTGGCGGGGTAACGGCCCACCAAGGCGACGATGCGTAGGGGTTCTGAGAGGAAGGTCCCCCACACTGGTACTGAGACACGGACC	0	1	3	0	0	0	0	0	0	0	0	0	2	0	0	4	2	2	11	4	0	13	10	5	0	8	1	3	2	2	2	7	4	3	7	3	2	2	0	1	11	7	1	1	0	1	2	1
910	GATGAACGCTGGCGGCGTGCCTAACACATGCAAGTCGAACGGAGCGCCCGGACGGAGTATTTCGGTATGAAGACCGGGTGGCTGAGTGGCGGACGGGTGAGTAACGCGTGGACAACCTGCCGTGTACAGGGGGATAACAGCCGGAAACGGCTGCTAATACCGCATATGCGCACAGTGCCGCATGGCACAGGGCGGAAAGCCTAGATCTTATCTAGTACGGTACACGATGGGTCCGCGTCTGATTAGGTAGTTGGCGGGGTAACGGCCCACCAAGCCCACGATCAGTAGCCGGCCTGAGAGGGCGGACGGCCACACTGGGACTGAGACACGGCCCAG	0	0	0	0	0	0	0	0	0	0	0	0	0	0	0	0	0	0	0	0	0	0	0	0	0	1	0	0	0	0	0	0	0	28	8	4	0	0	0	1	0	0	0	0	0	0	0	0
911	GACGAACGCTGGCGGCGTGCTTAACACATGCAAGTCGAACGGAGCGCCTATGAAGGAGATTTCGGTCAACGGATTAGGCTGCTTAGTGGCGGACGGGTGAGTAACGCGTGAGGAACCTGCCTTTCAGAGGGGGACAACAGTTGGAAACGACTGCTAATACCGCATAACACATAGGTGTCGCATGGCATTTATGTCAAAGATTTATCGCTGAAAGATGGCCTCGCGTCTGATTAGCTAGTTGGTAGGGTAACGGCCTACCAAGGCGACGATCAGTAGCCGGACTGAGAGGTTGGCCGGCCACATTGGGACTGAGATACGGCCCAG	0	0	0	0	0	0	0	0	0	0	0	0	0	0	0	0	0	0	0	0	0	0	0	0	0	0	0	0	0	0	0	0	0	0	0	0	0	0	0	0	0	0	0	0	0	0	0	0
912	AACGAACGCTGGCGGCGTGCTTAACACATGCAAGTCAGGGAGAAAGTCTCTTCGGGGATGATTAAACCGGCGCACGGGTGAGTAACACGTGAGTGACCTGCCTTTTAGACTGGAACAACTTACCGAAAGGTGAGCTAATGCCGGATGAGTTATATAAGTGCATGTTTATATAGGAAAAGTTGGGGAGACCTGACGCTGAAAGATGGACTCGCGTCCCATTAGCTAGTTGGTAGGGTAATGGCCTACCAAGGCGACGATCAGTAGCCGGCCTGAGAGGGTGAACGGCCACATTGGGACTGAGACACGGCCCAA	3	3	0	0	0	0	0	0	0	3	0	0	1	0	0	1	2	0	1	0	0	0	0	0	5	0	0	0	0	0	0	0	0	0	0	0	2	0	0	0	0	0	3	6	2	1	9	23
913	GATGAACGCTGGCGGCGTGCTTAACACATGCAAGTCGAACGGGCTCATATTGAAACCTAGTGATTTATGAGTTAGTGGCGGACGGGTGAGTAACGCGTGGAAAACCTGCCGTATACTGGGGGATAACACTTAGAAATAGGTGCTAATACCGCATAAGCGCACAGCTTCGCATGAAGTGGTGTGAAAAACTCCGGTGGTATACGATGGTTCCGCGTCTGATTAGCTTGTTGGTGGGGTAATGGCTCACCAAGGCGACGATCAGTAGCCGGACTGAGAGGTTGAACGGCCACATTGGGACTGAGACACGGCCCAG	0	0	0	9	0	4	1	0	5	4	0	1	3	0	0	0	1	1	0	1	1	1	1	0	5	0	1	2	0	0	0	0	0	0	0	0	0	0	0	0	0	0	6	4	7	4	2	8
914	AGTGAACGCTGGCGGCGTGCCTAATACATGCAAGTCGAACGATGAAGCTTTTAGCTTGCTAGAAGTGGATTAGTGGCGCACGGGTGAGTAATGCATAGGTTATGTGCCCTTTAGTCTGGGATAGCCACTGGAAACGGTGATTAATACTGGATACTCCCTACGGGGGAAAGGGACTCTTAAATATGCTCCTAGAGTATTTTTAAAACAAGAAGTCGCGTGAGTGAAAAGGAAAATTGTAGAAGGCTTATAAAAATAAGTCAAAACAATTTGACGCATTCAAACACGATGAATTTTTTGAATTTAAAGATATTCTAGGGGTATATTTAAGAGTCTCCGCTAAAGGATCAGCCTATGTCCTATCAGCTTGTTGGTGAGGTAATGGCTCACCAAGGCTATGAC…	1	3	2	0	2	3	3	0	0	0	0	0	0	0	0	0	0	0	0	0	0	0	0	0	0	0	0	0	0	0	0	0	0	0	0	0	0	0	0	0	0	0	0	3	6	3	16	10
915	GATGAACGCTGGCGGCGTGCTTAACACATGCAAGTCGAGCGAAGCAGTTATGCGGAAGTTTTCGGATGGAAGGGTAATTGACTGAGCGGCGGACGGGTGAGTAACGCGTGGGGAACCTGCCTCATACAGGGGAATAACAGCTAGAAATGGCTGCTAATGCCGCATAAGCGCACAGTGTCGCATGACACGGTGTGAAAAACTCCGGTGGTATGAGATGGTCCCGCGTCTGATTAGGCAGTTGGCGGGGTAACGGCCCACCAAACCGACGATCAGTAGCCGACCTGAGAGGGTGACCGGCCACATTGGGACTGAGACACGGCCCAA	4	18	24	0	18	6	1	0	0	0	0	0	0	0	0	0	0	0	0	0	0	0	0	0	0	0	0	0	0	0	0	0	0	0	0	0	0	0	0	0	0	0	0	0	0	0	0	0
916	GATGAACGCTAGCGGCAGGCTTAACACATGCAAGTCGAGGGGCAGCGGGGAGGAAGCTTGCTTTCTCCGCCGGCGACCGGCGCACGGGTGAGTAACACGTATGCAACCTGCCCTCTTCAGGGGGACAACCTTCCGAAAGGGAGGCTAATCCCGCGTATATCGGTTTCGGGCATCCGAGATCGAGGAAAGATTCATCGGAAGAGGATGGGCATGCGGCGCATTAGCTAGACGGCGGGGTAACGGCCCACCGTGGCGACGATGCGTAGGGGTTCTGAGAGGAAGGTCCCCCACACTGGTACTGAGACACGGACCAG	2	1	3	1	5	5	3	2	0	0	0	0	0	1	0	0	2	0	1	0	0	2	0	0	0	1	0	1	3	7	0	0	0	0	0	0	0	0	0	0	0	0	0	2	0	6	5	2
917	GATGAACGCTAGCGGCAGGCTTAACACATGCAAGTCGAGGGGCAGCGGGGAGGAAGCTTGCTTTGCTCCGCCGGCGACCGGCGCACGGGTGAGTAACGCGTATGCAACCTGCCCGTTTCAGCGGGATAACCCGGAGAAATCCGGCCTAATACCGCATGTGGCCGAGGGAAGGCATCTTCTTTCGGCCAAAGGAGGCGACTCCGGAGACGGATGGGCATGCGTGACATTAGCTTGTTGGCGGGGTAACGGCCCACCAAGGCGACGATGTCTAGGGGTTCTGAGAGGAAGGTCCCCCACACTGGTACTGAGACACGGACCAG	0	4	6	4	2	0	3	1	0	0	0	0	0	0	0	0	0	2	1	2	0	0	1	0	0	0	0	4	3	5	1	3	0	0	0	1	0	1	0	0	0	2	0	0	0	1	4	0
918	GATAAACGCTGGCGGCGCACATAAGACATGCAAGTCGAACGAACTTAACTCATTCTTTTAGATTGAGAGCGGTTAGTGGCGGACTGGTGAGTAACGCGTAAGGAACCTGCCTTTTAGAGGGGAATAACAATGAGAAATCATTGCTAATACCGCATATGCCATAGTTATCACATGATAATAGTGGGAAAGGAGCAATTCGCTAAAAGATGGCCTTGCGTCTGATTAGATAGTTGGTAAGGTAACGGCTTACCAAGTCGACGATCAGTAGCCGGACTGAGAGGTTGAACGGCCACATTGGGACTGAGATACGGCCCAG	0	0	0	0	0	0	0	0	0	0	0	0	0	1	1	3	14	14	8	10	8	3	6	19	0	0	0	0	5	12	6	19	9	1	0	0	0	0	0	4	2	7	0	0	0	0	0	0
919	GATGAACGCTAGCGATAGGCCTAACACATGCAAGTCGAGGGGCATCGGGGCGAGGAGCAATCCTTGCCGCCGGCGACCGGCGCACGGGTGAGTAACGCGTATGCGACCTGCCCGTTGCAGGGGGATAATCGGGAGAAATCCCGTCTAATACCGCGTAACGCCGCGGGGCTGCATGGCCCTGCGGCCAAAGGAAGCGATTCCGGCAACGGATGGGCATGCGTGACATTAGCTAGTTGGCGGGGCAACGGCCCACCAAGGCGACGATGTCTAGGGGTTCTGAGAGGAAGGTCCCCCACACTGGTACTGAGACACGGCCCAG	0	0	0	0	0	2	0	0	0	0	0	0	0	0	0	0	0	2	0	0	0	0	0	0	0	0	0	0	1	0	0	2	0	0	0	0	0	0	0	0	2	1	0	0	0	0	0	0
921	GATGAACGCTGGCGGCGTGCCTAACACATGCAAGTCGAACGGGTGTACGGGGAGGAAGGCTTCGGCCGGAAAACCTGTGCATGAGTGGCGGACGGGTGAGTAACGCGTGGGCAACCTGGCCTGTACAGGGGGATAACACTTAGAAATAGGTGCTAATACCGCATAACGGGGGAAGCCGCATGGCTTTTCCCTGAAAACTCCGGTGGTACAGGATGGGCCCGCGTCTGATTAGCCAGTTGGCAGGGTAACGGCCTACCAAAGCGACGATCAGTAGCCGGCCTGAGAGGGCGGACGGCCACACTGGGACTGAGACACGGCCCAG	0	0	0	0	0	0	0	0	0	0	0	0	0	0	0	0	0	0	0	0	0	0	0	0	0	0	0	0	0	0	0	0	0	0	0	0	0	0	0	0	0	0	0	0	0	0	0	0
922	GATGAACGCTGGCGGCGTGCTTAACACATGCAAGTCGAACGAAGCATATAAAAGGAATTTTTTCGGAGAGGAATTTTATATGACTGAGTGGCGGACGGGTGAGTAACGCGTGGGCAACCTACCCCACACAGGGGGACAACAGTTGGAAACGACTGCTAATACCGCATAGGCGCACAGCTTCGCATGAAGCAGTGTGGAAAACCGAGGTGGTGTGGGATGGGCCCGCGTCTGATTAGCTAGTTGGCGGGGTAACGGCCCACCAAGGCGACGATCAGTAGCCGGCCTGAGAGGGTGGACGGCCACATTGGGACTGAGACACGGCCCAG	0	0	0	0	0	0	0	0	0	0	0	0	0	0	0	0	0	0	0	5	0	0	1	4	4	0	0	0	0	3	0	5	8	4	0	0	0	0	1	14	7	17	0	0	0	5	5	1
923	GATGAACGCTAGCGACAGGCTTAACACATGCAAGTCGAGGGGCAGCGGGGGCGGAAGCTTGCTTTCGCCCGCCGGCGACCGGCGCACGGGTGAGTAACACGTATGCAACCTGGCCGCCACAGGGGGATAACCCGCGGAAACGCGGCCTAATACCCCGTGACGCCACCGGAGGGCATCCTCCGGTGGCCAAAGGAGCGATCCGGTGGCGGATGGGCATGCGGCGCATTAGCTAGACGGCGGGGTGACGGCCCACCGTGGCGACGATGCGTAGGGGTTCTGAGAGGAAGGTCCCCCACACTGGTACTGAGACACGGACCAG	1	4	3	2	2	0	0	2	4	0	0	1	0	2	0	1	3	1	1	1	0	3	3	0	0	1	0	2	1	1	1	5	1	0	3	3	0	1	1	1	0	1	1	1	0	1	0	0
924	GATGAACGCTAGCGACAGGCTTAACACATGCAAGTCGAGGGGCATCGGGGAGTAGCAATACTCTGCCGGCGACCGGCGCACGGGTGAGTAACGCGTATGGAACCTGCCCTGTACAGGGGAATAGCCCATGGAAACGTGGATTAATGTCCCATATGACATTCGGGAGGCATCTTTCGGGTGTAAAATTTTCGGAGGTACAGGATGGCCATGCGTCCTATTAGATAGTTGGCGGGGTAACGGCCCACCAAGTCGATGATAGGTAGGGGTTCTGAGAGGAAGGTCCCCCACACTGGTACTGAGACACGGACCAG	0	1	0	1	1	2	2	0	0	0	0	3	2	0	1	2	1	1	1	1	0	1	2	1	0	0	0	0	1	1	0	2	1	0	1	0	2	0	0	0	0	0	1	0	0	2	3	7
925	GATGAACGCTGGCGGCGTGCCTAACACATGCAAGTCGAGCGAAGCGCATGGATACGATTCTTCGGATGAAGATTCATGTGACTGAGCGGCGGACGGGTGAGTAACGCGTGGGCAACCTGCCTTACACAGGGGGATAACAGTTAGAAATGACTGCTAATACCGCATAAGACCCCGGGACCGCATGGTTCCGAGGTAAAAACTCCGGTGGTGTAAGATGGGCCCGCGTCTGATTAGGTAGTTGGCGGGGTAACGGCCCACCAAGCCGACGATCAGTAGCCGACCTGAGAGGGTGACCGGCCACATTGGGACTGAGACACGGCCCAG	0	0	0	0	0	0	0	0	0	0	0	0	0	0	0	0	0	0	0	0	0	0	0	0	0	0	0	0	0	0	0	13	8	0	0	0	0	0	0	0	42	41	0	0	0	0	0	0
928	GATGAACGCTGGCGGCGTGCTTAACACATGCAAGTCGAACGGGCTCATATTGAAACCTAGTGATTTATGAGTTAGTGGCGGACGGGTGAGTAACGCGTGGAAAACCTGCCGTATACTGGGGGATAACACTTAGAAATAGGTGCTAATACCGCATAAGCGCACAGCTTCGCATGAAGTGGTGTGAAAAACTCCGGTGGTATACGATGGTTCCGCGTCTGATTAGCTTGTTGGTGGGGTAATGGCTCACCAAGGCGACGATCAGTAGCCGGCCTGAGAGGGTGAACGGCCACATTGGGACTGAGACACGGC	0	0	0	1	0	2	1	0	0	12	0	2	1	0	11	7	9	4	0	1	4	11	6	12	5	0	16	6	0	0	12	0	0	0	0	0	0	0	1	1	0	0	1	1	0	3	1	1
929	GATGAACGCTGGCGGTGTGCCTAATACATGCAAGTCGTACGCACTGGCCCAACTGATTGATGGTGTTTGCACCTGATTGACGATGGATCACCAGTGAGTGGCGGACGGGTGAGTAACACGTAGGTAACCTGCCCCGGAGCGGGGGATAACATTTGGAAACAGATGCTAATACCGCATAACAACAAAAGCCACATGGATTTTGTTTGAAAGATGGCTTTAGCTATCACTCTGGGATGGACCTGCGGTGCATTAGCTAGTTGGTAAGGTAACGGCTTACCAAGGCGATGATGCATAGCCGAGTTGAGAGACTGATCGGCCACAATGGAACTGAGACACGGTCCAT	0	0	0	0	0	0	2	0	0	0	4	1	0	3	6	3	0	0	6	0	1	3	0	0	0	5	0	0	4	0	2	1	0	2	0	0	0	2	3	3	1	1	0	0	1	0	0	0
930	GATGAACGCCGGCGGTGTGCCTAATACATGCAAGTCGTACGCACTGGCCCAACTGATTGATGGTGCTTGCACCTGATTGACGATGGATCACCAGTGAGTGGCGGACGGGTGAGTAACACGTAGGTAACCTGCCCCGGAGCGGGGGATAACATTTGGAAACAGATGCTAATACCGCATAACAACAAAAGCCACATGGCTTTTGTTTGAAAGATGGCTTTGGCTATCACTCTGGGATGGACCTGCGGTGCATTAGCTAGTTGGTAAGGTAACGGCTTACCAAGGCGATGATGCATAGCCGAGTTGAGAGACTGATCGGCCACACTGGTACTGAGACACGGACCAG	1	0	1	0	0	0	1	2	0	0	2	1	0	2	0	1	2	2	4	1	1	0	0	0	1	2	2	4	5	0	0	2	0	1	2	6	0	1	1	2	3	3	1	2	0	0	0	0
931	GACGAACGCTGGCGGCGCGCCTAACACATGCAAGTCGAACGAGAGAGAAGGAGCTTGCTTCTTCGATCGAGTGGCGAACGGGTGAGTAACGCGTGAGGAACCTGCCTCAAAGAGGGGGACAACAGTTGGAAACGACTGCTAATACCGCATAAGCCCACGGGTCGGCATCGACCTGAGGGAAAAGGAGCAATCCGCTTTGAGATGGCCTCGCGTCCGATTAGCTAGTTGGTGAGGTAACGGCCCACCAAGGCGACGATCGGTAGCCGGACTGAGAGGTTGAACGGCCACATTGGGACTGAGACACGGCCCAG	0	0	0	0	0	0	0	0	0	0	0	0	0	0	0	0	0	0	0	0	0	0	0	0	0	0	0	0	0	0	0	0	0	0	0	0	0	0	0	0	0	0	0	0	0	0	0	0
933	GATGAACGCTGGCGGCGTGCCTAACACATGCAAGTCGAACGGGGTTATTCAGGAAATTTCCTTCGGGGAATGGAATCTTTAACCTAGTGGCGGACGGGTGAGTAACGCGTGAGCAATCTGCCTTCGGATGGGGGATAACAGCCGGAAACGGCTGCTAATACCGCATAACACATGGGATCCGCATGTTTCCCATGTCAAAGATTTATCGTCCGGAGATGAGCTCGCGTCTGATTAGCTGGTTGGCGGGGTAACGGCCCACCAAGGCGACGATCAGTAGCCGGACTGAGAGGTTGAACGGCCACATTGGGACTGAGACACGGCCCAG	4	9	14	0	16	16	0	0	0	0	1	0	0	0	0	0	1	0	0	2	3	0	0	0	0	0	0	0	0	0	0	2	0	0	0	0	0	1	1	0	0	1	0	0	0	0	0	0
935	GATGAACGCTAGCGACAGGCCTAACACATGCAAGTCGAGGGGCATCGGGGAGCGAAGCTTGCTTTGCTCCGCCGGCGACCGGCGCACGGGTGAGTAACGCGTATGCAACCTGCCCGTTTCAGCGGGATAACCCGGAGAAATCCGGCCTAATACCGCATGTGGCCGAGGGAAGGCATCTTCTTTCGGCCAAAGGAGGCGACTCCGGAGACGGATGGGCATGCGTGACATTAGCTTGTTGGCGGGGTAACGGCCCACCAAGGCGACGATGTCTAGGGGTTCTGAGAGGAAGGTCCCCCACATTGGAACTGAGACACGGTCCAA	1	2	4	4	2	1	2	0	0	0	0	2	0	2	1	0	1	1	0	0	0	0	2	2	0	0	2	0	3	1	0	4	0	0	0	2	0	2	1	0	2	0	1	1	0	0	1	1
936	GACGAACGCTGGCGGCGTGCCTAATACATGCAAGTCGAGGGGCAGCGGGGAGGAAGCTTGCTTTCTCCGCCGGCGACCGGCGCACGGGTGAGTAACACGTATGCAACCTGCCCCTGTCAGGGGGACAACCCGCCGAAAGGCGGGCTAAACCCGCGTACATGCCACCGGGGCATCCCGGAGGCAGGAAAGGCTTCGGCCGGACAGGGATGGGCATGCGGCGCATTAGGCAGTAGGCGGGGTAACGGCCCACCTAACCGACGATGCGTAGGGGTTCTGAGAGGAAGGTCCCCCACACTGGTACTGAGACACGGACCAG	0	0	0	1	1	1	1	7	0	0	0	0	0	1	0	3	1	1	3	1	6	3	0	0	0	0	0	3	2	1	0	1	0	0	2	3	0	1	0	0	3	6	0	0	0	1	6	0
937	GATGAACGCTGGCGGCGTGCTTAACACATGCAAGTCGAGGGGCAGCATGAAAGTTTGCTTGCAAACTTTTGATGGCGACCGGCGCACGGGTGAGTAACACGTATCCAACCTGCCTCATACTCGGGGATAGCCTTTCGAAAGAAAGATTAATACCCGATGTCATAGTCCTACCGCATGATGGGATTATTAAAGAATTTCGGTATGGGATGGGGATGCGTTCCATTAGTTAGTTGGCGGGGTAACGGCCCACCAAGACAACGATGGATAGGGGTTCTGAGAGGAAGGTCCCCCACATTGGAACTGAGACACGGTCCAA	3	5	6	2	7	2	0	0	0	0	0	0	0	2	3	0	2	0	1	0	0	0	0	0	1	0	1	0	2	1	2	0	2	0	0	3	2	0	0	0	0	0	1	0	16	0	0	0
938	GATGAACGCTGGCGGCGTGCTTAACACATGCAAGTCGAACGGGGATGCTTATGGAAGGAGTGCTTGCATTCCGGAAGGATGTATCTTAGTGGCGGACGGGTGAGTAACGCGTGGGTAACCTGCCCCATACCGGGGGATACCACCTGGAAACAGGTGCTAATACCGCATAAGCGCACGGAAGCGCATGCTCCTGTGTGAAAAACTCCGGTGGTATGGGATGGACCCGCGTCTGATTAGCCAGTTGGCAGGGTAACGGCCTACCAAAGCGACGATCAGTAGCCGGCCTGAGAGGGTGGACGGCCACATTGGGACTGAGACACGGCCCAA	0	0	0	0	0	0	0	0	0	0	0	0	0	0	0	0	0	0	0	0	0	0	0	0	0	0	0	0	0	0	0	0	0	0	0	0	0	0	0	0	0	0	0	0	0	0	0	0
939	GATGAACGCCGGCGGTGTGCCTAATACATGCAAGTCGTACGCACTGGCCCAACTGATTGATGGTGCTTGCACCTGATTGACGTTGGATCACCAGTGAGTGGCGGACGGGTGAGTAACACGTAGGTAACCTGCCCCGGAGCGGGGGATAACATTTGGAAACAGATGCTAATACCGCATAACAACAAAAGCCACATGGCTTTTGTTTGAAAGATGGCTTTAGCTATCACTCTGGGATGGACCTGCGGTGCATTAGCTAGTTGGTAAGGTAACGGCTTACCAAGGCGATGATGCATAGCCGAGTTGAGAGACTGATCGGCCACAATGGAACTGAGACACGGT	0	2	0	0	0	2	0	0	0	3	6	3	4	12	9	8	3	7	8	3	3	2	1	0	1	7	2	3	3	5	2	3	0	5	4	8	4	6	4	2	7	4	0	0	0	0	0	0
940	GACGAACGCTGGCGGCGTGCTTAACACATGCAAGTCGAACGGAGCACCCCTGAAGGAGTTTTCGGACAACGGATGGGAATGCTTAGTGGCGGACTGGTGAGTAACGCGTGAGGAACCTGCCTTCCAGAGGGGGACAACAGTTGGAAACGACTGCTAATACCGCATAACGTGCAGCCGGGGCATCCCGGAGGCACCAAAGATTTTATCGCTGGAAGATGGCCTCGCGTCTGATTAGCTAGTTGGTGGGGTAACGGCCCACCAAGGCGACGATCAGTAGCCGGACTGAGAGGTTGGCCGGCCACATTGGGACTGAGATACGGCCCAG	1	0	0	5	2	0	11	0	0	0	2	2	1	1	0	0	0	1	0	0	0	0	0	0	0	0	2	0	0	1	0	0	0	0	0	0	0	0	2	8	1	0	1	3	2	1	1	7
941	GATGAACGCTAGCGGCAGGCTTAACACATGCAAGTCGAGGGGCAGCATGGGGAGTAGCAATACTCTCTGATGGCGACCGGCGCAAGGGTGCGTAACGCGTGAGCAACTTGCCCTCATCAGGGGAATAATCGCTGGAAACGGCGTCTAATGCCCCATGGTGATGGTTCCAGGCATCTGGTTCCATCTAAAGATCCGTCGGATGAGGATAGGCTCGCGTGACATTAGCTTGACGGCGGGGTAACGGCCCACCGTGGCGACGATGTCTAGGGGTTCTGAGAGGAAGGTCCCCCACACTGGTACTGAGACACGGACCAG	0	0	0	0	0	0	4	0	0	0	0	1	0	2	0	0	2	0	0	0	0	2	3	1	0	3	1	0	2	1	0	1	0	0	1	1	1	0	1	0	1	1	2	1	1	0	5	10
942	GACGAACGCTGGCGGCGCGCCTAACACATGCAAGTCGAACGGAGACTGTTCATCGGAAGTTTTCGGATGGAAGAAGGACAGTTTTAGTGGCGGACGGGTGAGTAACACGTGAGCAACCTGCCTTTCAGAGGGGGATAACAGTTGGAAACGACTGCTAATACCGCATGACATTAGGGGAGGGCATCCTTCCCTAATCAAAGGAGCAATCCGCTGAAAGATGGGCTCGCGGCCGATTAGCTAGATGGCGGGGTAGAGGCCCACCATGGCGACGATCGGTAGCCGGACTGAGAGGTTGAACGGCCACATTGGGACTGAGACACGGCCCAG	1	2	6	1	5	2	1	0	0	3	0	0	1	1	2	0	2	5	1	2	0	1	3	4	5	0	5	2	0	0	1	2	1	0	3	1	6	2	2	0	1	2	0	0	1	3	2	2
943	GACGAACGCTGGCGGCGTGCTTAACACATGCAAGTCGAACGGGGCACCCCTGAAGGAGTTTTCGGACAACGGATGGGAATGCTTAGTGGCGGACTGGTGAGTAACGCGTGAGGAACCTACCTTTCGGAGGGGGACAACAGTTGGAAACGACTGCTAATACCGCATGATACATCGAAGCCGCATGGCTTTGATGTCAAAGATTTATCGCCGAAAGATGGCCTCGCGTCTGATTAGCTTGTTGGTGAGGTAACGGCTCACCAAGGCGACGATCAGTAGCCGGACTGAGAGGTTGGCCGGCCACATTGGGACTGAGATACGGCCCAG	0	0	0	0	0	0	0	0	0	0	1	0	1	0	0	0	1	1	0	3	13	1	1	5	0	1	0	0	0	0	0	0	1	5	12	1	1	0	0	4	0	2	0	0	0	0	2	9
944	GATGAACGCTAGCGACAGGCCTAACACATGCAAGTCGAGGGGCATCGGGGCGAGGAGCAATCCTTGCCGCCGGCGACCGGCGCACGGGTGAGTAACGCGTATGCGACCTGCCCGTTGCAGGGGGATAATCGGGAGAAATCCCGTCTAATACCGCGTAATGCCGCGGGGCTGCATGGCCCTGCGGTCAAAGGAAGCGATTCCGGCAACGGATGGGCATGCGTGACATTAGCTAGTTGGCGGGGCAACGGCCCACCAAGGCGACGATGTCTAGGGGTTCTGAGAGGAAGGTCCCCCACACTGGTACTGAGACACGGACC	0	0	0	0	0	0	0	1	0	0	0	0	0	1	4	0	7	2	1	1	8	2	3	13	0	2	1	1	13	2	0	9	1	1	10	2	0	1	1	0	10	9	0	0	0	0	0	0
945	GATGAACGCTAGCGACAGGCTTAACACATGCAAGTCGAGGGGCAGCGGAGGCGAGAGCTTGCTCTCGCCTGCCGGCGACCGGCGCACGGGTGAGTAACACGTATGCAACCTGCCCCCTGCAGGAGGATAACCGGGAGAAATCCCGACTAATACTGCATAACACCCTGGGGCTACATGGCTTCGGGGTCAAAGGAAGCAATTCCGGCAGGGGATGGGCATGCGGCGCATTAGCCAGTTGGCGGGGTAACGGCCCACCAAGGCGACGATGCGTAGGGGTTCTGAGAGGAAGGTCCCCCACACTGGTACTGAGACACGGACCAG	0	4	1	1	2	5	0	0	1	0	0	0	0	3	0	0	2	1	1	1	3	0	3	4	0	7	2	4	8	4	0	4	1	0	1	3	0	1	0	0	1	3	0	1	0	0	0	0
946	AGTGAACGCTGGCGGCAGGCCTAACACATGCAAGTCGAACGGTAACAGAAAGCAGCTTGCTGCTTTGCTGACGAGTGGCGGACGGGTGAGTAATGTCTGGGAAACTGCCTGATGGAGGGGGATAACTACTGGAAACGGTAGCTAATACCGCATAACGTCGCAAGACCAAAGAGGGGGACCTTCAGGCCTCTTGCCATCGGATGTGCCCAGATGGGATTAGCTTGTTGGTGGGGTAACGGCTCACCAAGGCGACGATCCCTAGCTGGTCTGAGAGGATGACCAGCCACACTGGAACTGAGACACGGTCCAG	0	0	0	0	0	0	0	0	13	0	0	0	0	0	0	0	0	0	0	0	0	0	0	0	0	0	0	0	0	0	0	0	0	0	0	0	0	0	0	0	0	0	0	0	0	0	0	0
947	GATGAACGCCGGCGGTGTGCCTAATACATGCAAGTCGTACGCACTGGCCCAACTGATTGATGGTGCTTGCACCTGATTGACGTTGGATCACCAGTGAGTGGCGGACGGGTGAGTAACACGTAGGTAACCTGCCCCGGAGCGGGGGATAACATTTGGAAACAGATGCTAATACCGCATAACAACAAAAGCCACATGGATTTTGTTTGAAAGATGGCTTTAGCTATCACTCTGGGATGGACCTGCGGTGCATTAGCTAGTTGGTAAGGTAACGGCTTACCAAGGCGATGATGCATAGCCGAGTTGAGAGACTGATCGGCCACATTGGGACTGAGACACGGCCCAG	0	4	0	0	0	0	1	2	1	6	2	1	2	4	1	3	2	1	3	2	1	2	0	1	1	1	0	4	1	2	1	3	0	0	0	1	2	4	1	4	2	3	0	2	3	0	0	0
949	GATGAACGCTGGCGGCGTGCTTAACACATGCAAGTCGAACGAAGGACCCTTGACGGAGTTTTCGGACAACAGATAGGAATCCTTAGTGGCGGACGGGTGAGTAACGCGTGAGTAACCTGCCCTGGAGTGGGGAATAACACAGTGAAAATTGTGCTAATACCGCATAATGCAGTTGAGTCGCATGGCTCTGACTGCCAAAGATTTATCGCTCTGGGATGGACTCGCGTCTGATTAGCTGGTTGGCGGGGTAACGGCCCACCAAGGCGACGATCAGTAGCCGGACTGAGAGGTTGGCCGGCCACATTGGGACTGAGACACGGCCCAG	0	0	0	1	4	3	0	0	0	0	1	1	0	1	1	2	2	5	1	3	3	1	0	1	0	1	3	0	1	2	0	0	2	6	4	3	2	0	0	3	4	2	0	0	0	1	1	2
950	GATGAACGCTGGCGGCGTGCTTAACACATGCAAGTCGAACGAAGCACCTGAGAACGATTCTTCGGATGAAGTCTCTTGTGACTGAGTGGCGGACGGGTGAGTAACGCGTGGGTAACCTGCCTCACACAGGGGGATAACAGTTGGAAACGACCGCTAATACCGCATAACCCGCCGGTGCCGCATGGCACTGACGGAAAAGATTTTATCGGTGTGAGATGGACCCGCGTCTGATTAGCCAGTTGGCAGGGTAACGGCCTACCAAAGCGACGATCAGTAGCCGGCCTGAGAGGGTGAACGGCCACATTGGGACTGAGACACGGCCCAG	1	4	0	2	0	0	11	0	0	0	0	0	0	0	0	0	0	0	0	0	0	0	0	0	0	0	0	0	0	0	0	0	0	0	0	0	0	0	0	0	0	0	0	0	0	18	0	2
951	GATGAACGCTAGCGACAGGCTTAACACATGCAAGTCGAGGGGCAGCGGGGGAGTAGCAATACTCCCGCCGGCGACCGGCGCACGGGTGAGTAACACGTATGAAACCTGCCCGTAGCAGGGGGATAAGCGGAAGAAATTCCGTCTAATACCGCGTAACAACCCATGGAGGCATCTCCGTGGGTTTAAAGGAAGCGATTCCGGCTACGGATGGTCATGCGTCGCATTAGCTAGTTGGCGGGGTAACGGCCCACCTAACCGACGATGCGTAGGGGTTCTGAGAGGAAGGTCCCCCACACTGGTACTGAGACACGGACCAG	1	4	3	0	1	1	2	3	0	0	0	0	0	0	0	0	0	0	3	1	1	5	0	1	0	2	0	1	3	3	0	0	0	0	1	3	0	0	0	0	0	1	0	0	0	0	2	2
952	GATGAACGCTGGCGGCGTGCCTAACACATGCAAGTCGAACGAAGCGCTATAGTTGGATTCTTCGGAAAAAGAGTATAGTGACTGAGTGGCGGACGGGTGAGTAACGCGTGGGCAACCTGCCCCATACAGGGGGATAACAGTTAGAAATGACTGCTAATACCGCATAAGCGCACGGCAACGCATGTTGCTGTGTGAAAAACTCCGGTGGTATGGGATGGACCCGCGTCTGATTAGCCAGTTGGCAGGGTAACGGCCTACCAAAGCGACGATCAGTAGCCGGCCTGAGAGGGTGGACGGCCACATTGGGACTGAGACACGGCCCAA	1	1	1	0	9	0	0	0	0	0	2	2	0	3	0	0	0	1	1	2	4	3	3	2	0	1	2	0	0	2	0	0	0	0	9	1	0	1	1	0	3	6	0	0	0	0	0	0
953	GATGAACGCTGGCGGCGTGCTTAACACATGCAAGTCGAACGGAGGACCCTTGACAGAGTTTTCGGACGATGGAGAGGAATCCTTAGTGGCGGACGGGTGAGTAACGCGTGAGCAATCTACCTTGGAGTGGGGAATAACACAGTGAAAACTGTGCTAATACCGCATAATACAACTGTGTCGCATGGCAGTGGTTGTCAAAGATTTATCGCTCTGAGATGAGCTCGCGTCTGATTAGCTAGTAGGCGGGGTAAAGGCCCACCTAGGCGACGATCAGTAGCCGGACTGAGAGGTTGGCCGGCCACATTGGGACTGAGACACGGCCCAG	2	12	13	1	1	5	0	0	0	2	0	3	3	0	4	0	4	0	1	0	0	2	0	2	2	0	4	3	2	0	4	0	0	0	2	0	2	2	3	3	2	2	0	2	4	0	1	4
954	GACGAACGCTGGCGGCACGCCTAACACATGCAAGTCGAACGGGGATAAGGATGCTTGCATCATTATCCTAGTGGCGGACGGGTGAGTAACACGTGAGCAACCTGCCTCTCAGAGGGGGATAACGTTTGGAAACGAACGCTAATACCGCATGAAATATTGGCATCGCATGGTGCTGATATCAAAGGAGCAATCCGCTGAGAGATGGGCTCGCGTCCGATTAGATAGTTGGCGGGGCAACGGCCCACCAAGTCGACGATCGGTAGCCGGACTGAGAGGTTGAACGGCCACATTGGGACTGAGACACGGCCCAG	10	2	9	4	18	3	12	0	8	0	0	0	0	0	0	0	0	0	0	0	0	0	0	0	0	0	0	0	0	0	0	0	0	0	0	0	0	0	0	0	0	0	0	0	0	4	3	3
955	GATGAACGCTGGCGGCGTGCCTAACACATGCAAGTCGAACGGACTTAAATTGAAACCTAGTGAAGTTTAAGTTAGTGGCGGACGGGTGAGTAACGCGTGGATAACCTGCCGTATGCAGGGGGATACCAACTGGAAACAGTTGCTAATACCGCATAAGCGCACAGTACCGCATGGTATAGTGTGAAAAGATTTATCGGCATACGATGGATCCGCGTCCGATTAGCCAGTTGGCGGGGTAGAAGCCCACCAAAGCGACGATCGGTAGCCGGCCTGAGAGGGCGGACGGCCACATTGGGACTGAGACACGGCCCAA	0	0	0	0	0	0	0	0	0	0	0	11	0	0	0	0	0	0	0	0	0	0	0	0	0	0	0	0	0	0	0	0	0	0	0	0	0	0	0	0	0	0	0	0	0	0	0	0
956	GACGAACGCTGGCGGCGTGCCTAATACATGCAAGTCGAGCGAGCTTGCCTAGATGATTTTAGTGCTTGCACTAAATGAAACTAGATACAAGCGAGCGGCGGACGGGTGAGTAACACGTGGGTAACCTGCCCAAGAGACTGGGATAACACCTGGAAACAGATGCTAATACCGGATAACAACACTAGACGCATGTCTAGAGTTTGAAAGATGGCTTTAGCTATCACTCTGGGATGGACCTGCGGTGCATTAGCTAGTTGGTAAGGTAACGGCTTACCAAGGCGATGATGCATAGCCGAGTTGAGAGACTGATCGGCCACAATGGAACTGAGACACGGTCCAT	0	0	0	0	0	0	0	0	0	0	1	1	0	6	2	2	2	1	8	0	0	0	0	0	0	3	2	2	1	1	1	1	0	4	0	1	0	0	0	1	2	0	0	2	0	0	0	0
957	GATGAACGCTGGCGGCGTGCTTAACACATGCAAGTCGAGCGAAGCACTTGAACAGATTTCTTCGGAATGAAGTTCCTGTGACTGAGCGGCGGACGGGTGAGTAACGCGTGGGTAACCTGCCTCATACAGGGGGATAACAGTTAGAAATGACTGCTAATACCGCATAAGCGCACGGTATCGCATGATACCGTGTGAAAAACTGAGGTGGTATGAGATGGACCCGCGTTAGATTAGCCAGTTGGCGGGGTAACGGCCCACCAAAGCGACGATCTATAGCCGGCCTGAGAGGGCGACCGGCCACATTGGGACTGAGACACGGCCCAA	0	2	2	0	2	0	4	0	6	0	1	3	1	2	1	4	2	0	0	4	4	5	6	3	0	1	1	0	2	2	0	4	3	0	2	1	0	0	1	1	0	1	0	0	0	0	1	1
958	GATGAACGCTGGCGGCGTGCTTAACACATGCAAGTCGAACGGAGTACCCTTGAAGGAGTTTTCGGACAACTGAAAGGACTACTTAGTGGCGGACGGGTGAGTAACGCGTGAGTAACCTGCCTTGGAGTGGGGAATAACAGCTGGAAACAGCTGCTAATACCGCATGATGCAGTTGAGTCGCATGGCTCTGACTGCCAAAGATTTATCGCTCTGAGATGGACTCGCGTCTGATTAGCTAGTTGGTGGGGCAACGGCCCACCAAGGCGACGATCAGTAGCCGGACTGAGAGGTTGGCCGGCCACATTGGGACTGAGACACGGCCCAG	0	0	0	0	0	0	0	0	0	0	0	0	0	0	0	0	0	0	0	0	0	0	0	0	0	0	0	0	0	0	0	0	0	0	0	0	0	0	0	0	0	0	0	0	0	0	0	0
959	GATGAACGCTGGCGGCGTGCTTAACACATGCAAGTCGAACGGAGTATTGACTTTGAATTCTAACGGATGAAGAGTTGATACTTAGTGGCGGACGGGTGAGTAACGCGTGGATAACCTGCCCCATACCGGGGGATAACAGCCGGAAACGGCTGCTAATACCGCATAAGCGCACGGGAATGCATGTTTCTGTGTGAAAAACTCCGGTGGTATGGGATGGATTCGCGTCTGATTAGCTGGTTGGCGGGGTAGAGGCCCACCAAGGCGACGATCAGTAGCCGACCTGAGAGGGTGGCCGGCCACATTGGGACTGAGACACGGCCCAA	3	0	0	1	0	1	7	0	1	3	0	0	2	0	2	4	1	1	0	3	9	1	2	3	3	0	7	7	0	1	7	1	1	3	0	0	5	3	2	4	2	0	0	0	0	2	1	2
960	GACGAACGCTGGCGGCGTGCTTAACACATGCAAGTCGAGCGGAATATGAGAGCTTGCTCTTATATTTAGCGGCGGACGGGTGAGTAACGCGTGAGCAACCTGCCTTCAACTGCGGGATAACACTTAGAAATAGGTGCTAATACCGCATAAGACCACACTCGGGCATCCGAGAGGGGTAAAAGAATTTCGGTTGAAGATGGGCTCGCGTCCCATTAGCTAGTTGGTGAGGTAACGGCCCACCAAGGCTATGATGGGTAGCCGACCTGAGAGGGTGATCGGCCACATTGGAACTGAGAAACGGTCCAA	0	0	0	0	0	0	0	0	0	2	1	0	0	0	0	0	3	9	11	4	0	4	1	4	0	0	0	0	0	0	0	1	3	0	0	0	0	1	0	0	0	0	0	0	0	0	0	0
961	GATGAACGCCGGCGGTGTGCCTAATACATGCAAGTCGTACGCACTGGCCCAACTGATTGATGGTGCTTGCACCTGATTGACGTTGGATCACCAGTGAGTGGCGGACGGGTGAGTAACACGTAGGTAACCTGCCCCGGAGCGGGGGATAACATTTGGAAACAGATGCTAATACCGCATAACAACAAAAGCCACATGGATTTTGTTTGAAAGATGGCTTTAGCTAACACTCTGGGATGGACCTGCGGTGCATTAGCTAGTTGGTAAGGTAACGGCTTACCAAGGCGATGATGCATAGCCGAGTTGAGAGACTGATCGGCCACAATGGAACTGAGACACGGTCCAT	0	1	0	1	0	1	2	0	3	2	2	0	0	4	2	5	3	1	2	0	0	2	0	0	0	2	2	5	2	0	2	1	1	4	1	1	2	6	3	3	1	1	0	1	2	0	0	0
962	GATGAACGCTAGCGACAGGCCTAACACATGCAAGTCGAGGGGCATCGGGGCGAGGAGCAATCCTTGCCGCCGGCGACCGGCGCACGGGTGAGTAACACGTATGCAACCTGCCCCTGTCAGGGGGACAACCCGCCGAAAGGCGGGCTAAACCCGCGTACATGCCACCGGGGCATCCCGGAGGCAGGAAAGGCTTCGGCCGGACAGGGATGGGCATGCGGCGCATTAGGCAGTAGGCGGGGTAACGGCCCACCTAACCGACGATGCGTAGGGGTTCTGAGAGGAAGGTCCCCCACACTGGTACTGAGACACGGACCAG	0	1	1	0	2	2	0	0	0	0	0	0	0	1	0	0	2	0	0	0	4	0	1	3	0	3	0	0	1	1	0	2	0	0	0	0	0	0	0	0	2	0	0	0	0	0	1	1
963	GATGAACGCTGGCGGCGTGCCTAACACATGCAAGTCGAGCGAAGCACATAAAATGGATTCTTCGGATGAAGCTTTATGTGACTGAGCGGCGGACGGGTGAGTAACGCGTGGGCAACCTGCCTTACACAGGGGGATAACAGTTAGAAATGACTGCTAATACCGCATAAGACCACAGGACCGCATGGCCCGGTGGTAAAAACTCCGGTGGTGTAAGATGGGCCCGCGTCTGATTAGGTAGTTGGCGGGGTAACGGCCCACCAAGCCGACGATCAGTAGCCGACCTGAGAGGGTGACCGGCCACATTGGGACTGAGACACGGCCCAG	0	0	0	0	34	2	0	0	0	8	1	2	0	1	1	1	0	2	1	2	3	1	0	1	8	0	1	1	0	3	1	0	2	3	3	7	2	0	0	5	0	1	1	0	0	2	2	0
964	GATGAACGCTGGCGGCGTGCTTAACACATGCAAGTCGAACGGGGATGCCATTTTTGAAGCGATTAGCTTGCTAAGAGTGGAAATGTTGGCATCTTAGTGGCGGACGGGTGAGTAACGCGTGGGGAACCTGCCCTGTACAGGGGGATAACACTTAGAAATAGGTGCTAATACCGCATAAGCGCACAGTATCGCATGATACAGTGTGAAAAACTCCGGTGGTACAGGATGGACCCGCGTCTGATTAGCTGGTTGGCGGGGTAACGGCCCACCAAGGCGACGATCAGTAGCCGGCCTGAGAGGGTGAACGGCCACATTGGGACTGAGACACGGCCCAA	0	0	0	6	0	2	0	0	0	0	0	0	2	1	0	1	2	2	5	3	4	4	1	5	0	0	0	0	0	0	0	0	0	0	0	0	0	0	0	0	0	0	0	0	0	35	9	8
965	GATGAACGCCGGCGGTGTGCCTAATACATGCAAGTCGTACGCACTGGCCCAACTGATTGATGGTGCTTGCACCTGATTGACGTTGGATCACCAGTGAGTGGCGGACGGGTGAGTAACACGTAGGTAACCTGCCCCGGAGCGGGGGATAACATTTGGAAACAGATGCTAATACCGCATAACAACAAAAGCCACATGGCTTTTGTTTGAAAGATGGTTCTGCTATCACTCTTGGATGGACCTGCGGTGCATTAGCTAGTTGGTAAGGTAACGGCTTACCAAGGCAATGATGCATAGCCGAGTTGAGAGACTGATCGGCCACATTGGGACTGAGACACGGCCCAA	0	0	0	0	0	0	3	0	1	0	2	1	1	5	4	2	4	0	10	3	0	1	0	0	0	0	1	2	0	0	0	3	1	5	0	4	0	4	1	1	2	0	0	0	0	0	0	0
966	GATGAACGCTGGCGGCGTGCTTAACACATGCAAGTCGAGCGAAAATAATTGAGAGCTTGCTTTTGATTATTTTAGCGGCGGACGGGTGAGTAACGTGTGGGTAACCTGCCTTTTACTGTGGAATAATCGTTGGAAACGACGACTAATACCGCATACGATTTTCTGAAGGCATCTTCGGAAAAAGAAAGGAAATATTCGGTAAAAGATGGGCCCGCATCTGATTAGCTAGTTGGTGAGATAATCGCCCACCAAGGCAACGATCAGTAGCCGACCTGAGAGGGTGACCGGCCACATTGGGACTGAGACACGGCCCAA	0	0	0	0	0	0	0	0	0	0	0	0	0	0	0	0	0	0	0	0	0	0	0	0	0	0	0	0	0	0	0	0	0	0	0	0	0	0	0	0	0	0	3	6	5	0	1	8
967	GATGAACGCTGGCGGCGTGCTTAACACATGCAAGTCGAGCGAAGCGTATTAGCGGAAGTTTTCGGATGGAAGCGGATATGACTTAGCGGCGGACGGGTGAGTAACGCGTGGATAACCTGCCTCATACAGGGGGATAACAGTTAGAAATGACTGCTAATACCGCATAAGCGCACAGGACCGCATGGTCCGGTGTGAAAAACTCCGGTGGTATACGATGGTTCCGCGTCTGATTAGCTTGTTGGTGGGGTAATGGCTCACCAAGGCGACGATCAGTAGCCGGCCTGAGAGGGTGAACGGCCACATTGGGACTGAGACACGGCCCAA	0	0	0	9	0	0	0	0	0	5	0	0	3	0	0	0	0	0	0	0	0	0	1	0	3	0	0	2	0	0	4	0	0	0	0	0	0	0	0	0	0	0	10	2	3	10	0	3
968	GATGAACGCTGGCGGCGTGCTTAACACATGCAAGTCGTACGCACTGGCCCAACTGATTGATGGTGCTTGCACCTGATTGACGATGGATCACCAGTGAGTGGCGGACGGGTGAGTAACACGTAGGTAACCTGCCCCGGAGCGGGGGATAACATTTGGAAACAGATGCTAATACCGCATAACAACAAAAGCCACATGGCTTTTGTTTGAAAGATGGCTTTGGCTATCACTCTGGGATGGACCTGCGGTGCATTAGCTAGTTGGTAAGGTAACGGCTTACCAAGGCGATGATGCATAGCCGAGTTGAGAGACTGATCGGCCACAATGGAACTGAGACACGGTCCAT	0	0	1	2	0	1	3	0	4	0	0	2	1	0	1	1	3	3	0	1	2	1	1	0	0	0	0	2	2	1	6	0	0	2	1	0	1	0	0	1	1	0	0	4	6	0	0	0
969	GACGAACGCTGGCGGCGTGCTTAACACATGCAAGTCGAACGGAGCACCCCAGAAGGAGTTTTCGGACAACGGATGGGAATGCTTAGTGGCGGACTGGTGAGTAACGCGTGAGGAACCTGCCTTCCAGAGGGGGACAACAGTTGGAAACGACTGCTAATACCGCATGACGCATTGGTGTCGCATGGCACTGATGTCAAAGATTTATCGCTGGAAGATGGCCTCGCGTCTGATTAGCTAGTTGGTGAGGTAACGGCCCACCAAGGCGACGATCAGTAGCCGGACTGAGAGGTTGGCCGGCCACATTGGGACTGAGATACGGCCCAG	0	0	0	0	0	0	0	0	0	2	2	1	0	2	0	0	1	1	0	0	1	0	0	7	0	0	1	2	0	0	0	0	0	0	0	0	0	0	1	7	0	1	0	0	0	0	0	0
970	GATGAACGCTAGCGACAGGCTTAACACATGCAAGTCGTACGCACTGGCCCAACTGATTGATGGTGCTTGCACCTGATTGACGTTGGATCACCAGTGAGTGGCGGACGGGTGAGTAACACGTAGGTAACCTGCCCCGGAGCGGGGGATAACATTTGGAAACAGATGCTAATACCGCATAACAACAAAAGCCACATGGCTTTTGTTTGAAAGATGGCTTTAGCTATCACTCTGGGATGGACCTGCGGTGCATTAGCTAGTTGGTAAGGTAACGGCTTACCAAGGCGATGATGCATAGCCGAGTTGAGAGACTGATCGGCCACAATGGAACTGAGACACGGTCCAT	0	1	0	0	0	1	2	0	4	0	1	2	1	3	1	2	2	2	3	2	0	4	1	0	0	4	0	2	2	0	0	4	0	1	0	0	1	4	1	0	0	1	0	0	1	0	0	0
971	GATGAACGCTAGCTACAGGCTTAACACATGCAAGTCGAGGGGCAGCGAGAGGTTAGCTTGCTAACCTTGTCGGCGACCGGCGCACGGGTGAGTAACACGTATCCAACCTGCCTCATACTCGGGGATAGCCTTTCGAAAGAAAGATTAATACCCGATGTCATAGTCCTACCGCATGATGGGATTATTAAAGAATTTCGGTATGGGATGGGGATGCGTTCCATTAGTTAGTTGGCGGGGTAACGGCCCACCAAGACAACGATGGATAGGGGTTCTGAGAGGAAGGTCCCCCACATTGGAACTGAGACACGGTCCAA	0	0	2	0	16	7	1	0	1	0	1	2	0	0	6	0	0	0	0	0	0	0	0	1	0	0	4	0	0	0	1	0	0	0	1	3	0	1	0	1	0	0	0	0	0	0	0	0
972	GATGAACGCTGGCGGCGTGCTTAACACATGCAAGTCGAACGGAGCACCCCTGAAGGAGTTTTCGGACAACTGAAGGGAATGCTTAGTGGCGGACGGGTGAGTAACGCGTGAGTAACCTGCCTTGGAGTGGGGAATAACAGTTGGAAACAGTTGCTAATACCGCATAATATGTCTGTGTCGCATGGCACTGGGCATCAAAGATTTATCGCTCTGAGATGGACTCGCGTCTGATTAGCTAGTTGGCGGGGTGACGGCCCACCAAGGCGACGATCAGTAGCCGGACTGAGAGGTTGGCCGGCCACATTGGGACTGAGACACGGCCCAG	0	0	0	0	24	9	2	0	0	0	0	0	0	0	0	0	0	0	0	0	0	0	0	0	0	0	0	0	0	0	0	0	0	0	0	0	0	0	0	0	0	0	0	0	0	0	0	0
973	GATTAACGCTGGCGGCATGCCTAATACATGCAAATCGAACGAAGCCTTTTAGGCTTAGTGGTGAACGGGTGAGTAACACGTATCCAATCTACCCTTAAGTTGGGGATAACTAGTCGAAAGATTAGCTAATACCGAATAATAACATCAATATCGCATGAGAAGATGTAGAAAGTCGCTCTTTGTGGCGACGCTTTTGGATGAGGGTGCGACGTATCAGATAGTTGGTGAGGTAATGGCTCACCAAGTCAATGACGCGTAGCTGTACTGAGAGGTAGAACAGCCACAATGGGACTGAGACACGGCCCAT	0	0	0	0	0	0	0	0	0	0	0	0	0	0	0	0	0	0	0	0	0	0	0	0	0	0	0	0	0	0	0	0	0	0	0	0	0	0	0	0	0	0	0	0	0	0	0	0
974	GATGAACGCTAGCGACAGGCTTAACACATGCAAGTCGAGGGGCAGCGGTGGTGAAGGCTTGCCTTTACCAGCCGGCGACCGGCGCACGGGTGAGTAACACGTATGCAACCTGCCTGCCACAGCCGGATAATCGGGAGAAATTCCGTCTAATACGGCATAATGCATCGACGGGACATCCTGTTGGTGCCAAAGGTTGATTCCGGTGGCGGATGGGCATGCGTCGCATTAGTTAGTTGGCGGTGTAACGGACCACCAAGACGACGATGCGTAGGGGTTCTGAGAGGAAGGTCCCCCACATTGGAACTGAGACACGGTCCAA	1	0	0	0	0	0	0	0	0	0	1	1	1	5	1	2	2	2	0	0	0	0	1	1	0	1	1	1	1	1	0	1	1	0	2	0	0	5	0	2	0	0	1	2	0	0	1	3
[truncated: 702 more rows]
[truncated: 152 more columns]

## Sheet: rarefied_count_table
Table S1b: Rarified sequence count data across all 191 fecal samples
[truncated: 1,562 more rows]
[truncated: 142 more columns]

## Sheet: relative abundance
Table S1c Relative abundance data of phylotypes across all 191 fecal samples
[truncated: 1,564 more rows]
[truncated: 142 more columns]

[truncated: 1 more sheets: Annotation]
