# Supplementary material for: Gender-specific changes of the gut microbiome correlate with tumor development in murine models of pancreatic cancer
Source: iScience. 2023 May 18;26(6):106841. doi: 10.1016/j.isci.2023.106841 (PMC10225934; doi:10.1016/j.isci.2023.106841)
Supplement: Table S2. Relative abundance data of species level taxa, genera, families, orders, classes and phyla across all 191 fecal samples, related to all Figures [file mmc3.xlsx]

## Sheet: cluster
Table S2: Relative abundance of species level taxa across all 191 fecal samples
	1_KC_1_ M_20	1_KC_2_ M_20	1_KC_3_ M_20	2_KC_1_ F_10	2_KC_2_ F_10	2_KC_3_ F_10	21_KPC_1_ M_8	21_KPC_2_ M_8	21_KPC_3_ M_8	A22_KPC_1_ F_30	A22_KPC_2_ F_30	A22_KPC_3_ F_30	A23_KPC_1_ F_30	A23_KPC_2_ F_30	A23_KPC_3_ F_30	A49_Cre_1_ M_31	A49_Cre_2_ M_31	A49_Cre_3_ M_31	A50_Cre_1_ M_31	A50_Cre_2_ M_31	A50_Cre_3_ M_31	A51_Cre_1_ M_31	A51_Cre_2_ M_31	A51_Cre_3_ M_31	A24_KPC_1_ M_32	A24_KPC_2_ M_32	A24_KPC_3_ M_32	A25_KPC_1_ M_32	A25_KPC_2_ M_32	A25_KPC_3_ M_32	A3_KC_1_ M_33	A3_KC_2_ M_33	A3_KC_3_ M_33	A4_KC_1_ F_34	A4_KC_2_ F_34	A4_KC_3_ F_34	A26_KPC_1_ F_30	A26_KPC_2_ F_30	A26_KPC_3_ F_30	A5_KC_1_ M_33	A5_KC_2_ M_33	A5_KC_3_ M_33	27_KPC_1_ M_5	27_KPC_2_ M_5	27_KPC_3_ M_5	52_Cre_1_ M_1	52_Cre_2_ M_1	52_Cre_3_ M_1	53_Cre_1_ F_2
Acetatifactor_1	2.88181	1.22605	0.950091	0.201057	5.51131	0.764803	0.216826	0.003942	0	1.92778	0.532208	0.216826	0.816053	0.070961	0.027596	0.13798	0.173461	0.059134	0.283845	0.331152	0.197114	0.252306	0.063077	0.303556	2.00268	0.043365	0.047307	0.05125	0.011827	0.149807	0.126153	0.197114	0.520382	0.768746	0.662304	0.098557	1.93566	0.22471	0.571631	1.13144	0.177403	0.855476	0.141922	0.059134	0	0.236537	0.358748	0.579516	0.110384
Acetatifactor_2	0	0.070961	0.074903	0	0	0	0	0	0	0.185287	0.208941	0.055192	0.023654	0.031538	0	0.023654	0.019711	0.023654	0.074903	0.027596	0.011827	0.055192	0	0.027596	0.883072	0.019711	0	0	0	0.027596	0.007885	0.027596	0.27596	0.453363	0.339037	0.043365	0.279902	0.216826	0.003942	0.457305	0.063077	0.366633	0	0	0	0	0	0	0
Acetatifactor_3	0.22471	0.122211	0.149807	0	0.193172	0.074903	0	0	0	0	0	0.011827	0	0	0	0	0	0	0	0	0	0	0	0	0	0	0	0	0	0	0	0	0	0	0	0	0	0	0.015769	0	0	0	0	0	0	0	0	0	0
Acetatifactor_4	0	0	0	0	0	0	0	0	0	0	0	0.311441	0	0	0	0	0	0	0	0	0	0	0	0	0	0	0	0	0	0	0	0	0	0	0	0	0	0	0	0	0	0	0	0	0	0	0	0	0
Acutalibacter	0.591343	0.204999	0.378459	0.402113	1.1748	0.248364	0.354806	0.011827	0.165576	0.77663	0.134038	0.118269	0.256249	0.023654	0.067019	0.106442	0.169518	0.173461	0.070961	0.204999	0.173461	0.118269	0.149807	0.244422	0.437594	0.003942	0.157691	0.094615	0.007885	0.039423	0.173461	0.031538	0.157691	0.110384	0.279902	0.078846	0.544035	0.078846	0.13798	0.18923	0.078846	0.181345	0.421824	0.216826	0.323267	0.437594	0.118269	0.118269	0.370575
Adlercreutzia	0.193172	0.039423	0.082788	0.177403	0.090673	0.019711	0.082788	0.145865	0.228653	0.039423	0.106442	0.070961	0.035481	0.059134	0.047307	0.169518	0.094615	0.134038	0.090673	0.13798	0.090673	0.118269	0.141922	0.039423	0.019711	0.126153	0.047307	0.070961	0.035481	0.090673	0.015769	0.067019	0.023654	0.074903	0.055192	0.090673	0.039423	0.122211	0.161634	0.047307	0.039423	0.003942	0.090673	0.126153	0.031538	0.122211	0.023654	0.015769	0.181345
Adlercreutzia caecicola	0.169518	0.05125	0.106442	0.161634	0.082788	0.05125	0.063077	0.18923	0.130095	0.039423	0.118269	0.027596	0.043365	0.039423	0.05125	0.098557	0.08673	0.05125	0.078846	0.031538	0.130095	0.059134	0.130095	0.118269	0.078846	0.181345	0.047307	0.015769	0.031538	0.039423	0.078846	0.023654	0.047307	0.043365	0.067019	0.098557	0.063077	0.090673	0.035481	0.055192	0.067019	0.090673	0.114326	0.118269	0.102499	0.063077	0.059134	0.059134	0.067019
Adlercreutzia_caecimuris	0.165576	0.059134	0.106442	0.354806	0.177403	0.015769	0.268075	0.063077	0.157691	0.193172	0.177403	0.153749	0.390286	0.153749	0.236537	0.145865	0.063077	0.102499	0.157691	0.047307	0.141922	0.149807	0.130095	0.149807	0.22471	0.212883	0.149807	0.078846	0.059134	0.130095	0.134038	0.031538	0.078846	0.063077	0.130095	0.122211	0.110384	0.05125	0.122211	0.015769	0.031538	0.078846	0.307498	0.342979	0.323267	0.232595	0.118269	0.173461	0.153749
Adlercreutzia_mucosicola	0.204999	0.063077	0.067019	0.047307	0.181345	0.027596	0.059134	0.256249	0.169518	0.035481	0.027596	0.035481	0.015769	0.015769	0.019711	0.047307	0.027596	0.070961	0.043365	0.047307	0.047307	0.043365	0.007885	0.063077	0.007885	0.007885	0.007885	0.019711	0.019711	0.023654	0.011827	0.027596	0.027596	0.019711	0.007885	0.015769	0.003942	0.039423	0	0.019711	0.070961	0.039423	0.059134	0.039423	0.023654	0.05125	0.011827	0	0.074903
Alistipes_1	0	0.035481	0.027596	0	0	0.019711	0.015769	0.047307	0.315383	0	0	0.003942	0.003942	0.011827	0.007885	0.003942	0.126153	0.05125	0.003942	0.027596	0.019711	0.098557	0.122211	0.063077	0	0.019711	0.055192	0.011827	0.015769	0	0.003942	0.078846	0.007885	0	0.011827	0.011827	0.011827	0.023654	0.027596	0	0.027596	0.007885	0.011827	0	0	0	0.047307	0.023654	0.007885
Alistipes_2	0	0.035481	0.063077	0.173461	0.512497	0.063077	0.512497	0.003942	0.118269	0.019711	0.122211	0.134038	0.169518	0.614996	0.307498	0.031538	1.0723	0.114326	0.023654	0.547978	0.015769	0.618939	0.268075	0.268075	0	0.342979	0.248364	0.118269	0.287787	0.256249	0.074903	0.733265	0.244422	0.08673	0.536151	0.204999	0.165576	0.212883	0.220768	0.027596	0.094615	0.011827	0.027596	0	0.003942	0.035481	0.067019	0.149807	0.019711
Alistipes_3	1.11961	0.662304	0.697784	2.19191	0.82788	1.00134	1.38374	0.035481	0.41394	2.74777	0.469132	1.29701	4.04084	0.973744	0.658362	2.49547	1.53355	1.25759	1.41134	1.24576	0.153749	4.19065	2.49547	2.01057	2.97642	0.902783	1.14721	0.378459	0.059134	0.331152	2.22739	1.04076	2.73989	0.283845	0.630766	0.354806	3.4495	0.729323	0.315383	2.10124	0.342979	0.871245	1.49413	0.630766	3.01191	3.63873	2.39691	4.33257	5.42853
Alistipes_senegalensis_cluster	0	0	0	0.118269	0.015769	0.011827	0.039423	0	0.003942	0	0	0	0	0.003942	0.003942	0	0.055192	0.007885	0.015769	0.019711	0	0.003942	0.023654	0.007885	0	0	0.007885	0	0.011827	0.019711	0	0.027596	0.003942	0	0	0.015769	0	0.003942	0	0	0.043365	0.003942	0.05125	0.023654	0.102499	0.003942	0.059134	0.173461	0.035481
Amedibacillus	0	0	0	0.05125	0.007885	0.011827	0.067019	0.015769	0.070961	0.031538	0	0.039423	0.082788	0.007885	0.031538	0.019711	0.031538	0.035481	0.023654	0.011827	0.055192	0.035481	0.031538	0.059134	0.059134	0.019711	0.035481	0.003942	0.015769	0	0.074903	0.023654	0	0.015769	0.023654	0.027596	0.003942	0.015769	0	0.019711	0.011827	0.003942	0	0	0	0.015769	0	0.003942	0.015769
Anaerofustis	0	0	0	0	0	0	0	0.003942	0.011827	0.011827	0	0	0	0.003942	0.003942	0.023654	0.003942	0.027596	0	0.027596	0.035481	0.003942	0.007885	0.007885	0	0	0	0.003942	0	0	0	0	0.007885	0	0	0.019711	0	0	0	0.003942	0.003942	0	0	0	0	0.023654	0	0	0
Anaeroplasma	0	0	0	0	0	0	0	0	0	0	0	0	0	0	0	0	0	0	0	0	0	0	0	0	0	0	0	0	0	0	0	0	0	0	0	0	0	0	0	0	0	0	0	0	0	0	0	0	0
Anaerostipes_hadrus_cluster	0	0	0	0	0	0	0	0	0	0	0	0	0	0	0.007885	0	0	0	0	0	0	0	0	0	0	0	0	0	0	0	0	0	0	0	0	0	0	0	0	0	0	0	0	0	0	0	0	0	0
Anaerotignum_1	2.62556	1.57691	1.12749	1.35615	0.283845	1.84499	0.946148	0.007885	0.339037	1.66364	0.421824	0.232595	1.84105	0.185287	1.0999	0.177403	0.114326	0.339037	0.287787	0.130095	0.003942	0.346921	0.32721	0.27596	2.15249	0.319325	0.650477	1.75038	0.023654	1.46653	0.72538	0.342979	0.749034	0.378459	0.303556	0.08673	3.83979	0.544035	0.484901	2.00662	1.04076	1.84105	1.13144	1.67941	2.39691	2.66893	0.307498	3.10652	2.10518
Anaerotignum_2	0.007885	0	0	0	0	0	0	0	0	0	0	0	0.011827	0	0	0	0	0.003942	0	0	0	0	0	0.007885	0.023654	0	0	0	0	0	0.003942	0	0	0	0	0	0	0	0	0	0	0.003942	0	0	0	0	0	0	0
Anaerotignum_4	0.007885	0.015769	0.007885	0	0	0.007885	0	0	0	0	0	0	0	0	0	0	0	0	0	0	0	0.003942	0	0	0	0	0	0.007885	0	0.003942	0	0	0	0	0.003942	0	0	0	0	0.019711	0.019711	0.019711	0	0.007885	0.003942	0.007885	0	0	0
Anaerotignum_5	0	0	0	0	0.043365	0	0.003942	0	0.023654	0	0	0	0	0	0	0	0.035481	0.019711	0.003942	0.031538	0	0.007885	0.055192	0.055192	0	0	0	0.007885	0.015769	0.055192	0	0.003942	0.035481	0.003942	0.011827	0	0	0	0.007885	0	0.003942	0	0	0.007885	0	0	0.023654	0.003942	0
Anaerotruncus	0.745092	0.268075	0.13798	0.378459	0.957975	0.540093	0.197114	0.007885	0.433651	0.768746	0.354806	0.114326	0.575574	0.098557	0.134038	0.074903	0.212883	0.212883	0.106442	0.149807	0.181345	0.059134	0.268075	0.354806	0.55192	0.149807	0.335094	0.185287	0.035481	0.264133	0.335094	0.185287	0.342979	0.784515	0.433651	0.094615	1.3522	0.141922	0.283845	0.484901	0.504612	0.954033	1.90807	1.3522	2.14854	0.236537	0.240479	1.30884	0.350863
unclassified_Bacteria_1	1.60057	0.417882	0.350863	0.441536	1.72278	0.512497	0.492786	0.027596	0.544035	0.646535	1.21028	0.08673	0.019711	0	0	0.098557	1.18663	0.524324	0.035481	0.575574	0.800284	0.169518	0.32721	0.812111	0.425767	0.110384	0.260191	0.007885	0.019711	0.08673	0.181345	0.283845	0.571631	0.406055	0.709611	0.082788	0.705669	0.279902	0.299614	0.697784	0.654419	0.216826	0	0.094615	0	0	0	0.433651	0.011827
unclassified_Bacteria_2	0.043365	0.023654	0.011827	0.003942	0.019711	0.011827	0	0	0	0.039423	0.003942	0.007885	0.023654	0	0.003942	0	0.011827	0.027596	0	0	0	0	0.003942	0.003942	0.070961	0	0.003942	0	0	0.015769	0	0	0.007885	0.011827	0.011827	0	0.003942	0	0	0.015769	0.011827	0.011827	0.05125	0.011827	0.05125	0.027596	0.003942	0.074903	0.035481
unclassified_Bacteroidales_1	0.118269	0.094615	0.003942	0.18923	0.035481	0.078846	0.536151	0.063077	0.011827	0.074903	0.165576	0.193172	0.477016	0.228653	0.307498	0.015769	0.201057	0.023654	0.094615	0.078846	0	0.315383	0.118269	0.216826	0.003942	0.141922	0.169518	0.007885	0.114326	0.059134	0	0.201057	0.035481	0.094615	0.070961	0.031538	0.177403	0.063077	0.232595	0.059134	0.082788	0.047307	0.059134	0.05125	0.220768	0.078846	0.437594	0.721438	0.039423
unclassified_Bacteroidales_2	0	0	0	0.063077	0.031538	0.031538	0.082788	0.007885	0.047307	0	0.011827	0.059134	0	0.031538	0.13798	0	0	0	0	0	0.007885	0	0	0	0	0.070961	0.05125	0	0.047307	0.074903	0.003942	0.126153	0.019711	0	0.055192	0.043365	0.063077	0.031538	0.070961	0.015769	0.078846	0.015769	0.023654	0	0.027596	0.043365	0.039423	0.035481	0.08673
Bacteroides_1	0.011827	0.015769	0	0	0.019711	0.031538	0	0	0.007885	0	0	0.003942	0.007885	0.015769	0.035481	0	0	0	0	0	0	0	0	0	0	0	0.007885	0	0	0.019711	0	0.003942	0	0	0	0.011827	0	0	0	0	0	0	0.007885	0	0.094615	0	0	0	0
Bacteroides_2	0.003942	0.019711	0.035481	0.003942	0.035481	0.027596	0	0	0.003942	0	0.007885	0.003942	0	0.015769	0	0	0.007885	0	0	0	0	0	0	0	0	0	0	0.003942	0	0.019711	0	0.007885	0	0	0	0.019711	0	0	0	0	0	0	0.007885	0.003942	0.015769	0	0	0	0
Bacteroides_3	0	0.007885	0.007885	0.019711	0.019711	0.031538	0	0	0.019711	0	0	0.007885	0.003942	0	0.043365	0	0	0	0	0	0	0	0	0	0	0	0.003942	0	0	0.007885	0	0	0	0.011827	0.003942	0.011827	0	0.007885	0.003942	0.003942	0	0	0.007885	0	0.05125	0	0	0	0
Bacteroides_4	0.015769	0	0	0.015769	0.015769	0.027596	0	0	0.011827	0	0.003942	0.007885	0.007885	0.003942	0.007885	0	0	0	0	0	0	0	0	0	0	0.003942	0	0	0	0.015769	0.011827	0	0	0	0	0	0.011827	0	0.003942	0	0	0	0.011827	0.015769	0.007885	0	0	0.015769	0
Bacteroides_5	0	0	0	0	0.027596	0.003942	0	0	0	0	0.003942	0.003942	0	0	0.019711	0	0	0	0	0	0	0	0	0	0	0	0.019711	0	0	0	0.011827	0	0	0	0	0	0	0.003942	0	0	0	0	0	0	0	0	0	0	0
Bacteroides_6	0	0.003942	0.015769	0	0.035481	0.023654	0	0	0.007885	0	0.003942	0	0	0.031538	0.007885	0	0	0	0	0	0	0	0	0	0	0.003942	0.011827	0.007885	0	0.019711	0	0.011827	0	0	0.007885	0.019711	0	0.011827	0.023654	0.003942	0.011827	0	0.007885	0	0.031538	0	0	0	0
Bacteroides_acidifaciens_A24_cluster	0.082788	0.090673	0.059134	0.039423	0.055192	0.027596	0.118269	0	0.110384	0.015769	0.173461	0.08673	0.102499	0.492786	0.035481	0.031538	0.299614	0.078846	0.201057	0.153749	0.027596	0.398171	0.106442	0.165576	0.023654	0.240479	0.13798	0.035481	0.078846	0.047307	0.011827	0.161634	0.114326	0.067019	0.193172	0.055192	0.106442	0.130095	0.031538	0.110384	0.173461	0.027596	0.114326	0.015769	0.031538	0.114326	0.141922	0.118269	0.063077
Bacteroides_acidifaciens_type_A40_cluster	1.43893	2.68864	3.18931	0.417882	4.11575	3.40613	0.417882	0.141922	3.74517	0.047307	0.954033	1.54538	0.63865	3.82007	3.65844	0.047307	0.102499	0.055192	0.035481	0.031538	0.003942	0.165576	0.067019	0.122211	0.22471	0.831822	2.34566	1.07624	3.26421	2.7596	0.5874	0.898841	0.547978	0.46519	1.70307	3.91469	0.409998	2.4797	2.56249	0.950091	0.441536	0.248364	0.599227	0.098557	3.3746	0.05125	0.027596	0.05125	0.019711
Bacteroides_caccae_cluster	0	0	0	0	0	0	0	0	0	0	0	0	0	0	0	0	0	0	0	0	0	0	0	0	0	0	0	0	0	0	0	0	0	0	0	0	0	0	0	0	0	0	0	0	0	0	0	0	0
Bacteroides_salyersiae	0	0	0	0	0	0	0	0	0	0	0	0	0	0	0	0	0	0	0	0	0	0	0	0	0	0	0	0	0	0	0	0	0	0	0	0	0	0	0	0	0	0	0	0	0	0	0	0	0
Bacteroides_stercoris_cluster	0	0	0	0	0	0	0	0	0	0	0	0	0	0	0	0	0	0	0	0	0	0	0	0	0	0	0	0	0	0	0	0	0	0	0	0	0	0	0	0	0	0	0	0	0	0	0	0	0
Bacteroides_uniformis_cluster	1.60451	0.473074	0.161634	1.4823	1.68336	1.28519	0.922495	0.118269	2.13278	1.26547	0.804226	2.87393	5.16045	2.26681	3.1696	0.094615	0.13798	0.059134	0.003942	0.193172	0.039423	0.473074	0.118269	0.067019	0.737207	0.173461	0.890956	0.193172	0.153749	1.00923	0.252306	0.114326	0.130095	0.382402	0.248364	0.445478	1.40345	0.145865	1.67941	0.22471	0.05125	0.035481	1.61634	0.575574	3.09864	0.078846	0.153749	0.457305	0.96586
Bacteroides_xylanisolvens_cluster	0	0	0	0	0	0	0	0	0	0	0	0	0	0	0	0	0	0	0	0	0	0	0	0	0	0	0	0	0	0	0	0	0	0	0	0	0	0	0	0	0	0	0	0	0	0	0	0	0
Bifidobacterium_adolescentis_ATCC15703_cluster	0	0	0	0	0	0	0	0	0	0	0	0	0	0	0	0	0	0	0	0	0.007885	0	0	0	0	0	0	0	0	0	0	0	0	0	0	0	0	0	0	0	0	0	0	0	0	0	0	0	0
Bifidobacterium_animalis_cluster	0	0	0	0	0	0	0.220768	8.73216	0.019711	0	0	0	0	0	0	0	0	0	0	0	0	0	0	0	0	0	0	0	0	0	0	0	0	0	0	0	0	0	0	0	0	0	0	0	0	3.5244	8.99235	0	0
Bifidobacterium_dentium	0	0	0	0	0	0	0	0	0	0	0	0	0	0	0	0	0	0	0	0	0	0	0	0	0	0	0	0	0	0	0	0	0	0	0	0	0	0	0	0	0	0	0	0	0	0	0	0	0
Bifidobacterium_pseudolongum	0	0	0	0	0	0	0	0	0	0	0	0	0	0	0	0	0	0	0.023654	0	0	0	0	0	0	0	0.078846	0.039423	4.99488	8.33399	0	0	0	0	0	0	0	0	0.08673	0.141922	0.035481	0	0	0	0	0	0	0	0
Bilophila_wadsworthia_cluster	0.039423	0.078846	0.047307	0.027596	0.13798	0.067019	0.015769	0.003942	0.074903	0.055192	0.130095	0.067019	0.232595	0.003942	0.039423	0	0.090673	0.039423	0.003942	0.007885	0	0	0.027596	0.027596	0.035481	0.015769	0.110384	0.019711	0.011827	0.106442	0.011827	0.015769	0.039423	0.059134	0.208941	0.019711	0.153749	0.003942	0.027596	0.027596	0.153749	0.078846	0.201057	0.082788	0.070961	0.011827	0.031538	0.082788	0
Blautia_luti/wexlerae_cluster	0	0	0	0	0	0	0	0	0	0	0	0	0	0	0	0	0	0	0	0	0	0	0	0	0	0	0	0	0	0	0	0	0	0	0	0	0	0	0	0	0	0	0	0	0	0	0	0	0
Butyricicoccus	0.398171	0.228653	0.311441	0.027596	0.248364	0.173461	0.082788	0.063077	0.011827	0.390286	0.047307	0.039423	0.208941	0.023654	0.074903	0.023654	0.078846	0.023654	0.027596	0.023654	0.031538	0.003942	0.023654	0.05125	0.60317	0.039423	0.059134	0.08673	0	0.035481	0.094615	0.019711	0.007885	0.13798	0.031538	0.011827	0.023654	0.015769	0.031538	0.070961	0.035481	0.007885	0.094615	0.126153	0.070961	0.035481	0.019711	0.031538	0.122211
Catabacter	0	0.003942	0.003942	0	0.039423	0.003942	0.047307	0	0.003942	0.094615	0.003942	0.007885	0.047307	0.023654	0.055192	0.015769	0.059134	0.118269	0.177403	0.08673	0.003942	0.059134	0.248364	0.082788	0	0.007885	0	0.007885	0.003942	0.003942	0.035481	0.047307	0.165576	0.007885	0.055192	0.003942	0.043365	0.011827	0	0.007885	0.027596	0.015769	0	0	0	0.047307	0.078846	0.161634	0.007885
Catenibacterium_mitsuokai_cluster	0	0	0	0	0	0	0	0	0	0	0	0	0	0	0	0	0	0	0	0	0	0	0	0	0	0	0	0	0	0	0	0	0	0	0	0	0	0	0	0	0	0	0	0	0	0	0	0	0
Christensenella	0	0	0	0	0	0.015769	0.007885	0	0.015769	0.003942	0	0.011827	0.011827	0.003942	0	0	0.011827	0.011827	0.003942	0	0.007885	0	0.015769	0.015769	0	0	0	0	0	0.003942	0.003942	0	0.011827	0	0	0	0	0	0.003942	0	0	0	0	0	0	0	0	0	0
unclassified_Clostridiaceae_1	0.011827	0	0	0	0	0	0	0	0	0	0	0	0	0	0	0	0	0	0	0	0	0	0	0	0	0	0	0	0	0	0	0	0	0	0	0	0	0	0	0	0	0	0	0	0	0	0	0	0.366633
unclassified_Clostridiales_1	0.114326	0.378459	0.287787	0.094615	0.141922	0.831822	0.118269	0	0	0.173461	0.208941	0.118269	0.346921	0.169518	0.193172	0.090673	0.169518	0.283845	0.417882	0.212883	0.011827	0.268075	0.425767	0.18923	0.232595	0.074903	0.220768	0.015769	0.031538	0.248364	0.090673	0.264133	0.540093	0.244422	0.212883	0.027596	0.228653	0.228653	0.18923	0.697784	0.169518	0.264133	0.011827	0	0.047307	0.043365	0.252306	0.666246	0.023654
unclassified_Clostridiales_2	0	0	0	0.059134	0	0	0.228653	0	0.019711	0.007885	0.059134	0.031538	0.027596	0.134038	0.039423	0.027596	0.082788	0	0	0.031538	0.055192	0	0.110384	0.027596	0.003942	0.08673	0.409998	0.003942	0.173461	0.118269	0.039423	0.307498	0.043365	0.228653	0.240479	0.173461	0.023654	0.106442	0.011827	0.082788	0.130095	0.05125	0.019711	0	0.043365	0.098557	0.130095	0.05125	0.007885
unclassified_Clostridiales_3	0	0	0	0.003942	0.074903	0.232595	0.007885	0	0.027596	0.007885	0.007885	0.003942	0.011827	0.070961	0.256249	0.011827	0.039423	0.063077	0.118269	0.272018	0	0.157691	0.331152	0.102499	0.003942	0.098557	0	0	0.063077	0.031538	0	0.185287	0.295671	0.003942	0	0	0	0	0.098557	0	0.035481	0.106442	0	0	0	0	0	0	0
unclassified_Clostridiales_4	0	0	0	0	0	0	0	0	0	0	0	0	0	0	0	0	0	0	0	0	0	0	0	0	0	0	0	0	0	0	0	0	0	0	0	0	0	0	0	0	0	0	0	0	0	0	0	0	0
Clostridiales_Incertae_Sedis_XIII_1	0.031538	0.039423	0.067019	0.023654	0.059134	0.003942	0.031538	0.007885	0.039423	0.019711	0.019711	0.011827	0.047307	0	0.023654	0.023654	0.126153	0.122211	0	0.059134	0.216826	0.011827	0.067019	0.098557	0.047307	0	0.031538	0.003942	0.007885	0.015769	0.027596	0.019711	0.043365	0.035481	0.149807	0.007885	0.027596	0.011827	0.043365	0	0.035481	0.027596	0.031538	0.015769	0.003942	0.031538	0.015769	0.047307	0.015769
Clostridiales_Incertae_Sedis_XIII_2	0	0.003942	0	0	0	0	0	0	0	0	0	0.011827	0	0	0	0	0	0	0	0	0	0	0	0	0	0	0	0	0	0	0	0	0	0	0	0	0	0	0	0	0	0	0	0	0	0	0	0	0
Clostridiales_Incertae_Sedis_XIII_3	0.067019	0.023654	0.059134	0.035481	0.110384	0.015769	0.055192	0.015769	0.067019	0.161634	0.039423	0.015769	0.098557	0	0.015769	0.015769	0.055192	0.074903	0	0.031538	0.059134	0.007885	0.106442	0.043365	0.090673	0.011827	0.027596	0.007885	0	0.015769	0.08673	0.007885	0.019711	0.031538	0.067019	0.007885	0.145865	0.015769	0.039423	0.039423	0.003942	0.031538	0.110384	0.035481	0.043365	0.063077	0.019711	0.118269	0.074903
Clostridium_IV	0.177403	0.039423	0.173461	0.019711	0.72538	0.055192	0.165576	0	0	0	0.035481	0.035481	0.122211	0.003942	0	0.094615	0.05125	0.342979	0.090673	0.204999	0.094615	0.063077	0.165576	0.264133	0	0.019711	0.011827	0	0	0	0.023654	0.098557	0.429709	0	0	0	0	0.011827	0.063077	0	0.114326	0.370575	0	0	0	0	0	0	0
Clostridium_sensu_stricto	0	0	0	0	0	0	0	0	0	0	0	0	0	0	0	0	0	0	0	0	0	0	0	0	0	0	0	0	0	0	0	0	0	0	0	0	0	0	0	0	0	0	0	0	0	0	0	0	0
Clostridium_XIVa_1	0.685958	0.425767	0.185287	0.157691	0.484901	0.05125	0.319325	0.007885	0.106442	2.96854	0.067019	0.299614	1.2773	0.055192	0.429709	0.126153	0.047307	0.382402	0.015769	0.043365	0.287787	0.532208	0.047307	0.122211	1.64393	0	0.130095	0.299614	0	0.031538	0.563747	0	0.031538	0.102499	0.145865	0.047307	0.41394	0.070961	0.346921	0.122211	0.015769	0.082788	0.366633	0.394228	0.823938	0.575574	0.047307	0.078846	0.969802
Clostridium_XIVa_2	0.713554	0.240479	0.220768	0.626823	0.421824	0.607112	0.252306	0	0.504612	1.02499	0.134038	0.386344	0.831822	0.153749	0.220768	0.268075	0.204999	0.244422	0.169518	0.13798	0.260191	0.18923	0.197114	0.307498	1.94749	0.201057	0.516439	0.303556	0.043365	0.118269	0.756919	0.023654	0.283845	0.417882	0.480959	0.043365	0.067019	0.169518	0.488843	0.394228	0.141922	0.236537	2.10124	0.875187	0.709611	0.469132	0.236537	0.685958	1.02499
Collinsella_aerofaciens	0	0	0	0	0	0	0	0	0	0	0	0	0	0	0	0	0	0	0	0	0	0	0	0	0	0	0	0	0	0	0	0	0	0	0	0	0	0	0	0	0	0	0	0	0	0	0	0	0
Corynebacterium_mastiditis	0.003942	0	0.007885	0	0	0	0	0	0	0	0.019711	0.011827	0	0	0.007885	0	0	0	0	0	0.003942	0	0	0	0	0	0	0	0	0.003942	0.007885	0	0	0	0	0.007885	0	0	0.003942	0	0.003942	0	0	0.007885	0.003942	0	0	0	0
Cutibacterium_acnes	0	0	0	0	0	0	0	0	0	0	0	0	0	0	0	0	0	0	0	0	0	0	0	0	0	0	0	0	0	0	0	0	0	0	0	0	0	0	0	0	0	0	0	0	0	0	0	0	0
Desulfovibrio	0.212883	0.126153	0.457305	0.059134	0.208941	0.110384	0.248364	0.114326	0.342979	0.118269	0.165576	0.08673	0.350863	0.035481	0.063077	0	0.003942	0	0	0	0	0	0	0.011827	0.342979	0.031538	0.08673	0.090673	0.043365	0.145865	0.035481	0.067019	0.059134	0	0	0	0.433651	0	0.228653	0.027596	0.228653	0.130095	0.72538	0.161634	0.540093	0.003942	0	0.015769	0.007885
unclassified_Desulfovibrionaceae_1	0.492786	0.055192	0.019711	0.394228	0.252306	0.070961	0.106442	0.015769	0.007885	1.12749	0.059134	0.015769	0.027596	0	0	0.208941	0.492786	0.272018	0.122211	0.145865	0.220768	0.047307	0.22471	0.181345	0.402113	0.023654	0.067019	0.007885	0	0.019711	0.240479	0.039423	0.201057	0.46519	0.898841	0.063077	0.346921	0.063077	0	0.256249	0.185287	0.181345	0.331152	0.031538	0	1.04471	0.339037	0.808168	1.90412
unclassified_Desulfovibrionaceae_2	0	0	0	0	0	0.007885	0	0	0	0	0	0	0	0	0	0	0	0	0	0	0	0	0	0	0	0	0	0	0	0	0	0	0	0	0.003942	0	0.003942	0	0	0.003942	0	0.007885	0	0	0	0	0	0	0
Dubosiella	0	0.003942	0	0	0	0	0.717496	14.3341	0.007885	0	0	0	0	0	0	0	0	0	0	0	0	0	0	0	0	0	0	0	0	0	0	0	0	0	0	0	0	0	0	0	0	0	0	0	0	0	0	0	0
Duncaniella_1	0.059134	1.67547	1.94749	0.567689	0.567689	1.43499	0.745092	1.90412	2.57037	0.354806	1.33249	2.1722	0.96586	1.86076	1.73855	0.291729	0.685958	0.346921	0.315383	0.847591	0.331152	0.654419	1.04865	0.496728	0.342979	3.347	2.01845	2.82662	1.94749	1.21028	1.82134	1.97114	1.08019	5.36939	2.49547	5.81093	1.72278	4.73074	2.66893	0.875187	1.80557	1.82922	1.19057	0.772688	0.591343	0.374517	0.685958	0.339037	0.232595
Duncaniella_10	0	0	0	0	0	0	0	0	0	0	0	0	0	0	0	0	0.003942	0	0	0	0	0	0	0	0	0.011827	0.516439	0.007885	0.106442	0.118269	0	0.173461	0.05125	0.339037	0.043365	0.216826	0.011827	0	0.007885	0.063077	0.149807	0.082788	0	0	0	0	0	0	0
Duncaniella_11	2.4521	2.59402	1.71095	2.08153	1.27336	2.02239	3.88709	3.11835	0.05125	0.05125	0.007885	0.453363	0.658362	0.780572	0.721438	4.57305	2.45999	1.08019	6.63881	2.07364	0.997398	6.58756	3.07104	2.35354	0.047307	2.53489	1.55326	2.51124	1.69912	1.1748	1.39163	2.732	1.26942	3.73729	1.97903	2.01451	0.382402	1.01317	0.114326	0.618939	2.91335	3.58748	2.44816	4.80565	2.32595	1.0999	1.99085	1.71095	0.666246
Duncaniella_12	0.394228	0.437594	0.575574	0.252306	0.540093	0.496728	0.480959	0.524324	0.508555	0.22471	0.843649	0.60317	0.193172	0.91461	0.331152	0.36269	0.571631	0.528266	0.709611	0.618939	0.469132	1.00134	0.484901	1.04076	0.114326	0.926437	0.835764	0.197114	0.216826	0.374517	0.240479	0.678073	0.508555	0.989514	1.32066	2.08153	0.630766	1.8647	0.713554	0.930379	0.50067	0.666246	0.13798	0.094615	0.074903	0.516439	0.177403	0.323267	0.007885
Duncaniella_13	0.078846	0.611054	0.492786	0.043365	0.342979	0.453363	0.220768	0.796342	0.804226	0.011827	0.520382	0.382402	0.067019	0.752976	0.165576	0.134038	0.634708	0.36269	0.220768	0.788457	0.185287	0.335094	0.63865	0.721438	0.011827	0.626823	0.473074	0.232595	0.579516	0.370575	0.082788	1.42711	0.496728	0.319325	0.910668	0.86336	0.173461	0.6899	0.504612	0.094615	0.816053	0.559804	0.063077	0.141922	0.090673	0.106442	0.13798	0.126153	0.003942
Duncaniella_14	0	0	0	0	0	0	0	0	0	0	0	0	0	0	0	0	0	0	0	0	0	0	0	0	0	0	0	0	0	0	0	0	0	0	0	0	0	0	0	0	0	0	0	0	0	0	0	0	0
Duncaniella_15	0	0	0	0	0	0	0	0	0	0	0	0	0	0	0	0	0	0	0	0	0	0	0	0	0	0	0	0	0	0	0	0	0	0	0	0	0	0	0	0	0	0	0	0	0	0	0	0.05125	0
Duncaniella_16	0.173461	0.354806	0.579516	0.015769	0.216826	0.268075	0.05125	0.126153	0.019711	0	0.003942	0.003942	0	0.378459	0.256249	0.019711	0.453363	0.366633	0.039423	0.685958	0.256249	0.078846	0.567689	0.701727	0.015769	0.666246	0.386344	0.268075	1.2773	0.540093	0.059134	0.883072	0.283845	0.315383	0.5874	0.839707	0.059134	0.232595	0.220768	0.130095	0.429709	0.44942	0.074903	0.122211	0.078846	0	0	0	0
Duncaniella_17	0.145865	0.938264	1.64393	0.003942	0.733265	2.23133	0.035481	2.20768	0.027596	0.011827	1.19451	0.946148	0.031538	2.38114	1.3049	0.378459	2.33778	4.98305	0.74115	2.23922	6.42987	0.540093	1.57297	5.76362	0.015769	1.42711	0.477016	0.855476	6.54814	0.72538	0.043365	6.02775	0.618939	1.36403	4.81353	1.89624	0.165576	1.44288	0.630766	0.197114	5.53103	4.98305	0.043365	0.201057	0.047307	0.023654	0.398171	0.752976	0
Duncaniella_18	0.059134	0.161634	0.153749	0.035481	0.283845	0.134038	0.110384	0.488843	0.023654	0.039423	0.13798	0.114326	0.003942	0.031538	0.027596	0.05125	0.019711	0.011827	0.078846	0.023654	0.003942	0.114326	0.031538	0.019711	0	0.18923	0.074903	0.011827	0.023654	0.047307	0.031538	0.098557	0.035481	0.015769	0.007885	0.078846	0	0.098557	0.035481	0	0.153749	0.098557	0	0.007885	0	0.011827	0.031538	0.023654	0
Duncaniella_19	0.094615	0.32721	0.390286	0.197114	0.91461	0.44942	0.44942	0.461247	1.24182	0.027596	0.437594	0.335094	0.078846	0.461247	0.208941	0.015769	0.528266	0.626823	0.035481	0.693842	0.72538	0.031538	0.796342	0.622881	0.007885	0.634708	0.792399	0.390286	0.394228	0.193172	0.118269	0.6899	0.216826	0.875187	0.650477	0.792399	0.232595	0.666246	0.445478	0.181345	0.248364	0.354806	0.583458	0.264133	0.323267	0.039423	0.149807	0.094615	0.070961
Duncaniella_2	0	0.031538	0.019711	0	0.007885	0.015769	0.011827	0.003942	0	0	0	0	0	0.011827	0.007885	0	0.003942	0.003942	0.003942	0	0	0	0	0.007885	0	0.019711	0.011827	0.011827	0.011827	0.015769	0	0.039423	0.003942	0.035481	0.003942	0.015769	0.003942	0.011827	0	0	0.011827	0.011827	0.015769	0.019711	0	0	0	0	0
Duncaniella_20	0.082788	0.110384	0.157691	0.173461	0.13798	0.110384	0.252306	0.059134	0.05125	0.023654	0.070961	0.019711	0.098557	0.212883	0.063077	0.015769	0.094615	0.157691	0.070961	0.216826	0.118269	0.193172	0.268075	0.260191	0.027596	0.27596	0.204999	0.074903	0.102499	0.08673	0.090673	0.161634	0.082788	0.307498	0.134038	0.252306	0.098557	0.232595	0.13798	0.145865	0.197114	0.078846	0.08673	0.015769	0.035481	0.05125	0.043365	0.047307	0.015769
Duncaniella_21	0	0.011827	0	0.007885	0	0	0.003942	0	0	0	0	0	0	0	0	0	0	0	0	0.003942	0.003942	0	0	0	0	0	0	0	0	0	0	0	0	0	0.003942	0	0	0	0	0	0	0	0	0	0	0.003942	0	0	0
Duncaniella_22	1.69518	2.64527	4.40747	2.60585	2.92123	3.41008	3.33123	4.20642	0.078846	0.070961	0.134038	0.954033	0.169518	0.997398	1.26942	1.78585	6.46141	4.85689	2.20768	6.78862	7.24198	2.29441	5.72814	4.84507	0.232595	5.47978	3.44556	5.60593	9.20129	12.2802	3.17748	2.51124	1.50201	1.15115	3.92652	6.70977	1.02105	3.32729	0.721438	1.39557	4.17094	4.88449	0.007885	0.409998	0.197114	5.71631	5.81487	3.14989	0.197114
Duncaniella_23	0	0	0.027596	0	0.007885	0.015769	0.007885	0	0	0	0	0	0	0	0.003942	0.015769	0	0.003942	0	0	0	0.007885	0.011827	0	0	0	0.003942	0.007885	0	0.003942	0	0.015769	0	0.023654	0	0.003942	0.003942	0	0	0	0.003942	0.003942	0.011827	0.019711	0.023654	0.003942	0.003942	0	0
Duncaniella_24	0	0	0	0	0.003942	0.011827	0	0	0	0	0	0	0	0.003942	0	0	0	0.003942	0	0	0.007885	0	0	0	0	0	0	0	0	0	0	0	0	0.003942	0	0	0	0	0	0	0	0.007885	0	0	0	0	0	0	0
Duncaniella_3	1.26547	2.00268	3.41008	0.5874	2.19585	4.2143	1.0999	1.39557	2.16431	0.595285	1.49018	0.847591	1.04076	2.49941	2.527	0.721438	1.3798	1.84105	0.745092	1.82134	1.4823	1.45076	1.60451	2.49941	0.220768	3.13017	4.00142	2.27864	2.71229	2.78325	0.812111	3.13806	1.8923	3.37854	2.88181	3.54806	0.516439	3.35883	1.30884	1.14326	3.54017	3.77671	2.74777	1.28124	1.00528	0.394228	0.670188	0.212883	0.094615
Duncaniella_4	0.323267	0.516439	0.512497	0.390286	0.599227	0.559804	0.409998	0.374517	2.15249	0.047307	0.256249	0.398171	0.307498	0.520382	0.417882	0.067019	0.232595	0.13798	0.173461	0.157691	0.102499	0.32721	0.204999	0.149807	0.059134	0.642592	0.808168	0.090673	0.358748	0.335094	0.32721	0.536151	0.382402	0.50067	0.335094	0.461247	0.264133	0.6899	0.18923	0.204999	0.477016	0.331152	0.126153	0.240479	0.346921	0.05125	0.067019	0.059134	0.047307
Duncaniella_5	0.027596	0.08673	0.059134	0.027596	0.05125	0.031538	0.078846	0.043365	0.153749	0.003942	0.063077	0.063077	0.023654	0.082788	0.023654	0.023654	0.161634	0.059134	0.015769	0.193172	0.011827	0.141922	0.102499	0.114326	0	0.031538	0.055192	0.003942	0.015769	0.019711	0.011827	0.074903	0.055192	0.023654	0.090673	0.05125	0.019711	0.078846	0.019711	0.007885	0.094615	0.023654	0.011827	0.023654	0.007885	0.019711	0.070961	0.110384	0.007885
Duncaniella_6	0.575574	0.540093	0.717496	1.36009	0.532208	0.390286	0.508555	0.110384	0	0.007885	0.003942	0.528266	0.011827	0.346921	0.22471	0.019711	0.094615	0.13798	0.011827	0.157691	0.031538	0.031538	0.169518	0.256249	0.027596	0.764803	0.910668	0.18923	0.185287	0.216826	0.161634	0.540093	0.067019	0	0.752976	1.32066	0.003942	0.74115	0.737207	0	0.212883	0.13798	0.153749	0.311441	0	0	0.011827	0.019711	0.007885
Duncaniella_7	0.547978	2.45999	4.96334	0	0.335094	2.55066	1.30095	4.48238	1.15903	0.007885	0.015769	0.098557	0.078846	0.272018	0.319325	0.019711	0.579516	0.682015	0.05125	0.666246	0.819995	0.043365	0.752976	0.946148	0	1.04865	1.02105	2.70046	2.38508	2.13672	0.307498	2.31412	1.19846	0.240479	0.157691	0.713554	0.011827	0.161634	0.197114	0.149807	1.92383	2.41662	1.47047	1.49413	1.3522	1.49018	1.50201	0.544035	0.260191
Duncaniella_8	0.003942	0.019711	0	0.05125	0.015769	0.015769	0.134038	0.023654	0	0	0	0	0	0	0	0	0	0	0	0	0	0	0	0	0	0	0	0	0	0	0	0	0	0	0	0	0	0	0	0	0	0	0.003942	0	0	0.003942	0.094615	0.067019	0
Duncaniella_9	0.536151	0.5874	0.055192	0.354806	0.378459	0.181345	0.894899	0.421824	0.547978	0.063077	0.910668	0.350863	0.102499	0.386344	0.039423	0.993456	1.7622	0.890956	1.82134	1.62816	0.378459	1.47442	2.03028	1.10778	0.074903	0.768746	0.157691	1.04865	0.232595	0.08673	0.248364	1.22605	0.745092	1.02499	1.00923	0.342979	0.283845	1.08019	0.059134	0.433651	0.749034	0.232595	0.220768	0.445478	0.102499	0.110384	2.27864	0.595285	0.019711
Duodenibacillus_	0	0	0	0	0	0	0	0	0	0	0	0	0	0	0	0	0	0	0	0	0	0	0	0	0	0	0	0	0	0	0	0	0	0	0	0	0	0	0	0	0	0	0	0	0	0	0	0	0
Dysosmobacter_1	0.023654	0.074903	0.177403	0.082788	0.055192	0.039423	0.228653	0	0.015769	0.18923	0.043365	0.098557	0.110384	0.031538	0.043365	0.027596	0.059134	0.035481	0.027596	0.039423	0.078846	0.070961	0.031538	0.074903	0.32721	0.039423	0.082788	0.027596	0.039423	0.059134	0.252306	0.043365	0.287787	0.035481	0.055192	0.003942	0.019711	0.007885	0.039423	0.063077	0.023654	0.019711	0.05125	0.106442	0.098557	0.126153	0.078846	0.272018	0.204999
Dysosmobacter_2	0.098557	0.003942	0.007885	0.023654	0.007885	0.023654	0.102499	0	0.011827	0.22471	0.015769	0.035481	0.287787	0.007885	0.007885	0.019711	0.05125	0.003942	0.039423	0.027596	0.019711	0.070961	0.043365	0.047307	0.27596	0.011827	0.114326	0.078846	0.007885	0.007885	0.019711	0.003942	0.003942	0.047307	0.074903	0.015769	0.102499	0.011827	0.070961	0.08673	0.059134	0.106442	0.031538	0.019711	0.043365	0.070961	0.043365	0.161634	0.015769
unclassified_Eggerthellaceae_1	0.043365	0.070961	0.035481	0.074903	0.05125	0.039423	0.023654	0.08673	0.035481	0.067019	0.08673	0.05125	0.035481	0.114326	0.027596	0.08673	0.039423	0.070961	0.047307	0.070961	0.098557	0.05125	0.063077	0.098557	0.027596	0.08673	0.035481	0.031538	0.035481	0.039423	0.039423	0.08673	0.067019	0.035481	0.05125	0.055192	0.043365	0.027596	0.023654	0.067019	0.027596	0.031538	0.035481	0.043365	0.015769	0.067019	0.015769	0.019711	0.043365
unclassified_Eggerthellaceae_2	0	0	0	0.003942	0.063077	0.015769	0.047307	0.019711	0	0.019711	0.007885	0.035481	0	0.011827	0.003942	0.043365	0.027596	0.047307	0.047307	0.011827	0.059134	0.035481	0.019711	0.067019	0.007885	0.003942	0	0.019711	0	0	0	0	0.031538	0.027596	0.114326	0.019711	0.011827	0.007885	0.007885	0	0.027596	0.015769	0.023654	0	0	0.043365	0.015769	0.015769	0.043365
unclassified_Eggerthellaceae_3	0.303556	0.193172	0.145865	0.50067	0.220768	0.268075	0.331152	0.201057	0.295671	0.315383	0.244422	0.067019	0.287787	0.074903	0.070961	0.161634	0.272018	0.331152	0.153749	0.197114	0.402113	0.114326	0.228653	0.177403	0.512497	0.039423	0.05125	0.208941	0.05125	0.039423	0.311441	0.019711	0.063077	0.185287	0.291729	0.22471	0.382402	0.260191	0.126153	0.13798	0.070961	0.043365	0.398171	0.484901	0.173461	0.303556	0.291729	0.295671	0.382402
unclassified_Eggerthellaceae_4	0.248364	0.090673	0.240479	0.185287	0.197114	0.047307	0.185287	0.039423	0.145865	0.287787	0.145865	0.252306	0.264133	0.134038	0.130095	0.44942	0.228653	0.528266	0.264133	0.220768	0.484901	0.145865	0.599227	0.409998	0.126153	0.232595	0.197114	0.102499	0.074903	0.283845	0.13798	0.13798	0.32721	0.161634	0.197114	0.256249	0.177403	0.094615	0.193172	0.08673	0.110384	0.201057	0.473074	0.106442	0.067019	0.469132	0.08673	0.082788	0.32721
Eisenbergiella	0.055192	0	0.05125	0.007885	0.027596	0.031538	0.015769	0	0.007885	0.067019	0.067019	0.039423	0.035481	0.027596	0.015769	0	0.023654	0.027596	0.007885	0.070961	0.043365	0.055192	0.118269	0.055192	0.185287	0.098557	0.035481	0.015769	0.031538	0.220768	0.232595	0.043365	0.252306	0.264133	0.059134	0.007885	0.358748	0.110384	0.102499	0.496728	0.011827	0.110384	0.122211	0.039423	0.027596	0.291729	0.126153	0.311441	0.240479
Enterobacter/Kosakonia/Yokenella	0	0	0	0	0	0	0	0	0	0	0	0	0	0	0	0	0	0	0	0	0	0	0	0	0	0	0	0	0	0	0	0	0	0	0	0	0	0	0	0	0	0	0	0	0	0	0	0	0
Enterocloster	0	0	0	0.003942	0	0	0	0	0.019711	0.003942	0	0	0.003942	0	0.003942	0.003942	0.007885	0.015769	0	0.007885	0.003942	0.003942	0.015769	0.007885	0	0.003942	0	0.003942	0	0.011827	0.003942	0.003942	0.007885	0	0.007885	0	0.007885	0	0.007885	0	0.007885	0	0	0	0	0.007885	0	0	0.007885
Enterococcus_faecalis	0	0.007885	0.007885	0.003942	0	0	0.003942	0.007885	0.027596	0	0	0.031538	0.011827	0	0	0.007885	0	0	0.003942	0	0	0.003942	0.007885	0	0	0.003942	0.011827	0	0	0	0	0.003942	0	0	0	0	0	0.003942	0.003942	0.007885	0	0	0	0.003942	0	0.007885	0	0.007885	0
Enterococcus_faecium/hirae/durans/lactis	0	0	0	0	0	0	0	0	0	0	0	0	0	0	0	0	0	0	0	0	0	0	0	0	0	0	0	0	0	0	0	0	0	0	0	0	0	0	0	0	0	0	0	0	0	0	0	0	0
unclassified_Erysipelotrichaceae_1	0	0	0	0.08673	0.007885	0.256249	0.197114	0.023654	0.007885	0	0	0	0	0	0.035481	0	0	0	0	0	0	0	0	0	0	0	0.055192	0	0	0.082788	0	0	0.007885	0	0	0.035481	0	0.007885	0.035481	0.007885	0.007885	0.003942	0	0	0	0.007885	0	0	0
unclassified_Erysipelotrichaceae_2	0.070961	0.08673	0.078846	0.626823	0.05125	0.177403	0.122211	0.05125	0	0	0	0	0	0	0	0	0	0	0	0	0	0	0	0	0	0	0	0	0	0	0	0	0	0	0	0	0	0	0	0	0	0	0	0	0	0	0.007885	0.003942	0
unclassified_Erysipelotrichaceae_3	0	0.003942	0.059134	0.366633	0.070961	0.063077	0.236537	0.003942	1.08019	0.149807	0	0.524324	0.268075	0.007885	0.260191	0.145865	0.236537	0.05125	0.023654	0.070961	0.043365	0.141922	0.843649	0.090673	0.055192	0.063077	1.19846	0.047307	0.015769	0.082788	0.13798	0.015769	0.007885	0	0	1.21817	0.011827	0.114326	0.007885	0.007885	0.003942	0.035481	0.492786	0.398171	0.480959	0.342979	0.248364	0.015769	0.520382
unclassified_Erysipelotrichaceae_4	0	0	0	1.11567	0	0.007885	1.19057	0.445478	0.477016	1.3798	0	0	0	0.011827	0.559804	0.614996	0.169518	0.41394	0.011827	0.003942	0.283845	0.047307	0.256249	0.437594	0	0.031538	0.50067	0.070961	0	0	1.69912	0	0	0	0	0	0.023654	0.007885	0.027596	0	0	0	0	0	0	0.685958	0.059134	0.358748	0.003942
Erysipelotrichaceae_incertae_sedis	0.126153	0.035481	0.011827	0	0.007885	0.039423	0.027596	0.023654	0	0	0	0.134038	0.059134	0.023654	0.011827	0.031538	0.019711	0	0.027596	0.007885	0.011827	0.035481	0.015769	0.027596	0.003942	0.027596	0.023654	0	0.007885	0.039423	0	0	0.011827	0	0.023654	0.05125	0.039423	0.003942	0.019711	0.007885	0	0	0.295671	0.027596	0.015769	0.027596	0	0.003942	0.055192
Escherichia/Shigella	0	0	0.027596	0	0	0	0.019711	0.047307	1.26942	0.019711	0.011827	0.007885	0	0	0	0	0	0	0	0	0	0	0	0	0	0.003942	0	0	0	0	0	0	0.015769	0.011827	0	0	0.003942	0	0.011827	0	0	0	0.007885	0.031538	0.007885	0.003942	0	0	0.003942
Faecalibacillus	0	0.003942	0	0	0	0	0	0	0	0	0	0	0	0	0	0	0	0	0	0	0	0	0	0	0	0	0	0	0	0	0	0	0	0	0	0	0	0	0	0	0	0	0	0	0	0	0	0	0
Faecalibacterium	0	0	0	0	0	0	0	0	0	0	0	0	0	0	0	0	0	0	0	0	0	0	0	0	0	0	0	0	0	0	0	0	0	0	0	0	0.003942	0	0	0	0.003942	0	0	0	0	0	0	0	0
Faecalibaculum	0	0.055192	1.81345	0	0	0	0.130095	12.2999	0.003942	0	0.110384	0	0	0.015769	0	0	0	2.70441	0	0.003942	8.83466	0	0.031538	4.3444	0	0.063077	0	0	0.007885	9.12245	0.05125	11.6455	9.46937	0.106442	4.24584	1.20634	0	0	0	0	9.84783	7.24198	0.070961	0	0	0.386344	7.84515	0.323267	0
Fannyhessea_vaginae	0	0	0	0	0	0	0	0	0	0	0	0	0	0	0	0	0	0	0	0	0	0	0	0	0	0	0	0	0	0	0	0	0	0	0	0	0	0	0	0	0	0	0	0	0	0	0	0	0
Firmicutes_1	0.181345	0.149807	0.27596	0.019711	0.390286	0.098557	0.094615	0	0.019711	0	0	0.05125	0	0	0	0	0	0	0	0	0	0	0	0	0	0	0	0	0	0	0	0	0	0	0	0	0	0	0.078846	0	0	0	0	0	0	0.063077	0.039423	0.185287	0
Firmicutes_2	0	0	0	0	0	0	0	0	0	0	0	0	0	0	0	0	0	0	0	0	0	0	0	0	0	0	0	0	0	0	0	0	0	0	0	0	0	0	0	0	0	0	0	0	0	0	0	0	0
Flintibacter_1	0.812111	0.504612	0.264133	0.078846	0.784515	0.236537	0.18923	0.003942	0.047307	0.130095	0.063077	0.110384	0.141922	0.027596	0.063077	0.067019	0.047307	0.074903	0.015769	0.149807	0.05125	0.015769	0.015769	0.114326	0.019711	0	0.070961	0.007885	0	0.015769	0.047307	0.007885	0.019711	0.039423	0.134038	0.05125	0.141922	0.074903	0.059134	0.067019	0.047307	0.059134	0.098557	0.074903	0.023654	0.090673	0.027596	0.074903	0.011827
Flintibacter_2	0.220768	0.283845	0.315383	0.22471	0.591343	0.232595	0.256249	0	0.031538	0.788457	0.145865	0.08673	0.311441	0.035481	0.067019	0.201057	0.236537	0.18923	0.114326	0.299614	0.13798	0.279902	0.130095	0.201057	0.402113	0.130095	0.05125	0.118269	0.015769	0.185287	0.228653	0.114326	0.248364	0.185287	0.32721	0.122211	0.208941	0.181345	0.094615	0.323267	0.161634	0.264133	0.141922	0.212883	0.070961	0.256249	0.177403	0.220768	0.082788
Fusobacterium_nucleatum_subsp._animalis	0	0	0	0	0	0	0	0	0	0	0	0	0	0	0	0	0	0	0	0	0	0	0	0	0	0	0	0	0	0	0	0	0	0	0	0	0	0	0	0	0	0	0	0	0	0	0	0	0
Gemella	0	0	0	0	0	0	0	0.003942	0	0	0	0	0	0	0.003942	0	0	0	0	0	0	0	0	0	0	0	0	0	0	0	0	0	0	0	0	0	0	0	0	0	0	0	0	0	0	0	0	0	0
Harryflintia	0.055192	0.027596	0.130095	0.007885	0.035481	0.015769	0.019711	0	0.003942	0.023654	0.027596	0.011827	0	0.011827	0.023654	0.019711	0.047307	0.063077	0.007885	0.027596	0.015769	0.003942	0.078846	0.023654	0.003942	0.003942	0.015769	0.031538	0.011827	0.035481	0.023654	0.015769	0.027596	0.015769	0.067019	0.015769	0.063077	0.023654	0.023654	0.031538	0.027596	0.059134	0.078846	0.003942	0	0.011827	0.007885	0.05125	0.011827
Helicobacter_hepaticus/typhlonius_cluster	0.969802	2.2747	1.19451	0.386344	1.02105	1.25759	1.1748	0.484901	0.078846	0	0	0	0	0	0	0	0	0	0	0	0	0	0	0	0	0	0	0	0	0	0	0	0	0	0	0	0	0	0	0	0	0	0.161634	1.22605	0.796342	0.532208	8.62178	0.532208	2.48758
Hungatella_1	0	0	0	0	0	0	0	0	0	0.074903	0.015769	0.039423	0.05125	0.003942	0.023654	0.023654	0.015769	0.031538	0	0.019711	0.047307	0.015769	0	0.023654	0.023654	0.007885	0.039423	0.015769	0.003942	0.019711	0.023654	0.007885	0.015769	0.007885	0.043365	0	0.063077	0.047307	0.031538	0.035481	0.007885	0.015769	0	0	0	0	0.023654	0.031538	0.05125
Hungatella_2	0.520382	0.331152	0.642592	0.315383	0.339037	0.074903	0.220768	0.031538	0.41394	0.654419	0.201057	0.047307	0.520382	0.063077	0.169518	0.354806	0.13798	0.149807	0.070961	0.035481	0.212883	0.22471	0.208941	0.118269	1.10384	0.059134	0.098557	0.161634	0.003942	0.011827	0.839707	0.098557	0.193172	0.067019	0.023654	0.074903	1.91201	0.141922	0.18923	0.461247	0.106442	0.157691	0.571631	0.078846	0.169518	0.208941	0.122211	0.177403	0.118269
Hungatella_3	0	0	0	0	0	0	0.003942	0	0	0	0.043365	0.067019	0	0	0.094615	0	0	0.043365	0	0.011827	0.007885	0.007885	0.007885	0.003942	0	0	0.003942	0	0	0.003942	0	0.015769	0.043365	0.043365	0.055192	0.007885	0.240479	0.007885	0.063077	0.090673	0.05125	0.165576	0	0	0	0	0.035481	0	0
Ihubacter	0.019711	0.043365	0.070961	0.007885	0.023654	0.059134	0.059134	0.023654	0.090673	0.007885	0.019711	0	0.015769	0.035481	0.039423	0.039423	0.082788	0.027596	0	0.015769	0.019711	0.027596	0.039423	0.047307	0	0.047307	0.023654	0	0.059134	0.031538	0.003942	0.094615	0.015769	0.003942	0.039423	0.094615	0.007885	0.011827	0.015769	0	0.055192	0.027596	0.007885	0	0.027596	0.015769	0.011827	0	0
Intestinimonas_1	0.161634	0.035481	0.015769	0.007885	0.130095	0.145865	0.102499	0	0.059134	0.197114	0.019711	0.015769	0.059134	0.003942	0.011827	0.031538	0.019711	0.031538	0	0.023654	0.019711	0.035481	0.019711	0.027596	0.13798	0.015769	0.039423	0.007885	0	0.015769	0.063077	0.023654	0.031538	0.055192	0.067019	0.023654	0.169518	0.007885	0.023654	0.039423	0.007885	0.05125	0.039423	0.023654	0.019711	0.082788	0.019711	0.118269	0.023654
Intestinimonas_2	0.031538	0.074903	0.122211	0.023654	0.074903	0.110384	0.173461	0.003942	0.078846	0.031538	0.047307	0.074903	0.118269	0.047307	0.063077	0.106442	0.090673	0.232595	0.082788	0.18923	0.05125	0.122211	0.307498	0.425767	0.015769	0.106442	0.070961	0.015769	0.05125	0.039423	0.102499	0.126153	0.098557	0.082788	0.130095	0.106442	0.063077	0.098557	0.059134	0.05125	0.094615	0.082788	0.023654	0.067019	0.023654	0.098557	0.145865	0.035481	0.011827
Intestinimonas_3	1.13538	0.890956	0.626823	0.08673	0.504612	0.141922	0.134038	0	0.043365	0.059134	0	0.059134	0.015769	0	0	0.003942	0.074903	0.197114	0.015769	0.043365	0.05125	0.063077	0.102499	0.070961	0.011827	0.007885	0.047307	0.023654	0	0.023654	0.063077	0	0.082788	0.043365	0.145865	0.011827	0.067019	0.023654	0.074903	0.05125	0.015769	0.114326	0.007885	0.019711	0.027596	0.047307	0.023654	0.019711	0.003942
Intestinimonas_4	0.003942	0.015769	0.015769	0	0.031538	0.015769	0	0	0	0	0.015769	0.007885	0.003942	0	0	0	0.007885	0	0.015769	0.003942	0.007885	0.003942	0.007885	0	0.007885	0	0	0.003942	0	0.015769	0.007885	0	0.003942	0	0.007885	0.003942	0.011827	0.015769	0.003942	0.007885	0.003942	0.007885	0	0.003942	0.003942	0.003942	0.019711	0.007885	0
Intestinimonas_5	0.074903	0.094615	0.110384	0.031538	0.181345	0.055192	0.094615	0.015769	0.122211	0.13798	0.067019	0.059134	0.118269	0.007885	0.003942	0.067019	0.063077	0.118269	0.027596	0.067019	0.126153	0.035481	0.102499	0.094615	0.153749	0.023654	0.059134	0.031538	0.011827	0.059134	0.082788	0.023654	0.08673	0.110384	0.122211	0.043365	0.094615	0.015769	0.059134	0.074903	0.067019	0.082788	0	0.003942	0.003942	0.114326	0.039423	0.110384	0.015769
Lachnospira	0.063077	0	0	0.003942	0.134038	0	0.011827	0	0	0	0	0	0	0	0	0	0	0	0	0	0	0	0	0	0	0	0	0	0	0	0	0	0	0.003942	0	0	0	0	0	0.059134	0	0	0	0	0	0	0.011827	0.007885	0.05125
unclassified_Lachnospiraceae_1	0.311441	0.201057	0.41394	0.193172	0.063077	0.043365	0.398171	0.003942	0.165576	1.19451	0.50067	0.583458	0.461247	0.60317	0.13798	1.00528	0.674131	2.00268	0.50067	1.43499	2.77931	0.480959	1.54932	1.31278	0.682015	0.839707	0.153749	0.011827	0.169518	1.17874	0.567689	0.752976	1.56509	1.04865	1.26153	0.812111	0.662304	0.461247	0.409998	0.918552	0.240479	0.342979	0.134038	0.094615	0	0.461247	0.339037	0.461247	0.161634
unclassified_Lachnospiraceae_10	0.153749	0.240479	0.319325	1.04471	0.492786	0.287787	0.823938	0.023654	0.067019	0.55192	0.626823	1.06442	0.74115	0.910668	0.559804	0.425767	0.492786	0.36269	0.078846	0.800284	1.08807	0.887014	0.918552	0.788457	0.161634	1.0723	1.30095	0.067019	0.780572	0.441536	0.339037	0.457305	0.165576	0.756919	0.366633	0.445478	0.441536	0.82788	1.22605	0.938264	0.520382	0.512497	0.149807	0.220768	0.307498	0.145865	0.504612	0.161634	0.039423
unclassified_Lachnospiraceae_11	0	0	0	0.078846	0.011827	0.473074	0.08673	0	0	0.165576	0.027596	0.898841	0.043365	0.264133	0.252306	0.126153	0.611054	0.090673	0.473074	0.894899	1.59268	0.027596	0.784515	0.599227	0.043365	0.614996	0.969802	0.003942	0.035481	0.528266	0.05125	0.027596	1.3798	1.86076	0.453363	0.149807	0.244422	0.599227	0.74115	0.047307	0	0.090673	0	0	0	0.007885	0.177403	1.03288	0.05125
unclassified_Lachnospiraceae_12	0	0	0	0	0.067019	0.003942	0.047307	0	0	0.007885	0.063077	0	0.05125	0.007885	0.003942	0.063077	0.031538	0.067019	0.003942	0.043365	0.070961	0	0.035481	0.023654	0.063077	0.015769	0.023654	0.023654	0	0.007885	0.007885	0.003942	0.007885	0	0.027596	0.003942	0	0	0.007885	0	0	0.015769	0	0	0	0	0	0	0
unclassified_Lachnospiraceae_13	0.130095	0.035481	0.031538	0.094615	0.102499	0.063077	0.173461	0.007885	0.236537	0.346921	0.031538	0.043365	0.287787	0.019711	0.023654	0.216826	0.082788	0.082788	0.007885	0.08673	0.441536	0.027596	0.122211	0.126153	0.268075	0.019711	0.354806	0.185287	0.023654	0.035481	0.346921	0.094615	0.110384	0.169518	0.204999	0.023654	0.36269	0.102499	0.279902	0.173461	0.118269	0.161634	0.035481	0.011827	0.003942	0.122211	0.063077	0.118269	0.070961
unclassified_Lachnospiraceae_14	1.21422	1.13538	1.00134	0.374517	2.54277	0.752976	1.31278	0.05125	0.350863	3.41402	0.480959	0.204999	2.66499	0.059134	0.059134	0.733265	0.070961	0.055192	0.252306	0.098557	0.031538	0.287787	0.090673	0.035481	1.7622	0.05125	0.299614	0.409998	0.007885	0.031538	2.03816	0.05125	0.153749	0	0.074903	0.007885	0.839707	0.031538	0.244422	0.528266	0.122211	0.346921	1.67153	1.32066	0.682015	1.6873	0.902783	0.721438	0.626823
unclassified_Lachnospiraceae_15	0	0	0	0	0	0	0	0	0	0	0.007885	0	0	0.003942	0.003942	0	0	0	0	0	0	0	0.007885	0	0	0.110384	0.007885	0	0	0	0	0.220768	0.027596	0	0.015769	0.011827	0.007885	0.007885	0.41394	0.709611	0.366633	0.126153	0	0	0	0	0	0	0
unclassified_Lachnospiraceae_16	0	0	0	0	0	0	0	0	0	0	0	0	0	0	0	0	0	0	0	0	0	0	0	0	0	0	0	0	0	0	0	0	0	0	0	0	0	0	0	0	0	0	0	0	0	0	0	0	0
unclassified_Lachnospiraceae_17	0	0	0	0	0	0.007885	0	0	0	0	0.035481	0.003942	0	0	0	0	0	0.05125	0.019711	0.074903	0.141922	0	0.019711	0.074903	0	0	0	0.023654	0.003942	0.473074	0	0.063077	0	0.035481	0.035481	0	0	0.011827	0.153749	0.08673	0.181345	0.011827	0	0	0	0	0	0	0
unclassified_Lachnospiraceae_18	0.366633	0.63865	1.02894	0.244422	0.752976	0.437594	0.212883	0.011827	0.074903	0.342979	0.05125	0.110384	0.197114	0.027596	0.114326	0.019711	0.106442	0.141922	0.027596	0.236537	0.402113	0.059134	0.106442	0.295671	0.130095	0.031538	0.169518	0.08673	0.019711	0.141922	0.417882	0.157691	0.402113	0.027596	0.134038	0.007885	0.307498	0.023654	0.311441	0.283845	0.063077	0.248364	0.078846	0.031538	0.082788	0.126153	0.015769	0.244422	0.126153
unclassified_Lachnospiraceae_19	0	0	0	0.003942	0	0	0	0	0	0	0	0	0.003942	0	0	0	0	0	0	0	0.003942	0	0	0	0.035481	0	0	0	0	0	0	0	0	0	0	0	0	0	0	0	0	0	0.031538	0.015769	0.023654	0.007885	0.003942	0.019711	0.003942
unclassified_Lachnospiraceae_2	0.047307	0.059134	0.055192	0.011827	0.094615	0.015769	0.015769	0.007885	0	0.003942	0.015769	0.007885	0.039423	0.015769	0	0	0	0.015769	0	0.039423	0.047307	0.031538	0.019711	0.015769	0.047307	0.007885	0	0	0.007885	0.015769	0	0.019711	0.035481	0.019711	0.063077	0.011827	0.074903	0.023654	0.031538	0.019711	0.019711	0.059134	0	0	0	0.011827	0.011827	0.003942	0
unclassified_Lachnospiraceae_20	0.08673	0.063077	0.031538	0.705669	0.019711	0.043365	0.461247	0.015769	0.642592	3.17354	0.110384	0.228653	3.18537	0.067019	0.354806	0.268075	0.149807	0.5874	0.149807	0.102499	0.177403	0.256249	0.173461	0.477016	2.23922	0.05125	0.77663	0.173461	0.011827	0.102499	0.855476	0.067019	0.201057	0.91461	0.402113	0.043365	1.67941	0.126153	0.319325	0.607112	0	0.145865	1.61634	0.894899	1.08413	0.839707	0.126153	0.658362	1.13538
unclassified_Lachnospiraceae_21	0.315383	0.871245	1.1748	0	0	0.13798	0	0.003942	0	0	0	0.169518	0.035481	0.114326	0.019711	0.003942	0.106442	0.003942	0.007885	0.346921	0.019711	0.003942	0.244422	0.003942	0	0.106442	0.094615	0	0.074903	0.106442	0.031538	0.019711	0.102499	0	0.055192	0.074903	0	0.063077	0	0	0	0.035481	0	0	0	0	0.248364	0.027596	0
unclassified_Lachnospiraceae_22	0.011827	0.22471	0.299614	0.043365	0	0.05125	0.216826	0	0	0.197114	0.055192	0.031538	0.236537	0.074903	0.027596	0.05125	0.015769	0.055192	0.094615	0.110384	0.039423	0.074903	0.023654	0.023654	0.122211	0.082788	0.039423	0.05125	0.047307	0.118269	0.023654	0.090673	0.354806	0.220768	0.027596	0.019711	0.039423	0.070961	0.110384	0.402113	0.08673	0.157691	0.015769	0.007885	0	0.011827	0.055192	0.047307	0
unclassified_Lachnospiraceae_23	0.46519	0.220768	0.169518	0.114326	3.88709	0.240479	1.24182	0.094615	0.070961	2.51518	0.390286	0.201057	0.701727	0.102499	0.047307	1.13144	0.248364	0.417882	0.461247	0.547978	0.236537	0.102499	0.169518	0.216826	2.0421	0.078846	0.118269	0.303556	0.007885	0.350863	2.12095	0.197114	1.75432	0.425767	1.6873	0.528266	2.06182	0.216826	0.268075	0.50067	0.287787	0.760861	0.059134	0.047307	0	0.630766	0.177403	0.315383	0.315383
unclassified_Lachnospiraceae_24	0.32721	0.110384	0.126153	0.13798	0.043365	0.015769	0.406055	0.019711	0.007885	0.059134	0.216826	0.039423	0.074903	0.031538	0	0.05125	0.082788	0.063077	0.039423	0.122211	0.193172	0.473074	0.055192	0.126153	0	0.047307	0.035481	0.118269	0.003942	0.031538	0.287787	0.185287	0.264133	0.007885	0.18923	0.08673	0.46519	0.264133	0.031538	0.035481	0.122211	0.780572	0.145865	0.035481	0.003942	0.063077	0.36269	0.618939	0.015769
unclassified_Lachnospiraceae_25	0	0	0	0.011827	0	0.007885	0	0	0	0	0	0	0.007885	0.003942	0	0	0.003942	0	0.003942	0.003942	0.011827	0.011827	0	0.003942	0	0	0	0	0	0	0	0	0	0	0	0	0	0	0	0	0	0	0	0	0	0.074903	0.031538	0.011827	0
unclassified_Lachnospiraceae_26	0	0	0	0	0	0	0	0	0	0	0	0.559804	0	0.003942	0.055192	0	0	0.666246	0	0	0.567689	0	0	0.670188	0	0	0.031538	0	0	0.134038	0	0.003942	0.252306	0.165576	0.969802	0.019711	0.007885	0.102499	0.185287	0	0	0.074903	0	0	0	0	0	0.035481	0
unclassified_Lachnospiraceae_27	0.067019	0.023654	0.772688	0	0	0	0.047307	0	0	0	0	0	0.015769	0	0	0.023654	0.08673	0.070961	0.078846	0.031538	0.618939	0.031538	0	0.197114	0	0	0	0	0	0.007885	0.007885	0.145865	0.331152	1.28124	0.425767	0.165576	0.157691	0.102499	0.011827	0.264133	0.366633	0.599227	0	0	0	0.536151	0.165576	0.547978	0.544035
unclassified_Lachnospiraceae_28	0.011827	0.141922	0.13798	0.067019	0.070961	0.110384	0.272018	0	0.007885	0.169518	0.46519	0.319325	0.264133	0.145865	0.031538	0.193172	0.102499	0.082788	0.272018	0.035481	0.122211	0.32721	0.193172	0.161634	0.268075	0.118269	0.287787	0.055192	0.007885	0.094615	0.074903	0.05125	0.244422	0.32721	0.287787	0.015769	0.236537	0.098557	0.197114	0.260191	0.043365	0.070961	0.264133	0.039423	0.035481	0.339037	0.063077	0.122211	0.122211
unclassified_Lachnospiraceae_29	0.378459	0.236537	0.130095	1.75826	2.30229	1.47047	1.68336	0.035481	0.666246	1.03288	1.39951	0.358748	0.512497	0.611054	0.13798	1.13538	0.646535	0.398171	1.02499	1.9396	1.2497	0.445478	1.17874	0.713554	0.528266	0.835764	0.130095	0.023654	0.011827	0.508555	0.382402	0.674131	3.36277	0.520382	2.91729	0.350863	1.49413	1.52961	0.240479	0.492786	0.63865	0.618939	0.031538	0.169518	0	0.402113	0.622881	0.094615	0.859418
unclassified_Lachnospiraceae_3	2.38114	1.47442	3.35094	0.082788	2.22739	0.508555	0.149807	0.05125	0.015769	1.18663	0.216826	0.5874	0.50067	0.067019	0.035481	2.28653	0.098557	0.201057	0.555862	0.851534	0.969802	0.445478	0.484901	0.528266	0.96586	0.319325	0.059134	0.469132	0.130095	1.60057	0.705669	0.232595	0.319325	0.169518	0.461247	0.181345	2.72412	0.082788	0.193172	0.77663	0.358748	1.47836	0	0	0	0.835764	0.319325	0.445478	0.047307
unclassified_Lachnospiraceae_30	0	0	0	0	0	0	0	0	0	2.19979	0.023654	0.043365	1.44288	0.185287	0.114326	0.536151	0.319325	2.88575	0.264133	0.563747	0.003942	0.780572	0.18923	0	2.34172	0.204999	0	0.646535	0.007885	0.007885	2.0421	0.583458	0.003942	0.697784	1.56903	0.457305	4.58882	0.102499	0.618939	4.06055	0.792399	0	4.38382	0.295671	1.11172	0.22471	0.055192	0.05125	0.08673
unclassified_Lachnospiraceae_31	0	0	0	0.090673	0	0	0	0	0.023654	0.015769	0	0.007885	0	0	0.003942	0.007885	0	0.011827	0	0	0	0	0.007885	0.003942	0.019711	0	0.011827	0.023654	0	0	0.015769	0	0	0	0	0	0	0	0	0	0	0	0.078846	0.074903	0.039423	0.035481	0	0.023654	0.035481
unclassified_Lachnospiraceae_32	0	0	0	0.003942	0	0	0.003942	0	0.007885	0	0	0	0	0	0.003942	0	0	0	0	0	0	0	0	0	0.003942	0	0.007885	0.007885	0	0	0.003942	0	0	0	0	0	0	0	0	0	0	0	0.003942	0	0.015769	0	0	0	0.011827
unclassified_Lachnospiraceae_33	6.50477	7.11977	7.97919	0.102499	3.02767	3.56777	1.04076	0.078846	0.003942	4.69526	1.89624	2.83845	2.56643	2.4797	0.682015	0.749034	1.04471	0.567689	1.34432	3.19325	0.86336	0.72538	0.264133	0.784515	11.2119	1.13538	0.492786	0.532208	0.512497	6.55996	2.79902	1.45076	4.52574	0.007885	0.173461	0.003942	0.015769	1.59662	2.88575	5.71237	3.08681	5.06978	0	0.792399	0	0	0	0	0
unclassified_Lachnospiraceae_34	0	0.043365	0.08673	24.4382	0.015769	3.77671	13.0095	0.114326	10.9162	12.2447	0.141922	3.74123	12.4497	0.331152	12.2645	5.87795	9.11851	13.1672	0.177403	2.67681	8.0738	8.43255	12.0437	14.3815	11.6258	0.796342	17.9216	13.9991	0.173461	0.835764	16.3013	0.067019	0.067019	0.074903	0.078846	0.003942	0.090673	0.157691	2.28258	0.055192	0.019711	0	21.0479	27.868	35.7408	27.0125	12.6902	33.6435	25.9521
unclassified_Lachnospiraceae_35	0	0	0	0	0	0	0	0	0	0	0	0.429709	0	0	0	0	0	0	0	0	0	0	0	0	0	0	0	0	0	0	0	0	0	0	0	0	0	0	0	0	0	0	0	0	0	0	0	0	0
unclassified_Lachnospiraceae_36	2.30229	0.350863	0.228653	0.130095	1.95537	0.090673	0.043365	0.007885	0.003942	2.36931	1.43499	1.34038	2.17614	1.81345	0.070961	0.36269	0.894899	0.007885	1.66364	2.60979	0.082788	0.575574	0.429709	0.007885	8.40889	1.01317	0.074903	1.5572	0.394228	2.62162	2.8345	0.035481	0.157691	2.64921	1.04076	0.126153	3.75305	2.05787	2.62162	2.69652	0.003942	0.090673	0.106442	0.177403	0.05125	0.149807	0.760861	0.27596	0.145865
unclassified_Lachnospiraceae_37	0.019711	0.003942	0.019711	0.023654	0	0.003942	0.027596	0	0	0.047307	0.015769	0	0.027596	0	0	0.047307	0	0.031538	0.031538	0.043365	0.102499	0.031538	0.007885	0.05125	0.035481	0.007885	0	0	0	0	0.031538	0	0.035481	0.110384	0.011827	0	0.063077	0	0	0.019711	0	0.019711	0	0	0	0.007885	0.035481	0.055192	0.011827
unclassified_Lachnospiraceae_38	0	0	0	0.059134	0	0	0.007885	0	0.007885	0.019711	0	0	0.023654	0	0	0	0.003942	0.007885	0	0	0	0.003942	0	0.003942	0.023654	0	0.003942	0.003942	0	0	0.043365	0	0	0	0	0	0	0	0	0	0	0	0.134038	0.019711	0.035481	0.035481	0.007885	0	0.023654
unclassified_Lachnospiraceae_39	0	0	0	0	0	0	0	0	0	0	0	0.457305	0	0	0	0	0	0	0	0	0	0	0	0	0	0	0	0	0	0	0	0	0	0	0	0	0	0	0	0	0	0	0	0	0	0	0	0	0
unclassified_Lachnospiraceae_4	0	0	0	0	0	0.007885	0	0	0	0	0.003942	0.003942	0.019711	0	0	0	0	0.039423	0.007885	0.003942	0.011827	0	0.011827	0.007885	0	0	0	0	0	0	0	0	0	0.003942	0.011827	0	0.003942	0.011827	0.003942	0.011827	0.003942	0	0	0	0.003942	0.003942	0	0	0
unclassified_Lachnospiraceae_40	0	0	0	0	0	0	0	0	0	0	0	0	0	0	0	0	0	0	0	0	0	0	0	0	0	0	0	0	0	0	0	0	0	0	0	0	0	0	0	0	0	0	0	0	0	0	0	0	0
unclassified_Lachnospiraceae_41	0.244422	0.007885	0.011827	0.366633	0.126153	0.102499	0.126153	0.003942	0.252306	0.433651	0.055192	0.070961	0.346921	0.019711	0.098557	0.063077	0.043365	0.074903	0.035481	0.047307	0.067019	0.063077	0.063077	0.098557	0.18923	0.031538	0.201057	0.070961	0	0.05125	0.354806	0.003942	0.031538	0.047307	0.13798	0.05125	0.248364	0.039423	0.141922	0.05125	0.031538	0.094615	0.141922	0.027596	0.090673	0.342979	0.047307	0.169518	0.204999
unclassified_Lachnospiraceae_42	0	0	0	0	0	0	0	0	0	0	0	0	0	0	0	0	0	0	0	0	0	0	0	0	0	0	0	0	0	0	0	0	0	0	0	0	0	0	0	0	0	0	0	0	0	0	0	0	0
unclassified_Lachnospiraceae_43	0.287787	0.161634	0.149807	0.721438	1.36009	0.977687	1.19846	0.110384	0.461247	2.22345	2.35354	0.18923	4.50603	0.906726	0.524324	1.31672	0.607112	0.772688	1.10778	0.957975	0.752976	1.14721	0.697784	1.04471	4.06844	0.394228	1.30884	0.27596	0.272018	1.36009	1.4547	0.745092	3.98565	3.76488	3.32335	0.181345	13.2855	0.796342	1.49807	2.43239	1.5572	3.76488	2.16037	2.22345	5.04612	1.24182	0.922495	2.3772	2.57431
unclassified_Lachnospiraceae_44	1.75038	1.3049	1.93172	0.50067	0.043365	0.193172	0.398171	0.023654	0.240479	0.32721	0.208941	0.303556	0.607112	0.067019	0.102499	0.268075	0.102499	0.047307	0	0.244422	0.003942	0.011827	0.279902	0.153749	1.19057	0	0.023654	0.441536	0.019711	0.272018	0.358748	0.145865	0.618939	3.66238	0.232595	0.023654	0.082788	0.063077	1.33249	1.11172	0.630766	1.47836	0	0	0	0.193172	0.208941	0.441536	0
unclassified_Lachnospiraceae_45	0.358748	0.114326	0.08673	0	0	0	0	0.007885	0	0	0	0.126153	0	0	0	0	0	0	0	0	0	0	0	0	0	0	0	0	0	0	0	0	0	0	0	0	0	0	0	0	0	0	0	0	0	0	0	0	0
unclassified_Lachnospiraceae_46	0	0	0	0	0	0	0	0	0	0	0	0.114326	0	0	0	0	0	0	0	0	0	0	0	0	0	0	0	0	0	0	0	0	0	0	0	0	0	0	0	0	0	0	0	0	0	0	0	0	0
unclassified_Lachnospiraceae_47	0	0	0	0.067019	0.043365	0	0.070961	0.027596	0.094615	0.228653	0.015769	0.007885	0.547978	0	0.003942	0.019711	0.015769	0.788457	0.252306	0.007885	1.45076	0.015769	0.007885	0.488843	0.007885	0.011827	0.524324	0.007885	0	0.015769	0.023654	0.003942	0.007885	0.082788	0.047307	0.003942	0.350863	0	0.019711	0.007885	0.011827	0.007885	0.252306	0.169518	0.145865	0.08673	0	0.019711	0.067019
unclassified_Lachnospiraceae_48	4.00142	2.88575	1.95932	0.216826	2.46393	1.82528	0.595285	0.078846	0.145865	1.62816	1.85287	0.201057	0.212883	0.102499	0.023654	0.201057	0.08673	0.149807	0.504612	0.094615	0.134038	0.106442	0.102499	0.149807	1.14721	0.240479	0.074903	0.023654	0.023654	0.540093	0.614996	0.477016	0.910668	0.346921	0.311441	0.248364	0.567689	0.654419	0.650477	0.244422	1.41922	2.70046	0.019711	0.047307	0.019711	0.374517	0.165576	0.307498	0.082788
unclassified_Lachnospiraceae_49	0.035481	0.023654	0.027596	0.007885	0.098557	0.019711	0.023654	0	0.003942	0.102499	0.007885	0.070961	0.027596	0	0.007885	0.003942	0.011827	0.063077	0.003942	0.003942	0.043365	0.031538	0.019711	0.039423	0.007885	0.023654	0.023654	0.007885	0	0.007885	0.015769	0.031538	0	0.035481	0.019711	0.003942	0.074903	0.015769	0.074903	0.011827	0.031538	0.063077	0	0	0	0.011827	0.027596	0.070961	0
unclassified_Lachnospiraceae_5	0.007885	0.035481	0.015769	0.05125	0.003942	0.015769	0.055192	0	0	0.110384	0.031538	0.130095	0.05125	0.003942	0.011827	0.067019	0.059134	0.082788	0.082788	0.011827	0.031538	0.098557	0.023654	0.094615	0.039423	0.007885	0.011827	0.070961	0.05125	0.090673	0.035481	0.011827	0.023654	0.039423	0.212883	0.007885	0.177403	0.05125	0.019711	0.05125	0.003942	0.011827	0.05125	0.047307	0.047307	0.496728	0.035481	0.173461	0.130095
unclassified_Lachnospiraceae_50	0.019711	0	0.007885	0.003942	0	0	0.011827	0	0.003942	0.011827	0	0.007885	0.003942	0	0	0.015769	0.007885	0	0	0.007885	0.003942	0	0	0	0.007885	0	0	0.003942	0.003942	0.003942	0.015769	0.007885	0	0	0	0	0.003942	0	0.015769	0.003942	0	0	0	0	0	0.003942	0	0.003942	0
unclassified_Lachnospiraceae_51	0.961918	1.65576	0.197114	1.26547	0.011827	5.6966	0.22471	0	0.019711	0.011827	1.60845	0.733265	0.063077	0.44942	0.299614	0.015769	0.331152	0.059134	0.165576	0.618939	0.197114	0.122211	0.295671	0.208941	0.007885	0.547978	0.756919	0	0	0.141922	0.019711	0.023654	0.563747	0.181345	0.717496	0.256249	1.37586	1.36403	1.52172	0.315383	0	0.283845	1.8647	0.595285	0.477016	2.07758	1.13932	3.74517	0.425767
unclassified_Lachnospiraceae_52	0.031538	0.090673	0.122211	0.007885	0.055192	0.130095	0.078846	0.05125	0.228653	0	0.059134	0.13798	0.007885	0.094615	0.106442	0.015769	0.110384	0.007885	0.039423	0.074903	0.130095	0.094615	0.082788	0.110384	0.015769	0.074903	0.114326	0.007885	0.126153	0.08673	0.023654	0.13798	0.094615	0.031538	0.074903	0.335094	0.063077	0.08673	0.216826	0.019711	0.027596	0.114326	0.015769	0.003942	0	0.019711	0.039423	0.011827	0.003942
unclassified_Lachnospiraceae_53	0.003942	0.035481	0.078846	0.047307	0.05125	0.067019	0.078846	0.003942	0.011827	0.157691	0.035481	0.007885	0.055192	0	0.003942	0.043365	0.039423	0.05125	0.031538	0.039423	0.023654	0.082788	0.059134	0.043365	0.149807	0.015769	0.047307	0.031538	0.011827	0.043365	0.102499	0.023654	0.141922	0	0	0	0.082788	0.011827	0.027596	0.067019	0.019711	0.134038	0	0	0	0.047307	0.047307	0	0
unclassified_Lachnospiraceae_54	0.070961	0.18923	0.382402	0.011827	0.149807	0.13798	0.015769	0	0	0.003942	0.011827	0.035481	0.023654	0	0.059134	0.019711	0.031538	0.047307	0.015769	0.023654	0	0.043365	0.027596	0.070961	0.090673	0.007885	0.031538	0.003942	0	0.035481	0.019711	0.011827	0.015769	0.268075	0.031538	0	0.019711	0.011827	0	0.102499	0.035481	0.106442	0	0.011827	0	0.05125	0.019711	0.055192	0
unclassified_Lachnospiraceae_55	0	0.003942	0.007885	0	0.023654	0	0	0	0	0	0.007885	0.003942	0	0.007885	0	0	0	0	0	0.007885	0.007885	0.011827	0	0.003942	0	0.003942	0	0	0	0.015769	0	0	0	0	0.019711	0	0	0.003942	0	0	0.003942	0.011827	0	0	0	0	0	0	0
unclassified_Lachnospiraceae_56	0.291729	0.063077	0.043365	0.003942	0.094615	0.063077	0.019711	0	0	0.035481	0.421824	0.007885	0.019711	0.019711	0	0.05125	0.015769	0	0.003942	0	0.003942	0	0	0	0.323267	0.003942	0	0	0.015769	0	0.031538	0.082788	0	0.047307	0.05125	0.05125	0.039423	0.023654	0.043365	0.378459	0.015769	0	0	0.019711	0	0.003942	0.090673	0.003942	0
unclassified_Lachnospiraceae_57	0	0	0	0.106442	0	0.023654	0.204999	0	0.145865	0.122211	0.011827	0.118269	0.047307	0.011827	0.110384	0.248364	0.110384	0.260191	0.059134	0.177403	0.366633	0.070961	0.220768	0.197114	0.047307	0.011827	0.102499	0.019711	0.007885	0.08673	0.110384	0.019711	0.059134	0.039423	0.173461	0.059134	0.181345	0.019711	0.055192	0.078846	0	0.011827	0.201057	0.047307	0.082788	0.185287	0.074903	0.019711	0.291729
unclassified_Lachnospiraceae_58	0	0	0	0	0	0	0	0	0	0	0	0.007885	0	0	0	0	0	0	0	0	0	0	0	0	0	0	0	0	0	0	0	0	0	0	0	0	0	0	0	0	0	0	0	0	0	0	0	0	0
unclassified_Lachnospiraceae_59	0	0	0	0.201057	0	0.015769	0.110384	0	0.067019	0.579516	0.063077	0	0.220768	0.015769	0.197114	0.043365	0.027596	0.08673	0	0.011827	0.18923	0.007885	0.043365	0.074903	0.319325	0.023654	0.208941	0.118269	0.007885	0.027596	0.244422	0.015769	0.031538	0.05125	0.011827	0.007885	0.035481	0.063077	0.023654	0.047307	0	0.102499	0.074903	0.149807	0.378459	0.161634	0.027596	0.055192	0.323267
unclassified_Lachnospiraceae_6	0.035481	0.08673	0.27596	0.185287	0.118269	0.007885	0.023654	0	0.003942	0.035481	0.023654	0.287787	0.003942	0	0.007885	0.094615	0.059134	0.094615	0.043365	0.169518	0.110384	0.078846	0.055192	0.145865	0.114326	0.003942	0.035481	0.035481	0.039423	0.358748	0.078846	0.011827	0.031538	0.05125	0.078846	0.019711	0.067019	0.039423	0.015769	0.074903	0.011827	0.023654	0.011827	0	0	0.027596	0	0.007885	0
unclassified_Lachnospiraceae_60	0.039423	0.335094	0.370575	0.007885	0.082788	0.059134	0.047307	0	0.007885	0.110384	0.023654	0.185287	0.05125	0.019711	0.035481	0.031538	0.082788	0.13798	0.027596	0.134038	0.193172	0.078846	0.157691	0.134038	0.094615	0.003942	0.059134	0.039423	0.035481	0.074903	0.106442	0.031538	0.134038	0.059134	0.268075	0.118269	0.153749	0.011827	0.035481	0.098557	0.027596	0.05125	0	0	0.047307	0.039423	0.027596	0.074903	0.039423
unclassified_Lachnospiraceae_61	0.007885	1.19846	0.875187	0	0	0	0	0	0	0	0	0	0	0	0	0	0	0	0	0	0	0	0	0	0	0	0	0	0	0	0	0	0	0	0	0	0	0	0	0	0	0	0	0	0	0	0	0	0
unclassified_Lachnospiraceae_62	0.074903	0.059134	0.374517	0.007885	0.654419	0.173461	0.063077	0	0.003942	0.039423	0.043365	0.102499	0.031538	0.007885	0.007885	0.039423	0.059134	0.102499	0.023654	0.082788	0.094615	0.015769	0.067019	0.070961	0.070961	0.011827	0.035481	0	0.015769	0.102499	0.031538	0.023654	0.039423	0.05125	0.122211	0.039423	0.157691	0.043365	0.031538	0.098557	0.015769	0.055192	0	0.011827	0.015769	0.055192	0.023654	0.067019	0.003942
unclassified_Lachnospiraceae_63	1.71095	1.04076	0.575574	2.69258	0.622881	1.22605	0.252306	0.059134	0.662304	4.00536	0.697784	1.56903	2.77931	0.134038	0.299614	0.859418	0.567689	0.768746	0.520382	0.618939	0.697784	0.642592	0.926437	0.382402	2.99614	0.342979	0.579516	0.591343	0.059134	0.272018	2.77537	0.126153	0.228653	1.56115	1.02894	0.122211	4.58488	0.532208	0.181345	0.812111	0.141922	0.453363	4.18671	0.611054	0.63865	2.52306	0.315383	0.883072	2.70835
unclassified_Lachnospiraceae_64	0.019711	0.007885	0	0.114326	0.015769	0.023654	0.236537	0.003942	0.118269	0.417882	0.05125	0.043365	0.331152	0.035481	0.047307	0.047307	0.007885	0.015769	0.031538	0.003942	0.05125	0.003942	0.015769	0.047307	0.153749	0.023654	0.063077	0.149807	0.003942	0.070961	0.141922	0	0.067019	0.098557	0.059134	0	0.272018	0.055192	0.264133	0.098557	0.031538	0.059134	0.126153	0.043365	0.047307	0.110384	0.011827	0.122211	0.323267
unclassified_Lachnospiraceae_65	0	0	0	0	0	0	0	0	0	0.011827	0	0	0.015769	0	0	0.015769	0.003942	0	0	0.019711	0.098557	0.019711	0.003942	0.05125	0	0	0	0	0	0	0	0	0	0	0	0	0	0	0	0	0	0	0	0	0	0	0	0	0
unclassified_Lachnospiraceae_66	0.102499	0.031538	0.027596	0.122211	0.177403	0.070961	0.173461	0	0.220768	0.055192	0.015769	0.047307	0.035481	0.015769	0.019711	0	0.015769	0.047307	0	0.011827	0.011827	0.007885	0	0.011827	0.007885	0.019711	0.145865	0.011827	0	0.031538	0	0.007885	0.031538	0.031538	0.039423	0.007885	0.27596	0.035481	0.08673	0.05125	0.015769	0.043365	0.145865	0.007885	0.208941	0.153749	0.015769	0.059134	0.08673
unclassified_Lachnospiraceae_67	0.031538	0	0.011827	0.011827	0.161634	0.035481	0.011827	0.003942	0	0.043365	0.011827	0.003942	0.019711	0	0	0.003942	0.003942	0.003942	0.007885	0	0.007885	0.003942	0.015769	0.011827	0.019711	0.003942	0.007885	0.003942	0	0.019711	0	0.007885	0.011827	0.003942	0.003942	0	0.003942	0.003942	0.023654	0.011827	0.011827	0.027596	0.011827	0	0	0.003942	0.003942	0.015769	0.015769
unclassified_Lachnospiraceae_68	0.019711	0.023654	0.047307	0	0	0	0	0	0	0	0	0	0	0	0	0	0	0	0	0	0	0	0	0	0	0	0	0	0	0	0	0	0	0	0	0	0	0	0	0	0	0	0	0.011827	0	0	0.003942	0.015769	0
unclassified_Lachnospiraceae_69	0	0	0	0	0	0	0	0	0	0	0	0.015769	0	0	0	0	0	0	0	0	0	0	0	0	0	0	0	0	0	0	0	0	0	0	0	0	0	0	0	0	0	0	0	0	0	0	0	0	0
unclassified_Lachnospiraceae_7	0.445478	0.090673	0.08673	0.023654	0.134038	0.157691	0.027596	0.003942	0.003942	0	0	0	0	0	0	0	0	0	0	0	0	0	0	0	0	0	0	0	0	0	0	0	0	0	0	0	0	0	0	0	0	0	0.003942	0.070961	0.019711	0.063077	0.011827	0.015769	0.011827
unclassified_Lachnospiraceae_70	0.240479	0.161634	0.165576	0.027596	0.571631	0.18923	0.055192	0	0.039423	0.078846	0.003942	0.007885	0.055192	0.015769	0.003942	0.027596	0.023654	0.047307	0.015769	0.047307	0.118269	0.047307	0.035481	0.043365	0.13798	0.023654	0.023654	0.011827	0	0.011827	0.039423	0.015769	0.023654	0.035481	0.035481	0.003942	0.019711	0.027596	0	0.019711	0.011827	0.043365	0	0	0	0	0	0	0
unclassified_Lachnospiraceae_71	0	0	0	0	0	0	0	0	0	0	0	0.043365	0	0	0.003942	0.015769	0	0	0.007885	0.015769	0.019711	0	0	0	0	0.007885	0	0.035481	0	0.003942	0.011827	0	0.007885	0.011827	0	0	0.023654	0	0.019711	0	0.015769	0.023654	0	0	0	0	0	0	0
unclassified_Lachnospiraceae_72	0	0.003942	0	0	0.007885	0	0.015769	0	0.003942	0	0	0.003942	0.011827	0.011827	0	0.011827	0.007885	0	0	0.019711	0.007885	0.007885	0.011827	0.003942	0	0	0	0	0.003942	0.011827	0	0.011827	0.007885	0	0	0	0	0	0.003942	0	0	0	0	0	0	0	0	0.007885	0
unclassified_Lachnospiraceae_73	0.173461	0.106442	0.035481	0.070961	0.248364	0.110384	0.05125	0	0.074903	0.22471	0.035481	0.059134	0.098557	0.003942	0.019711	0.039423	0.078846	0.039423	0.023654	0.039423	0.094615	0.067019	0.082788	0.074903	0.236537	0.023654	0.102499	0.031538	0	0.063077	0.074903	0.019711	0.05125	0.161634	0.098557	0.015769	0.236537	0.055192	0.13798	0.169518	0.007885	0.070961	0.110384	0.043365	0.098557	0.126153	0.055192	0.134038	0.149807
unclassified_Lachnospiraceae_74	0.252306	0.098557	0.063077	0.315383	0.106442	0.354806	0.216826	0	0.169518	0.91461	0.063077	0.279902	0.469132	0.047307	0.264133	0.264133	0.094615	0.244422	0.055192	0.149807	0.232595	0.126153	0.165576	0.252306	0.532208	0.05125	0.457305	0.520382	0.023654	0.441536	0.339037	0.031538	0.335094	0.32721	0.287787	0.078846	1.06048	0.193172	0.264133	0.453363	0.019711	0.346921	0.634708	0.169518	0.512497	0.323267	0.082788	0.358748	0.374517
unclassified_Lachnospiraceae_75	0	0	0	0.007885	0	0	0	0	0.003942	0	0	0.007885	0.003942	0	0	0	0.003942	0.003942	0	0.007885	0.003942	0	0.003942	0.007885	0	0	0.003942	0	0	0.007885	0.007885	0.003942	0.003942	0	0	0.003942	0.003942	0.007885	0	0.007885	0	0	0	0	0	0	0	0	0
unclassified_Lachnospiraceae_76	0.039423	0.039423	0.059134	0.019711	0.011827	0.027596	0.007885	0.003942	0	0.027596	0.007885	0.015769	0.067019	0.007885	0.035481	0.007885	0.019711	0.078846	0.003942	0.007885	0.05125	0.019711	0.043365	0.067019	0.067019	0.007885	0.019711	0	0	0.074903	0.070961	0.003942	0.047307	0.027596	0.047307	0.003942	0.110384	0.019711	0.039423	0.027596	0.031538	0.035481	0.023654	0.011827	0.047307	0.003942	0.003942	0.047307	0.003942
unclassified_Lachnospiraceae_77	0.216826	0.110384	0.18923	0	0.216826	0.08673	0	0	0	0.173461	0.055192	0.098557	0.370575	0	0.130095	0.035481	0.003942	0.015769	0.011827	0.003942	0.007885	0.007885	0.007885	0.019711	0.504612	0.003942	0.082788	0.090673	0.031538	0.114326	0.287787	0.007885	0.043365	0	0	0	0.094615	0.003942	0.035481	0.043365	0.039423	0.070961	0.063077	0.130095	0.216826	0.098557	0.063077	0.141922	0.011827
unclassified_Lachnospiraceae_78	0.023654	0.007885	0.003942	0.023654	0.023654	0.019711	0.043365	0.007885	0.157691	0.118269	0.003942	0.039423	0.070961	0	0.011827	0.011827	0.011827	0.070961	0.003942	0	0.059134	0	0.011827	0.019711	0.011827	0	0.201057	0	0	0.011827	0.015769	0.003942	0.019711	0.011827	0.047307	0.003942	0.070961	0.007885	0.027596	0.003942	0.003942	0.027596	0.027596	0.003942	0	0.039423	0.019711	0.070961	0.078846
unclassified_Lachnospiraceae_79	0.043365	0.023654	0.110384	0.011827	0.126153	0.074903	0.114326	0	0.031538	0.102499	0.023654	0.063077	0.059134	0.015769	0.011827	0.043365	0.027596	0.098557	0.003942	0.074903	0.134038	0.027596	0.027596	0.05125	0.165576	0.023654	0.043365	0.015769	0.015769	0.090673	0.023654	0.031538	0.134038	0.031538	0.039423	0.019711	0.090673	0.027596	0.035481	0.011827	0.047307	0.102499	0.015769	0.007885	0.039423	0.063077	0.011827	0.141922	0.102499
unclassified_Lachnospiraceae_8	0.003942	0	0	0	0	0	0	0	0	0	0	0.003942	0	0	0	0	0	0.003942	0	0	0	0	0.003942	0.003942	0	0	0	0	0	0	0.003942	0	0	0.003942	0	0	0.003942	0.003942	0.003942	0	0	0	0	0	0	0	0	0.011827	0
unclassified_Lachnospiraceae_80	0	0	0	0.003942	0	0.003942	0	0	0	0.007885	0	0	0.015769	0	0	0.015769	0	0	0	0.007885	0	0.007885	0	0	0.070961	0	0.007885	0.003942	0	0.011827	0.063077	0	0	0	0	0	0	0	0.003942	0	0	0	0	0	0	0	0.003942	0	0.003942
unclassified_Lachnospiraceae_81	0.063077	0.003942	0.003942	0	0.043365	0.003942	0.031538	0	0.055192	0.169518	0	0	0.043365	0.003942	0	0.173461	0.047307	0.059134	0.070961	0.035481	0.126153	0.019711	0.019711	0.078846	0	0	0	0.003942	0	0	0.003942	0	0.003942	0	0	0	0.007885	0	0	0	0	0	0	0	0	0.043365	0	0.023654	0.035481
unclassified_Lachnospiraceae_9	1.17874	0.067019	0.114326	0.354806	0.942206	0.402113	0.394228	0.098557	0.378459	0.847591	0.240479	0.145865	0.630766	0.114326	0.098557	0.240479	0.173461	0.386344	0.055192	0.126153	0.402113	0.098557	0.185287	0.204999	0.646535	0.063077	0.208941	0.181345	0.007885	0.110384	0.36269	0.055192	0.193172	0.13798	0.260191	0.122211	0.6899	0.067019	0.382402	0.256249	0.130095	0.303556	0.429709	0.248364	0.153749	0.567689	0.149807	0.366633	0.804226
unclassified_Lachnospiraceae_Clostridium_fusiformis_cluster	0.421824	0.839707	0.819995	0.299614	1.69518	0.331152	0.946148	0.055192	0.204999	0.528266	0.134038	0.461247	0.303556	0.059134	0.090673	0.307498	0.165576	0.279902	0.090673	0.236537	0.346921	0.212883	0.342979	0.204999	0.394228	0.082788	0.118269	0.157691	0.019711	0.114326	0.630766	0.102499	0.18923	0.457305	0.268075	0.145865	0.173461	0.126153	0.122211	0.173461	0.232595	0.508555	0.252306	0.212883	0.165576	0.630766	0.248364	0.366633	0.626823
Lactobacillus_1	0	0.047307	0.007885	0	0.007885	0	0.011827	0.019711	0.082788	0.003942	0.007885	0.003942	0	0.035481	0.011827	0.019711	0	0.015769	0.027596	0.003942	0.015769	0.027596	0.011827	0	0.003942	0.019711	0	0.063077	0.007885	0.011827	0.027596	0.043365	0.007885	0.019711	0	0.039423	0	0.015769	0.003942	0.023654	0.011827	0.011827	0.011827	0.027596	0.063077	0	0	0	0.015769
Lactobacillus_2	0	0	0	0	0	0.003942	0.031538	0.015769	0.011827	0.007885	0.003942	0.003942	0.003942	0.007885	0.035481	0.019711	0.015769	0.011827	0.007885	0	0.011827	0.007885	0.011827	0.003942	0.003942	0	0.011827	0.055192	0	0	0.027596	0.011827	0	0.003942	0	0	0	0.007885	0.003942	0.019711	0	0	0.059134	0.078846	0.126153	0.007885	0	0	0.035481
Lactobacillus_3	0	0	0	0	0	0	0	0	0.003942	0.011827	0.035481	0.003942	0	0.007885	0.007885	0	0	0	0.023654	0	0	0	0	0	0	0	0	0.003942	0	0	0	0	0	0.003942	0	0.011827	0	0.007885	0.003942	0.007885	0	0	0.003942	0	0	0	0	0	0
Lactobacillus_4	0	0.027596	0.003942	0	0	0	0.031538	0	0.039423	0.015769	0.031538	0.003942	0.007885	0.082788	0.039423	0.05125	0.067019	0.019711	0.059134	0.011827	0.007885	0.015769	0	0	0	0.055192	0.007885	0.031538	0.019711	0.011827	0.039423	0.019711	0	0.031538	0.007885	0.047307	0.011827	0.011827	0.055192	0.063077	0.007885	0.019711	0.011827	0.031538	0.039423	0	0	0	0.039423
Lactobacillus_crispatus	0	0	0	0	0	0	0	0	0	0	0	0	0	0	0	0	0	0	0	0	0	0	0	0	0	0	0	0	0	0	0.003942	0	0	0	0	0	0	0	0	0	0	0	0	0	0	0	0	0	0
Lactobacillus_johnsonii/taiwanensis_cluster	0.946148	11.062	3.59931	0.236537	0.220768	1.07624	10.5259	9.42995	7.514	5.66506	10.384	9.9385	7.7663	23.3975	16.049	21.241	17.4328	12.2842	28.2938	13.8414	11.0187	20.9887	14.4406	3.15383	2.24316	14.7284	8.21966	18.7732	11.4129	4.08421	15.9268	9.98187	4.45872	14.141	6.59544	11.4444	1.43105	12.0949	13.1239	15.304	12.0555	7.84909	7.32871	14.957	8.75582	1.6124	0.149807	0.023654	11.2197
Ligilactobacillus_1	0	0.003942	0	0.003942	0	0	0.011827	0.011827	0.043365	0	0.015769	0	0	0.011827	0.019711	0.003942	0	0	0.023654	0	0.011827	0.007885	0	0	0	0	0	0.027596	0	0	0.007885	0	0	0.007885	0	0.011827	0	0.023654	0.007885	0.011827	0	0	0	0.023654	0.011827	0	0	0	0
Ligilactobacillus_2	0	0	0	0.067019	0	0	0	0	0.015769	0	0	0	0.003942	0	0.019711	0.003942	0	0	0	0	0.003942	0	0	0	0	0	0	0.023654	0	0	0	0	0	0	0	0	0	0	0	0	0	0	0.007885	0.015769	0.003942	0.011827	0	0	0.007885
Ligilactobacillus_murinus/animalis_cluster	7.27352	0.930379	0.547978	15.0319	2.64527	2.60979	3.82007	0.871245	10.7743	0.847591	3.31546	1.32855	2.23528	0.946148	5.42458	4.28526	0.315383	0.094615	4.07632	0.583458	1.8923	2.64921	1.20634	1.04076	1.35615	0.331152	0.985571	7.87669	0.208941	0.208941	2.16037	0.149807	0.678073	3.39037	0.335094	5.29449	0.756919	2.17614	2.23528	4.54151	0.32721	0.260191	1.18663	2.70046	1.01317	1.0999	0.370575	0.212883	1.36403
Limosilactobacillus	0	0.05125	0	0	0	0	0.031538	0.007885	0.027596	0.007885	0.023654	0.003942	0	0.078846	0.035481	0.059134	0.059134	0.007885	0.039423	0.019711	0	0.043365	0.011827	0.007885	0	0.039423	0.011827	0.055192	0.007885	0.015769	0.070961	0.003942	0	0.035481	0	0.035481	0.007885	0.059134	0.003942	0.031538	0.039423	0.011827	0.023654	0.031538	0.070961	0	0	0	0.055192
Limosilactobacillus_reuteri_cluster	2.06182	5.34968	1.59268	0.812111	0.60317	0.993456	7.92005	2.64133	9.15793	5.54285	13.9793	8.13293	5.77545	12.024	16.2777	13.3998	6.80833	9.38264	13.1672	6.37073	4.03296	8.47986	1.80162	0.910668	1.47442	10.2736	5.4916	8.29457	6.65852	3.56777	7.11582	6.53631	2.80691	10.0252	4.56517	12.2132	3.68209	13.3959	10.5495	8.60601	8.05803	5.19199	4.22613	3.79642	6.50871	0.216826	0.015769	0.015769	9.28014
Mailhella	0.165576	0.477016	0.823938	0.063077	0.228653	0.303556	0.094615	0.003942	0.035481	0.106442	0.386344	0.204999	0.248364	0.090673	0.05125	0.035481	0.248364	0.070961	0.003942	0.035481	0.011827	0.027596	0.13798	0.102499	0.299614	0.063077	0.035481	0.047307	0.055192	0.027596	0.063077	0.074903	0.08673	0.039423	0.220768	0.070961	0.441536	0.248364	0.067019	0.08673	0.299614	0.252306	0.201057	0.055192	0.173461	0.126153	0.201057	0.398171	0.165576
Mediterraneibacter_1	0.007885	0.003942	0.007885	0	0	0.003942	0.011827	0.011827	0.011827	0	0.003942	0	0.007885	0.007885	0	0.003942	0.007885	0	0	0.007885	0.019711	0	0.023654	0.027596	0	0	0.003942	0	0.011827	0	0	0	0.003942	0.011827	0.043365	0.023654	0.031538	0.003942	0	0	0	0.011827	0	0	0	0.027596	0	0	0
Mediterraneibacter_2	0	0	0	0	0	0	0	0	0	0	0	0	0	0	0	0	0	0	0	0	0.003942	0	0	0	0	0	0	0	0	0	0	0	0	0	0	0	0	0	0	0	0	0	0	0	0	0	0	0	0
Mediterraneibacter_3	0.035481	0.031538	0.039423	0.023654	0.13798	0.007885	0.043365	0	0.055192	0.070961	0.015769	0.011827	0.047307	0	0.011827	0.074903	0.027596	0.078846	0.011827	0.035481	0.098557	0.011827	0.007885	0.078846	0.035481	0.003942	0.039423	0	0.007885	0.055192	0.039423	0	0.003942	0.015769	0.035481	0.055192	0.098557	0.007885	0.039423	0.003942	0.023654	0	0.007885	0.003942	0.003942	0.031538	0.031538	0.059134	0.043365
Mediterraneibacter_4	0	0.003942	0.118269	0.003942	0.08673	0.055192	0.011827	0	0.007885	0.007885	0.011827	0.047307	0.063077	0.007885	0.023654	0.019711	0.019711	0.094615	0.011827	0.047307	0.074903	0.011827	0.055192	0.043365	0.067019	0.007885	0.059134	0.011827	0.015769	0.023654	0.015769	0	0.039423	0.047307	0.055192	0.035481	0.031538	0.023654	0.043365	0.035481	0.019711	0.055192	0	0	0	0	0.003942	0.019711	0
Megamonas	0	0	0	0	0	0	0	0	0	0	0	0	0	0	0	0	0	0	0	0	0	0	0	0	0	0	0	0	0	0	0	0	0	0	0	0	0	0	0	0	0	0	0	0	0	0	0	0	0
Metamycoplasma_hominis	0	0	0	0	0	0	0	0	0	0	0	0	0	0	0	0	0	0	0	0	0	0	0	0	0	0	0	0	0	0	0	0	0	0	0	0	0	0	0	0	0	0	0	0	0	0	0	0	0
Millionella	2.18008	0.260191	0.658362	0.244422	0.303556	0.906726	0.409998	0.023654	0.011827	0.106442	1.33644	1.4823	0.22471	0.540093	0.055192	0.693842	0.067019	0.212883	0.898841	0	0.003942	0.72538	0.220768	0.256249	0.201057	0.197114	0.082788	0.240479	0.05125	0.323267	0.46519	0.311441	1.19451	0.311441	0.22471	0.145865	0.650477	0.626823	0.011827	0.350863	1.28519	0.236537	0	0	0	0.717496	0.22471	0.173461	0.567689
Monoglobus	0	0	0.015769	0	0	0	0.003942	0.015769	0	0	0	0	0	0	0	0	0	0	0	0	0	0	0	0	0	0	0	0	0	0	0	0	0	0	0	0	0	0	0	0	0	0	0	0	0	0	0.007885	0.007885	0
Mucispirillum	7.85697	2.51518	0.331152	0.315383	0.583458	0.788457	0.335094	0.039423	0.003942	3.80825	3.78854	0.130095	2.8345	0.248364	0.559804	1.86864	0.536151	0.165576	0.614996	0.015769	0.023654	0.08673	0.023654	0.768746	6.91871	0.090673	0.248364	0.457305	0.169518	0.469132	0.110384	0.339037	1.07624	0.264133	0.244422	0.291729	1.67547	0.102499	0.070961	6.04352	1.73855	1.59662	4.66767	2.65316	1.63999	0.303556	10.1001	4.70315	4.60459
unclassified_Muribaculaceae_1	0.098557	0.22471	0.173461	0.098557	0.169518	0.181345	0.256249	0.898841	0.658362	0.043365	0.804226	0.559804	0.098557	0.307498	0.236537	0.212883	0.240479	0.319325	0.32721	0.386344	0.181345	0.445478	0.453363	0.287787	0.039423	0.77663	0.208941	0.268075	0.50067	0.228653	0.094615	0.417882	0.201057	1.18268	0.41394	0.469132	0.063077	0.752976	0.216826	0.047307	0.260191	0.441536	0.031538	0.145865	0.070961	0.094615	0.134038	0.090673	0.027596
unclassified_Muribaculaceae_2	0	0	0.015769	0.015769	0	0	0.18923	0	1.18663	0.007885	0.027596	0.007885	0.055192	0.05125	0.094615	0.027596	0.122211	0.063077	0.023654	0.197114	0.067019	0.244422	0.201057	0.055192	0	0.027596	0.532208	0.011827	0.05125	0.283845	0.003942	0	0.043365	0.019711	0.043365	0.003942	0.019711	0.130095	0.067019	0.003942	0.007885	0	0	0	0.023654	0.027596	0.019711	0	0
unclassified_Muribaculaceae_3	0.003942	0.63865	0.630766	3.80825	0.406055	0.390286	3.01979	2.08547	3.11835	0.898841	1.02894	0.930379	0.918552	0.256249	0.291729	1.67547	0.5874	0.957975	1.67153	0.583458	1.17086	2.51124	0.96586	1.50201	0.622881	1.59662	1.18268	0.177403	0.32721	0.003942	1.3049	0.425767	0.098557	0.346921	0.27596	0.650477	0.08673	0.567689	1.3522	0.122211	0.630766	0.650477	1.80951	1.65182	0.339037	4.4469	0.007885	0	2.11701
unclassified_Muribaculaceae_4	0	0	0	0	0	0	0	0	0	0	0.05125	0.003942	0.05125	0.070961	0	0	0.019711	0.007885	0	0.023654	0.019711	0.027596	0.063077	0.015769	0	0.019711	0.011827	0	0.023654	0.007885	0.003942	0.063077	0.003942	0	0	0	0.015769	0.027596	0.015769	0	0.015769	0.003942	0	0	0	0	0	0	0
unclassified_Muribaculaceae_5	0	0.043365	0	1.29307	0.015769	0.922495	0.023654	0.232595	1.39557	0.05125	0.027596	0.043365	0.039423	0.019711	0.366633	0.035481	4.26161	1.41528	0.015769	5.12103	1.20634	0	3.40219	1.46653	0.023654	3.59931	0.035481	0.595285	2.06576	0.5874	0.035481	3.09469	0.059134	0.011827	0	0.015769	0.003942	1.65182	0.011827	0.007885	0.6899	0.007885	0.18923	0.666246	0	0	0	0.003942	0
unclassified_Muribaculaceae_6	1.06442	1.59662	1.7898	0.094615	1.34826	0.894899	0.145865	0.331152	1.50595	0.082788	0.595285	0.883072	0.682015	1.81739	0.859418	0.047307	0.36269	0.098557	0.067019	0.409998	0.090673	0.248364	0.547978	0.398171	0.13798	0.86336	1.01711	0.141922	2.05393	1.54932	0.378459	1.97508	0.331152	1.09596	1.64787	1.78191	0.46519	1.17086	0.693842	0.303556	0.745092	0.421824	0.126153	0.055192	0.563747	0.023654	0.023654	0.043365	0.031538
unclassified_Muribaculaceae_7	1.85287	2.89758	2.49152	2.15643	3.66633	2.18797	2.48364	2.95277	5.47978	0.993456	7.30505	3.05133	0.764803	5.25112	1.64393	3.17354	1.11961	1.41922	3.60719	1.44682	1.15509	3.67815	1.60057	1.52566	0.508555	3.16566	1.99874	0.756919	1.85287	1.43105	0.934322	2.28653	1.16297	1.09596	1.9672	1.94749	0.883072	1.90807	1.60451	1.04471	0.607112	1.55326	1.08413	2.02633	0.437594	4.0369	3.51258	2.3496	1.04471
unclassified_Muribaculaceae_8	0.930379	4.10392	3.2721	1.84499	0.745092	5.46795	2.81873	9.28802	1.6873	0.197114	3.86738	2.6847	1.24182	4.97516	1.77403	2.96854	5.2117	5.35757	4.17488	6.13814	4.32074	4.30892	7.58101	4.70315	0.236537	6.30766	1.65576	5.77939	6.96207	3.12229	1.22605	4.88843	6.19333	2.40874	1.46653	1.32461	1.04471	1.34432	1.04471	1.57691	4.01719	3.83979	3.94623	3.87527	0.244422	2.85816	4.92391	1.88441	1.38374
unclassified_Muribaculaceae_9	0.039423	0.197114	0.540093	0.244422	0.130095	0.059134	0.232595	0.197114	0.634708	0.007885	0.067019	0.102499	0.027596	0.070961	0.007885	0.055192	0.149807	0.059134	0.122211	0.181345	0.201057	0.18923	0.291729	0.319325	0.019711	0.063077	0.047307	0.035481	1.01317	0.496728	0.039423	0.149807	0.098557	0.315383	0.090673	0.059134	0.118269	0.169518	0.078846	0.011827	0.169518	0.181345	0.011827	0.08673	0.003942	0.003942	0.201057	0.185287	0.047307
Muribaculum_1	0	0.011827	0.011827	0	0.015769	0.015769	0.094615	0.023654	1.79768	0.007885	0.031538	0.098557	0.007885	0.011827	0.003942	0.102499	0.059134	0.067019	0.106442	0.023654	0.031538	0.350863	0.063077	0.031538	0.003942	0.011827	0	0.003942	0.007885	0.015769	0.003942	0.023654	0.003942	0	0.003942	0.015769	0	0.007885	0.019711	0.003942	0.007885	0.003942	0.007885	0.027596	0.067019	0.161634	0.193172	0.098557	0.035481
Muribaculum_2	0.547978	1.62028	1.93566	1.03288	1.28519	1.53749	1.04865	1.63605	0.153749	0.067019	0.335094	0.764803	0.323267	0.55192	0.55192	0.705669	0.859418	1.16297	1.46259	1.22211	1.64393	1.21028	1.4823	1.4547	0.035481	0.713554	0.851534	1.69912	1.81739	0.792399	0.441536	1.13932	0.114326	0.082788	1.34432	0.894899	0.059134	0.607112	0.894899	0.027596	1.79768	2.36143	0.780572	1.35615	0.130095	0.575574	1.52172	0.461247	0.331152
Neglecta	0.114326	0.204999	0.22471	0.003942	0.031538	0	0.027596	0.003942	0.035481	0.406055	0.070961	0.248364	0.299614	0.035481	0.098557	0.232595	0.311441	0.315383	0.13798	0.295671	0.283845	0.220768	0.181345	0.536151	0.303556	0.070961	0.323267	0.08673	0.019711	0.035481	0.291729	0.094615	0.220768	0.070961	0.370575	0.114326	0.50067	0.145865	0.36269	0.122211	0.122211	0.268075	0.394228	0.173461	0.153749	0.583458	0.145865	0.256249	0.563747
Odoribacter_1	0.106442	0.059134	0.070961	0.098557	0.070961	0.074903	0.153749	0	0.019711	0.114326	0.437594	0.070961	0.193172	0.228653	0.106442	0.197114	0.27596	0.204999	0.173461	0.22471	0.031538	0.264133	0.378459	0.295671	0.169518	0.145865	0.055192	0.035481	0.067019	0.094615	0.059134	0.488843	0.27596	0.098557	0.134038	0.035481	0.149807	0.311441	0.015769	0.197114	0.232595	0.122211	0.027596	0.063077	0.177403	0.311441	0.425767	0.346921	0.264133
Odoribacter_2	5.2117	2.28258	2.20768	2.01845	1.17086	1.34038	0.082788	0.023654	0	0	0	0	0	0	0	0	0	0	0	0	0	0	0	0	0	0	0	0	0	0	0	0	0	0	0	0	0	0	0	0	0	0	0.003942	0	0	0.165576	1.65182	3.757	0
Odoribacter_3	0.102499	0.043365	0.015769	0.118269	0.015769	0	0.173461	0.003942	0.232595	0.130095	0.098557	0.098557	0.126153	0.05125	0.070961	0.181345	0.165576	0.193172	0.181345	0.110384	0	0.197114	0.303556	0.102499	0.039423	0.122211	0.090673	0.035481	0.043365	0.106442	0.082788	0.074903	0.177403	0.031538	0.043365	0.019711	0.244422	0.074903	0.110384	0.106442	0.035481	0.031538	0.05125	0.007885	0.031538	0.228653	0.331152	0.457305	0.153749
Olsenella	0.08673	0.91461	0.831822	0.090673	0.114326	0.094615	0.157691	1.3522	0.035481	0.023654	0	0.027596	0.043365	0.023654	0.055192	0.650477	1.72672	0.240479	0.977687	0.985571	0.228653	0.678073	1.86864	0.161634	0.011827	0.346921	0.13798	1.7622	15.0832	0.961918	0.039423	0.44942	0.169518	0.228653	0.41394	0.228653	0	0.035481	0.181345	0.047307	0.780572	0.350863	0.386344	1.42317	0.003942	1.20634	0.457305	0.08673	0.177403
Oscillibacter_1	0.015769	0.011827	0.011827	0.003942	0	0.011827	0.067019	0	0	0.043365	0	0.031538	0.074903	0.007885	0.015769	0.007885	0.003942	0.015769	0.023654	0.063077	0.015769	0.015769	0.003942	0.015769	0.067019	0.003942	0.007885	0.011827	0.003942	0.003942	0.003942	0	0.007885	0.003942	0.05125	0	0.05125	0.003942	0.011827	0.039423	0.035481	0.015769	0	0.003942	0	0.011827	0.035481	0.063077	0
Oscillibacter_2	0.015769	0.011827	0.027596	0.074903	0.094615	0.023654	0.015769	0	0.003942	0.019711	0.019711	0.015769	0.003942	0	0.003942	0.003942	0.003942	0.007885	0.003942	0.015769	0	0.011827	0	0.015769	0	0	0.05125	0	0	0	0	0.003942	0	0.003942	0.003942	0.003942	0.019711	0	0.003942	0.019711	0.035481	0.011827	0.031538	0.011827	0.019711	0.003942	0.003942	0.078846	0
Oscillibacter_3	0.102499	0.122211	0.047307	0.555862	0.346921	0.145865	0.77663	0	0.346921	0.658362	0.201057	0.252306	0.252306	0.098557	0.074903	0.339037	0.32721	0.599227	0.220768	0.674131	0.768746	0.398171	0.366633	0.843649	0.406055	0.055192	0.141922	0.078846	0.023654	0.268075	0.733265	0.161634	0.409998	0.642592	1.28124	0.055192	1.14326	0.173461	0.090673	0.528266	0.204999	0.240479	0.248364	0.177403	0.090673	1.05653	0.339037	1.10778	0.63865
Oscillibacter_4	0.264133	0.145865	0.161634	0.141922	0.204999	0.094615	0.149807	0	0.039423	0.13798	0.019711	0.027596	0.078846	0.027596	0.011827	0	0.055192	0.015769	0.011827	0.035481	0.039423	0.011827	0.019711	0.039423	0.165576	0	0.067019	0.035481	0	0.027596	0.102499	0.019711	0.015769	0.003942	0.070961	0.003942	0.118269	0.023654	0.015769	0.059134	0.023654	0.039423	0.070961	0.055192	0.011827	0.078846	0.055192	0.110384	0.019711
Parabacteroides	0.023654	0.05125	0.047307	0.047307	0.019711	0.035481	0.082788	0.011827	0.031538	0.003942	0.386344	0.078846	0.134038	0.457305	0.027596	0.003942	0.350863	0.023654	0.031538	0.157691	0.007885	0.181345	0.208941	0.090673	0.015769	0.283845	0.067019	0.011827	0.350863	0.122211	0.043365	0.291729	0.161634	0.015769	0.185287	0.067019	0.070961	0.208941	0.055192	0.074903	0.098557	0.055192	0.102499	0.011827	0.070961	0.011827	0.090673	0.003942	0.067019
Parabacteroides_diastonis_cluster	0.110384	0.122211	0.153749	0.122211	0.287787	0.078846	0.181345	0.039423	0.177403	0.05125	0.177403	0.232595	0.559804	0.536151	0.654419	0	0.169518	0.047307	0	0.122211	0.031538	0.067019	0.134038	0.204999	0.027596	0.106442	0.303556	0.047307	0.204999	0.36269	0.094615	0.244422	0.13798	0.134038	0.204999	0.323267	0.283845	0.173461	0.287787	0.039423	0.074903	0.023654	0.153749	0.019711	0.394228	0.031538	0.015769	0.05125	0.063077
Parabacteroides_merdae_cluster	0	0	0	0	0	0	0	0	0	0	0	0	0	0	0	0	0	0	0	0	0	0	0	0	0	0	0	0	0	0	0	0	0	0.003942	0	0	0	0	0	0	0	0	0	0	0	0	0	0	0
Paraburkholderia	0	0	0	0	0	0	0	0	0	0	0	0	0	0	0	0	0	0	0	0	0	0	0	0	0	0	0	0	0	0	0	0	0	0	0	0	0	0	0	0	0	0	0	0	0	0	0	0	0
Paraburkholderia_caribensis/terricola	0	0	0.007885	0	0	0	0	0	0	0	0.007885	0	0	0	0	0	0	0	0	0	0	0	0	0	0	0	0	0	0	0	0	0	0	0	0	0	0	0	0	0	0	0	0	0	0	0	0	0	0
Paramuribaculum	1.52961	2.01451	1.84893	0	0	0	0	0	0	0.425767	1.52961	0.942206	0.662304	3.8319	1.19451	1.64787	1.90018	2.50335	2.07758	2.23133	1.88441	2.4797	1.83316	1.98691	0.114326	2.61374	1.9948	2.87393	3.64267	1.71489	1.28124	2.6295	1.53749	2.69652	3.02767	0.654419	0.457305	2.732	0.27596	1.77797	2.06182	1.67547	2.44027	2.74777	1.46653	3.00796	2.62556	1.50989	0.63865
Parasutterella	1.09201	0.954033	0.922495	0.618939	1.18663	1.22211	0.41394	0.082788	0.05125	0.031538	0.011827	0.145865	0.291729	0.244422	0.256249	0.666246	1.01711	0.126153	0.973744	0.563747	0.05125	0.74115	0.169518	0.13798	0.394228	0.201057	0.078846	1.26942	2.23922	0.812111	0.339037	0.626823	0.031538	0.374517	0.295671	0.378459	0.32721	0.098557	0.193172	0.244422	0.86336	0.512497	2.85816	1.10384	1.84499	0.658362	1.15509	0.41394	0.350863
unclassified_Peptococcaceae_1	0.007885	0.011827	0.067019	0	0.043365	0.011827	0.007885	0	0	0.019711	0.011827	0.019711	0	0.007885	0	0.003942	0.027596	0.015769	0	0.007885	0.011827	0	0.027596	0.019711	0.015769	0	0.007885	0.003942	0.003942	0.027596	0	0	0.007885	0	0	0	0.003942	0	0.019711	0	0.023654	0.023654	0	0.003942	0	0	0.003942	0.035481	0.007885
Phocaeicola_dore	0	0	0	0	0	0	0	0	0	0	0	0	0	0	0	0	0	0	0	0	0	0	0	0	0	0	0.003942	0	0	0	0	0.003942	0	0	0	0	0	0	0.003942	0.007885	0	0	0	0	0	0	0	0	0
Phocaeicola_massiliensis	0	0	0	0.003942	0	0	0	0	0	0	0	0	0	0	0	0	0	0	0	0	0	0	0	0	0	0	0	0	0	0	0	0	0	0	0	0	0	0	0	0	0	0	0	0	0	0	0	0	0
Phocaeicola_vulgatus_cluster	0	0	0	0	0	0	0	0	0	0	0	0	0	0.003942	0	0	0	0	0	0	0	0	0	0	0	0	0	0	0	0	0	0	0	0	0.007885	0	0	0	0	0.011827	0	0	0	0	0	0	0	0	0
Prevotella_1	0.003942	0.047307	0.035481	0.039423	0.011827	0.114326	0.130095	0.023654	0	0.055192	0.382402	0.169518	0.114326	0.370575	0.212883	0.043365	0.350863	0.303556	0.039423	0.425767	0.386344	0.185287	0.331152	0.350863	0.011827	0.212883	0.193172	0	0	0.039423	0.007885	0.011827	0.118269	0.22471	0.268075	0.067019	0.067019	0.114326	0.220768	0.094615	0.035481	0.019711	0.003942	0	0	0.003942	0.145865	0.110384	0.055192
Prevotella_2	0	0	0	0	0	0	0	0	0	0	0	0	0	0	0	0	0	0	0	0	0	0	0	0	0	0	0	0	0	0	0	0	0	0	0	0	0	0	0	0	0	0	0	0	0	0	0	0	0
Prevotella_3	0.287787	2.49547	4.90815	5.55074	11.6337	6.11054	4.41142	0.130095	6.9739	0.63865	5.96468	11.6731	5.96073	7.37601	11.1448	0.157691	5.50343	5.0067	0.007885	3.47709	4.84901	0.437594	2.82268	11.271	1.62422	8.77947	14.3026	0.260191	0.082788	2.20374	3.73729	1.50595	1.72278	7.37601	3.14989	7.33659	8.42466	11.2355	11.4129	9.94244	0.997398	0.717496	0.05125	0	0.003942	0.007885	0.094615	0.579516	0
Prevotella_copri_cluster	0.011827	0	0.003942	0	0	0	0	0	0	0	0	0	0	0	0	0	0	0	0	0	0	0	0	0	0	0	0	0	0	0	0	0	0	0	0	0	0	0	0	0	0	0	0	0	0	0	0	0	0
Prevotellamassilia	0	0	0	0	0	0	0	0	0	0	0	0	0	0	0	0	0	0	0	0	0	0	0	0	0	0	0	0	0	0	0	0	0	0	0	0	0	0	0	0	0	0	0	0	0	0	0	0	0
Pseudomonas_aeruginosa	0	0	0	0	0	0	0	0	0.082788	0	0	0.003942	0	0	0	0	0	0	0	0	0	0	0	0	0	0	0	0	0	0	0	0	0	0	0	0	0	0	0	0	0	0	0	0	0	0	0	0	0
Pseudomonas_tolaasii/poae	0	0	0	0	0	0	0	0	0	0	0	0	0	0	0	0	0	0	0.003942	0	0	0	0	0	0	0	0	0	0	0	0	0	0	0	0	0	0	0	0.003942	0	0	0	0	0	0	0	0	0	0
Ralstonia_pickettii/detusculanense/insidiosa	0	0	0	0	0	0	0	0	0	0	0.003942	0	0.011827	0	0	0	0	0	0	0	0	0	0	0	0	0	0	0	0	0	0	0	0	0	0	0	0	0	0	0	0	0	0	0	0	0	0	0	0
Ralstonia_solanacearum	0	0	0	0	0	0	0.007885	0.007885	0.003942	0	0	0	0	0	0	0	0	0	0	0	0	0	0	0	0	0	0	0	0	0	0	0	0	0	0	0	0	0	0	0	0	0	0	0	0	0.023654	0.019711	0.003942	0.003942
Raoultella/Enterobacter_aerogenes/Klebsiella_pneumoniae_cluster	0	0	0	0	0	0	0	0	0	0	0	0	0	0	0	0	0	0	0	0	0	0	0	0	0	0	0	0	0	0	0	0	0	0	0	0	0	0	0	0	0	0	0	0	0	0	0	0	0
unclassified_Rikenellaceae	0.244422	0.409998	0.370575	0.480959	0.232595	0.043365	0.524324	0.003942	0.201057	0.544035	0.283845	0.268075	0.339037	0.425767	0.197114	0.425767	0.264133	0.244422	0.260191	0.157691	0.015769	0.32721	0.654419	0.630766	0.816053	0.279902	0.339037	0.059134	0.122211	0.18923	0.441536	0.145865	0.374517	0.039423	0.236537	0.130095	0.717496	0.197114	0.228653	0.350863	0.13798	0.173461	0.425767	0.122211	0.252306	0.555862	0.260191	0.421824	0.299614
Rodentibacter pneumotropica	0	0	0	0	0	0	0	0	0	0	0	0	0	0	0	0	0	0	0	0	0	0	0	0	0	0	0.011827	0	0	0	0	0	0	0	0	0	0	0	0	0	0	0	0	0	0	0	0	0	0
Romboutsia_ilealis_cluster	0	0	0	0	0	0	0.110384	0.082788	0	0	4.3917	3.88315	0.007885	0.622881	0.193172	0.007885	0	0	0	0	0	0	0	0	0	0	0	0	0	0	0	0	1.44288	0.007885	1.08019	0.070961	0.579516	2.74383	12.02	0.007885	0	0.082788	0	0	0	0	0	0	0
unclassified_Ruminococcaceae_1	0	0	0	0	0	0	0	0	0	0.007885	0	0.023654	0	0.015769	0.003942	0.078846	0.007885	0.043365	0.027596	0.043365	0.082788	0.031538	0.027596	0.023654	0	0.003942	0.015769	0	0	0.003942	0.015769	0	0.035481	0.003942	0.023654	0.031538	0.003942	0	0.023654	0.003942	0	0	0	0	0	0	0	0	0
unclassified_Ruminococcaceae_10	0.015769	0.011827	0.015769	0	0	0.015769	0	0	0.003942	0	0	0.027596	0	0	0.011827	0	0.003942	0	0	0	0.015769	0	0	0	0	0	0.007885	0.003942	0	0.015769	0.003942	0	0.003942	0.023654	0.019711	0.007885	0.007885	0	0	0.003942	0.007885	0.003942	0	0	0	0	0	0.007885	0
unclassified_Ruminococcaceae_11	0.102499	0.035481	0.063077	0.015769	0.090673	0.035481	0.074903	0	0.055192	0.007885	0.023654	0.027596	0.031538	0	0.003942	0.015769	0.090673	0.023654	0.011827	0.05125	0.023654	0.015769	0.031538	0.067019	0.003942	0.011827	0	0.003942	0.003942	0.011827	0.011827	0.007885	0.019711	0	0	0	0.011827	0	0	0	0.003942	0.019711	0	0	0.003942	0.019711	0.027596	0.039423	0.019711
unclassified_Ruminococcaceae_12	0.232595	0.035481	0.047307	0.023654	0.043365	0.023654	0.015769	0	0.007885	0.023654	0	0.019711	0.035481	0.007885	0.007885	0	0.019711	0.007885	0	0.007885	0.003942	0	0	0	0.070961	0.007885	0.027596	0.019711	0.007885	0.027596	0.015769	0.019711	0.082788	0.007885	0.078846	0.035481	0.011827	0.011827	0.019711	0	0.019711	0.035481	0.05125	0.011827	0.019711	0	0	0.015769	0.003942
unclassified_Ruminococcaceae_13	0.303556	0.070961	0.047307	0	0	0	0.039423	0.003942	0.007885	0.102499	0.067019	0.027596	0.035481	0	0.031538	0.031538	0.015769	0.05125	0.015769	0.003942	0.015769	0.011827	0.007885	0.055192	0.074903	0.007885	0.047307	0	0.007885	0.039423	0.015769	0.019711	0.023654	0.019711	0.082788	0.023654	0.074903	0.011827	0.019711	0.039423	0.023654	0.074903	0.015769	0.027596	0.035481	0.055192	0.011827	0.055192	0.027596
unclassified_Ruminococcaceae_14	0.232595	0.094615	0.122211	0.015769	0.342979	0.067019	0.078846	0	0.007885	0.256249	0.130095	0.098557	0.090673	0.019711	0.027596	0.05125	0.106442	0.122211	0.047307	0.110384	0.055192	0.05125	0.078846	0.141922	0.082788	0.067019	0.055192	0.027596	0	0.031538	0.007885	0.098557	0.18923	0.110384	0.161634	0.047307	0.208941	0.05125	0.106442	0.059134	0.193172	0.197114	0.047307	0.067019	0.070961	0.039423	0.059134	0.165576	0.090673
unclassified_Ruminococcaceae_15	0	0.019711	0.05125	0	0.011827	0.003942	0.003942	0	0	0	0.019711	0.023654	0.007885	0.015769	0	0.015769	0.067019	0.055192	0.003942	0.067019	0.039423	0.011827	0.011827	0.027596	0	0.035481	0.019711	0.007885	0.015769	0.031538	0.011827	0.031538	0.027596	0.063077	0.094615	0.027596	0.027596	0.074903	0.035481	0	0.070961	0.019711	0	0	0	0.011827	0.003942	0.007885	0
unclassified_Ruminococcaceae_16	0.003942	0.023654	0.027596	0	0.007885	0	0.007885	0	0	0	0	0.003942	0	0	0	0	0	0	0	0	0	0	0	0	0	0	0	0	0	0	0	0	0	0	0	0	0	0	0	0	0	0	0	0	0	0	0	0.007885	0
unclassified_Ruminococcaceae_17	0.567689	0.547978	1.00528	0.544035	0.492786	0.938264	0.469132	0.015769	0.05125	1.06048	0.248364	0.256249	0.240479	0.067019	0.027596	0.307498	0.461247	0.323267	0.114326	0.390286	0.145865	0.13798	0.303556	0.445478	0.421824	0.074903	0.185287	0.169518	0.039423	0.201057	0.157691	0.126153	0.204999	0.311441	0.354806	0.043365	0.378459	0.126153	0.102499	0.386344	0.185287	0.532208	0.248364	0.264133	0.126153	0.441536	0.457305	0.934322	0.141922
unclassified_Ruminococcaceae_18	0.059134	0.059134	0.204999	0.035481	0.027596	0.067019	0.011827	0.007885	0.043365	0.08673	0.027596	0.05125	0.177403	0.003942	0.043365	0	0.039423	0.035481	0	0.019711	0.003942	0.019711	0.035481	0.007885	0.074903	0.007885	0.067019	0.039423	0	0.055192	0.023654	0.007885	0.074903	0	0	0	0.003942	0.015769	0.05125	0	0.047307	0.082788	0.011827	0	0	0.003942	0.019711	0.039423	0.011827
unclassified_Ruminococcaceae_19	0.070961	0.102499	0.078846	0.169518	0.532208	0.031538	0.165576	0	0.007885	0.571631	0.173461	0.193172	0.350863	0.047307	0.039423	0.110384	0.315383	0.197114	0.149807	0.386344	0.122211	0.149807	0.18923	0.149807	0.303556	0.019711	0.031538	0.043365	0.007885	0.055192	0.130095	0.059134	0.130095	0.212883	0.311441	0.102499	0.252306	0.043365	0.177403	0.264133	0.315383	0.134038	0.44942	0.043365	0.027596	0.122211	0.031538	0.035481	0.090673
unclassified_Ruminococcaceae_2	0	0	0	0	0	0	0	0	0	0	0	0	0	0	0.003942	0.015769	0.074903	0.059134	0.047307	0.039423	0.067019	0.039423	0.090673	0.126153	0.003942	0.007885	0	0	0.007885	0.019711	0.011827	0.063077	0.019711	0	0	0	0.007885	0.003942	0.011827	0.015769	0.003942	0.015769	0	0	0	0	0	0	0
unclassified_Ruminococcaceae_20	0.003942	0	0.007885	0	0	0	0.003942	0	0	0	0.007885	0.003942	0	0.003942	0	0	0.003942	0	0.011827	0	0	0	0	0.007885	0.007885	0	0	0.011827	0	0.007885	0	0	0.019711	0	0.047307	0	0.027596	0.015769	0	0.007885	0.019711	0	0	0.003942	0	0	0	0	0
unclassified_Ruminococcaceae_21	0.007885	0	0.015769	0	0	0.003942	0.007885	0	0	0	0	0.003942	0	0	0.011827	0	0	0	0	0.003942	0	0	0.003942	0	0	0	0	0.019711	0	0.023654	0	0	0	0	0.015769	0	0	0.003942	0	0	0	0	0	0	0	0	0	0	0
unclassified_Ruminococcaceae_22	0	0	0	0	0	0	0	0	0	0	0	0.05125	0	0	0	0	0	0	0	0	0	0	0	0	0	0	0	0	0	0	0	0	0	0	0	0	0	0	0.007885	0	0	0	0	0	0	0	0	0	0
unclassified_Ruminococcaceae_3	0	0	0	0	0	0	0	0	0	0	0	0	0	0	0	0	0.031538	0	0	0.035481	0.027596	0	0.007885	0.003942	0	0	0	0	0	0	0	0	0	0	0	0	0	0	0	0	0	0	0	0	0	0	0	0	0
unclassified_Ruminococcaceae_4	0.44942	0.098557	0.063077	0	0	0	0	0	0	0.228653	0.36269	0.08673	0.141922	0.039423	0.027596	0.074903	0.05125	0.023654	0.031538	0.003942	0.090673	0.063077	0.078846	0.043365	0.370575	0.043365	0.019711	0.023654	0.011827	0.015769	0.110384	0.067019	0.157691	0.039423	0.078846	0.023654	0.319325	0.047307	0.070961	0.055192	0.090673	0.019711	0	0	0.007885	0.287787	0.335094	0.145865	0.059134
unclassified_Ruminococcaceae_5	1.68336	0.307498	0.496728	0.678073	2.40085	0.299614	0.764803	0.161634	1.70307	1.94355	2.02239	0.161634	0.039423	0.114326	0.063077	0.437594	0.307498	0.181345	0.074903	0.047307	0.193172	0.268075	0.260191	0.264133	1.65182	0.003942	0.169518	0.41394	0.007885	0	0.059134	0.130095	0.591343	0.043365	0.019711	0.027596	1.32461	0.094615	0.248364	0.193172	0.713554	0.043365	0.145865	1.00923	0.295671	1.05259	0.055192	0.808168	1.67153
unclassified_Ruminococcaceae_6	0.059134	0.011827	0.015769	0	0.011827	0.015769	0.039423	0.011827	0.070961	0.007885	0.070961	0.067019	0.007885	0.007885	0.031538	0.007885	0.031538	0.043365	0	0.003942	0.043365	0	0.011827	0	0.011827	0	0.023654	0.015769	0.003942	0.019711	0	0.023654	0.070961	0	0.015769	0.023654	0.007885	0.007885	0.043365	0.031538	0.015769	0.063077	0.015769	0.011827	0.007885	0.039423	0.039423	0.035481	0.031538
unclassified_Ruminococcaceae_7	0.05125	0.039423	0.027596	0.015769	0.134038	0.063077	0.114326	0.011827	0.027596	0.118269	0.047307	0.027596	0.082788	0.003942	0.007885	0.007885	0.027596	0.070961	0.015769	0.078846	0.082788	0.039423	0.019711	0.074903	0.063077	0	0.043365	0	0	0.043365	0.039423	0.019711	0.031538	0.027596	0.059134	0.031538	0.047307	0.003942	0.011827	0.035481	0.023654	0.08673	0.019711	0.031538	0.015769	0.157691	0.027596	0.114326	0.082788
unclassified_Ruminococcaceae_8	0	0.094615	0.102499	0	0.019711	0.019711	0.067019	0	0.173461	0	0.007885	0.011827	0.011827	0.031538	0.019711	0.003942	0.504612	0.027596	0	0.185287	0.059134	0.082788	0.236537	0.090673	0	0.169518	0.070961	0.007885	0.106442	0.05125	0	0.228653	0.035481	0	0.035481	0	0	0.011827	0.019711	0	0.043365	0.007885	0.007885	0	0	0.003942	0.055192	0.031538	0
unclassified_Ruminococcaceae_9	0	0	0	0	0	0	0	0	0	0	0	0	0	0	0	0	0	0	0	0	0	0	0	0	0	0	0	0	0	0	0	0	0	0	0	0	0	0	0	0	0	0	0	0	0	0	0	0	0
Ruminococcus	0	0	0	0	0	0	0	0	0	0	0	0	0	0	0	0	0	0	0	0	0	0	0	0	0	0	0	0	0	0	0	0	0	0	0	0	0	0	0	0	0	0	0	0	0	0	0	0	0
Ruthenibacterium	0.015769	0.074903	0.114326	0	0	0	0	0	0	0	0	0.027596	0	0	0	0	0	0	0	0	0	0	0	0	0	0	0	0	0	0	0	0	0	0	0	0	0	0	0.003942	0	0	0	0	0	0	0	0	0	0
Saccharibacteria_genera_incertae_sedis_2	0.055192	0.059134	0.193172	0.122211	0.898841	0.145865	0.283845	0.453363	0.015769	0.36269	0.299614	0.544035	0.177403	0.654419	0.110384	0.480959	0.504612	0.256249	0.488843	0.780572	2.27076	0.370575	0.36269	1.04076	0.563747	0.398171	0.082788	0.05125	0.141922	0.260191	0.27596	0.504612	1.99874	0.890956	0.760861	0.516439	0.670188	0.248364	0.370575	0.571631	0.169518	0.508555	0.007885	0.027596	0.011827	0.078846	0.141922	0.240479	0.023654
Schaedlerella	2.80691	0.536151	0.926437	0.44942	0.86336	0.228653	0.299614	0.019711	0.591343	0.425767	0.094615	0.169518	0.090673	0.019711	0.027596	0.122211	0.177403	0.18923	0.067019	0.346921	0.295671	0.078846	0.110384	0.220768	0.130095	0	0.011827	0.019711	0.003942	0.059134	0.082788	0.019711	0.039423	0.299614	0.441536	0.193172	0.019711	0.023654	0.252306	0.031538	0.059134	0.204999	0.390286	0.094615	0.059134	0.823938	0.05125	0.398171	1.11172
Staphylococcus_aureus	0	0	0	0	0.003942	0	0	0	0	0	0	0	0	0	0	0	0	0	0	0	0	0	0	0	0	0	0	0	0	0	0	0	0	0	0	0.019711	0	0	0	0	0	0	0	0	0	0	0	0	0
Staphylococcus_saprophiticus/xylosus	0	0	0	0	0	0	0	0	0	0	0	0.019711	0	0	0	0	0	0	0	0	0	0.023654	0.003942	0	0	0.019711	0	0	0	0	0	0	0	0	0	0	0	0	0.019711	0	0	0	0	0	0.031538	0	0.059134	0	0
Staphylococcus_saprophyticus/xylosus	0.007885	0	0	0	0	0	0	0	0	0	0	0.208941	0	0	0.074903	0.05125	0	0	0	0	0.027596	0.212883	0.003942	0.055192	0.023654	0.078846	0	0	0.035481	0	0	0	0	0	0	0.003942	0	0	0.118269	0	0	0	0	0	0.074903	0	0.228653	0	0
Streptococcus_1	0.023654	0.05125	0.019711	0.007885	0.043365	0.027596	0.027596	0.110384	0.031538	0	0.035481	0.05125	0.003942	0.047307	0.05125	0.007885	0	0	0	0.011827	0.031538	0.015769	0.011827	0.011827	0	0.055192	0.015769	0	0.035481	0	0.003942	0.019711	0.003942	0.015769	0.007885	0.015769	0	0.011827	0.090673	0.003942	0.031538	0.003942	0	0.019711	0.059134	0.011827	0	0	0
Streptococcus_2	0	0	0	0	0	0	0	0.007885	0.023654	0	0.003942	0	0	0	0	0.007885	0.011827	0.011827	0	0.007885	0	0	0	0.003942	0	0	0.003942	0	0.003942	0	0	0	0.007885	0	0	0	0	0	0	0	0.007885	0	0	0.007885	0.003942	0	0	0.003942	0.003942
Streptococcus_dysgalactiae	0	0	0	0	0	0	0	0	0	0	0	0	0	0	0	0	0	0	0	0	0	0	0	0	0	0	0	0	0	0	0	0	0	0	0	0	0	0	0	0	0	0	0	0	0	0	0	0	0
Sutterella	0	0	0	0	0	0	0	0	0	0	0	0	0	0	0	0	0	0	0	0	0	0	0	0	0	0	0	0	0	0	0	0	0	0	0	0	0	0	0	0	0	0	0	0	0	0	0	0	0
Sutterella_wadsworthensis	0	0	0	0	0	0	0	0	0	0	0	0	0	0	0.003942	0	0	0	0.007885	0	0	0	0	0	0	0	0	0	0	0	0	0	0	0	0	0	0	0	0	0	0	0	0	0	0	0	0	0	0
Turicibacter	0.003942	0.240479	1.26153	0	0	10.5495	0.003942	6.60727	0.019711	0.035481	2.64921	10.1159	0.007885	0.070961	0.019711	6.07506	0.287787	0.007885	4.94362	3.41402	0	1.95143	1.62028	0.035481	0	4.92391	0.015769	0	1.02499	4.55334	0.019711	8.43255	16.0175	0.090673	8.59418	8.8662	0.409998	2.53883	0.185287	0.027596	7.10794	4.71891	0.003942	0	0	0	0	0	0
Turicimonas	0	0	0	0	0	0	0	0	0	0	0	0	0	0	0	0	0	0	0	0	0	0	0	0	0	0	0	0	0	0	0	0	0	0	0	0	0	0	0	0	0	0	0	0	0	0	0	0	0
Ureaplasma	0	0	0	0	0	0	0	0	0	0	0	0	0	0	0	0	0	0	0	0	0	0	0	0	0	0	0	0	0	0	0	0	0	0	0	0	0	0	0	0	0	0	0.003942	0.291729	0.078846	0.043365	0.149807	0	0.007885
Ureaplasma_urealyticum/parvum	0	0	0	0	0	0	0	0	0	0	0	0	0	0	0	0	0	0	0	0	0	0	0	0	0	0	0	0	0	0	0	0	0	0	0	0	0	0	0	0	0	0	0	0	0	0	0	0	0
Vampirivibrio	0	0	0.007885	0.011827	0	0.007885	0.011827	0	0.003942	0	0	0.007885	0	0	0	0	0.047307	0.007885	0.031538	0.134038	0.047307	0.035481	0.007885	0.074903	0	0.05125	0.011827	0.015769	0.003942	0.039423	0.007885	0.019711	0.047307	0.007885	0.007885	0.019711	0.003942	0.007885	0	0.011827	0.015769	0.003942	0	0	0	0.027596	0.031538	0.283845	0.007885
Winkia_europaeus_cluster	0	0	0	0	0	0	0	0	0	0	0	0	0	0	0	0	0	0	0	0	0	0	0	0	0	0	0	0	0	0	0	0	0	0	0	0	0	0	0	0	0	0	0	0	0	0	0	0	0
Mutant	KC	KC	KC	KC	KC	KC	KPC	KPC	KPC	KPC	KPC	KPC	KPC	KPC	KPC	Cre	Cre	Cre	Cre	Cre	Cre	Cre	Cre	Cre	KPC	KPC	KPC	KPC	KPC	KPC	KC	KC	KC	KC	KC	KC	KPC	KPC	KPC	KC	KC	KC	KPC	KPC	KPC	Cre	Cre	Cre	Cre
time	1	2	3	1	2	3	1	2	3	1	2	3	1	2	3	1	2	3	1	2	3	1	2	3	1	2	3	1	2	3	1	2	3	1	2	3	1	2	3	1	2	3	1	2	3	1	2	3	1
sex	M	M	M	F	F	F	M	M	M	F	F	F	F	F	F	M	M	M	M	M	M	M	M	M	M	M	M	M	M	M	M	M	M	F	F	F	F	F	F	M	M	M	M	M	M	M	M	M	F
[truncated: 142 more columns]

## Sheet: genera
Table S2b: Relative abundance of genera across all 191 fecal samples
	1_KC_1_ M_20	1_KC_2_ M_20	1_KC_3_ M_20	2_KC_1_ F_10	2_KC_2_ F_10	2_KC_3_ F_10	21_KPC_1_ M_8	21_KPC_2_ M_8	21_KPC_3_ M_8	A22_KPC_1_ F_30	A22_KPC_2_ F_30	A22_KPC_3_ F_30	A23_KPC_1_ F_30	A23_KPC_2_ F_30	A23_KPC_3_ F_30	A49_Cre_1_ M_31	A49_Cre_2_ M_31	A49_Cre_3_ M_31	A50_Cre_1_ M_31	A50_Cre_2_ M_31	A50_Cre_3_ M_31	A51_Cre_1_ M_31	A51_Cre_2_ M_31	A51_Cre_3_ M_31	A24_KPC_1_ M_32	A24_KPC_2_ M_32	A24_KPC_3_ M_32	A25_KPC_1_ M_32	A25_KPC_2_ M_32	A25_KPC_3_ M_32	A3_KC_1_ M_33	A3_KC_2_ M_33	A3_KC_3_ M_33	A4_KC_1_ F_34	A4_KC_2_ F_34	A4_KC_3_ F_34	A26_KPC_1_ F_30	A26_KPC_2_ F_30	A26_KPC_3_ F_30	A5_KC_1_ M_33	A5_KC_2_ M_33	A5_KC_3_ M_33	27_KPC_1_ M_5	27_KPC_2_ M_5	27_KPC_3_ M_5	52_Cre_1_ M_1	52_Cre_2_ M_1	52_Cre_3_ M_1	53_Cre_1_ F_2
Acetatifactor	3.10652	1.41922	1.1748	0.201057	5.70449	0.839707	0.216826	0.00394228	0	2.11306	0.74115	0.595285	0.839707	0.102499	0.027596	0.161634	0.193172	0.082788	0.358748	0.358748	0.208941	0.307498	0.0630766	0.331152	2.88575	0.0630766	0.0473074	0.0512497	0.0118269	0.177403	0.134038	0.22471	0.796342	1.22211	1.00134	0.141922	2.21556	0.441536	0.591343	1.58874	0.240479	1.22211	0.141922	0.0591343	0	0.236537	0.358748	0.579516	0.110384
Acutalibacter	0.591343	0.204999	0.378459	0.402113	1.1748	0.248364	0.354806	0.0118269	0.165576	0.77663	0.134038	0.118269	0.256249	0.0236537	0.0670188	0.106442	0.169518	0.173461	0.0709611	0.204999	0.173461	0.118269	0.149807	0.244422	0.437594	0.00394228	0.157691	0.0946148	0.00788457	0.0394228	0.173461	0.0315383	0.157691	0.110384	0.279902	0.0788457	0.544035	0.0788457	0.13798	0.18923	0.0788457	0.181345	0.421824	0.216826	0.323267	0.437594	0.118269	0.118269	0.370575
Adlercreutzia	0.733265	0.212883	0.36269	0.74115	0.532208	0.114326	0.473074	0.654419	0.685958	0.307498	0.429709	0.287787	0.484901	0.268075	0.354806	0.461247	0.272018	0.358748	0.370575	0.264133	0.409998	0.370575	0.409998	0.370575	0.331152	0.528266	0.252306	0.185287	0.145865	0.283845	0.240479	0.149807	0.177403	0.201057	0.260191	0.32721	0.216826	0.303556	0.319325	0.13798	0.208941	0.212883	0.571631	0.626823	0.480959	0.469132	0.212883	0.248364	0.477016
Alistipes	1.11961	0.733265	0.788457	2.48364	1.35615	1.09596	1.95143	0.0867303	0.851534	2.76748	0.591343	1.43499	4.2143	1.60451	0.977687	2.53095	2.7872	1.43105	1.4547	1.84105	0.18923	4.91209	2.90941	2.3496	2.97643	1.26547	1.45865	0.508555	0.374517	0.607112	2.30624	1.88047	2.99614	0.370575	1.17874	0.5874	3.6269	0.969802	0.563747	2.12883	0.508555	0.894899	1.5848	0.654419	3.11835	3.67815	2.57037	4.67949	5.4916
Amedibacillus	0	0	0	0.0512497	0.00788457	0.0118269	0.0670188	0.0157691	0.0709611	0.0315383	0	0.0394228	0.082788	0.00788457	0.0315383	0.0197114	0.0315383	0.0354806	0.0236537	0.0118269	0.055192	0.0354806	0.0315383	0.0591343	0.0591343	0.0197114	0.0354806	0.00394228	0.0157691	0	0.0749034	0.0236537	0	0.0157691	0.0236537	0.027596	0.00394228	0.0157691	0	0.0197114	0.0118269	0.00394228	0	0	0	0.0157691	0	0.00394228	0.0157691
Anaerofustis	0	0	0	0	0	0	0	0.00394228	0.0118269	0.0118269	0	0	0	0.00394228	0.00394228	0.0236537	0.00394228	0.027596	0	0.027596	0.0354806	0.00394228	0.00788457	0.00788457	0	0	0	0.00394228	0	0	0	0	0.00788457	0	0	0.0197114	0	0	0	0.00394228	0.00394228	0	0	0	0	0.0236537	0	0	0
Anaeroplasma	0	0	0	0	0	0	0	0	0	0	0	0	0	0	0	0	0	0	0	0	0	0	0	0	0	0	0	0	0	0	0	0	0	0	0	0	0	0	0	0	0	0	0	0	0	0	0	0	0
Anaerostipes	0	0	0	0	0	0	0	0	0	0	0	0	0	0	0.00788457	0	0	0	0	0	0	0	0	0	0	0	0	0	0	0	0	0	0	0	0	0	0	0	0	0	0	0	0	0	0	0	0	0	0
Anaerotignum	2.64133	1.59268	1.13538	1.35615	0.32721	1.85287	0.950091	0.00788457	0.36269	1.66364	0.421824	0.232595	1.85287	0.185287	1.0999	0.177403	0.149807	0.36269	0.291729	0.161634	0.00394228	0.358748	0.382402	0.339037	2.17614	0.319325	0.650477	1.76614	0.0394228	1.52566	0.729323	0.346921	0.784515	0.382402	0.319325	0.0867303	3.83979	0.544035	0.492786	2.02633	1.06442	1.8647	1.13144	1.69518	2.40085	2.67681	0.331152	3.11046	2.10518
Anaerotruncus	0.745092	0.268075	0.13798	0.378459	0.957975	0.540093	0.197114	0.00788457	0.433651	0.768746	0.354806	0.114326	0.575574	0.0985571	0.134038	0.0749034	0.212883	0.212883	0.106442	0.149807	0.181345	0.0591343	0.268075	0.354806	0.55192	0.149807	0.335094	0.185287	0.0354806	0.264133	0.335094	0.185287	0.342979	0.784515	0.433651	0.0946148	1.3522	0.141922	0.283845	0.484901	0.504612	0.954033	1.90807	1.3522	2.14855	0.236537	0.240479	1.30884	0.350863
unclassified_Bacteria	1.64393	0.441536	0.36269	0.445478	1.74249	0.524324	0.492786	0.027596	0.544035	0.685958	1.21422	0.0946148	0.0433651	0	0.00394228	0.0985571	1.19845	0.55192	0.0354806	0.575574	0.800284	0.169518	0.331152	0.816053	0.496728	0.110384	0.264133	0.00788457	0.0197114	0.102499	0.181345	0.283845	0.579516	0.417882	0.721438	0.082788	0.709611	0.279902	0.299614	0.713554	0.666246	0.228653	0.0512497	0.106442	0.0512497	0.027596	0.00394228	0.508555	0.0473074
unclassified_Bacteroidales	0.118269	0.0946148	0.00394228	0.252306	0.0670188	0.110384	0.618939	0.0709611	0.0591343	0.0749034	0.177403	0.252306	0.477016	0.260191	0.445478	0.0157691	0.201057	0.0236537	0.0946148	0.0788457	0.00788457	0.315383	0.118269	0.216826	0.00394228	0.212883	0.220768	0.00788457	0.161634	0.134038	0.00394228	0.32721	0.055192	0.0946148	0.126153	0.0749034	0.240479	0.0946148	0.303556	0.0749034	0.161634	0.0630766	0.082788	0.0512497	0.248364	0.122211	0.477016	0.756919	0.126153
Bacteroides	3.15777	3.29969	3.46921	1.97903	6.00804	4.86478	1.45865	0.260191	6.03958	1.32855	1.95143	4.53363	5.92131	6.64669	6.97784	0.173461	0.547978	0.193172	0.240479	0.378459	0.0709611	1.03682	0.291729	0.354806	0.985571	1.25365	3.41796	1.31672	3.49681	3.89892	0.875187	1.19845	0.792399	0.926437	2.15643	4.47844	1.93172	2.77931	4.30498	1.29307	0.678073	0.311441	2.37326	0.709611	6.70583	0.244422	0.323267	0.642592	1.04865
Bifidobacterium	0	0	0	0	0	0	0.220768	8.73216	0.0197114	0	0	0	0	0	0	0	0	0	0.0236537	0	0.00788457	0	0	0	0	0	0.0788457	0.0394228	4.99488	8.33399	0	0	0	0	0	0	0	0	0.0867303	0.141922	0.0354806	0	0	0	0	3.5244	8.99235	0	0
Bilophila	0.0394228	0.0788457	0.0473074	0.027596	0.13798	0.0670188	0.0157691	0.00394228	0.0749034	0.055192	0.130095	0.0670188	0.232595	0.00394228	0.0394228	0	0.0906726	0.0394228	0.00394228	0.00788457	0	0	0.027596	0.027596	0.0354806	0.0157691	0.110384	0.0197114	0.0118269	0.106442	0.0118269	0.0157691	0.0394228	0.0591343	0.208941	0.0197114	0.153749	0.00394228	0.027596	0.027596	0.153749	0.0788457	0.201057	0.082788	0.0709611	0.0118269	0.0315383	0.082788	0
Blautia	0	0	0	0	0	0	0	0	0	0	0	0	0	0	0	0	0	0	0	0	0	0	0	0	0	0	0	0	0	0	0	0	0	0	0	0	0	0	0	0	0	0	0	0	0	0	0	0	0
Butyricicoccus	0.398171	0.228653	0.311441	0.027596	0.248364	0.173461	0.082788	0.0630766	0.0118269	0.390286	0.0473074	0.0394228	0.208941	0.0236537	0.0749034	0.0236537	0.0788457	0.0236537	0.027596	0.0236537	0.0315383	0.00394228	0.0236537	0.0512497	0.60317	0.0394228	0.0591343	0.0867303	0	0.0354806	0.0946148	0.0197114	0.00788457	0.13798	0.0315383	0.0118269	0.0236537	0.0157691	0.0315383	0.0709611	0.0354806	0.00788457	0.0946148	0.126153	0.0709611	0.0354806	0.0197114	0.0315383	0.122211
Catabacter	0	0.00394228	0.00394228	0	0.0394228	0.00394228	0.0473074	0	0.00394228	0.0946148	0.00394228	0.00788457	0.0473074	0.0236537	0.055192	0.0157691	0.0591343	0.118269	0.177403	0.0867303	0.00394228	0.0591343	0.248364	0.082788	0	0.00788457	0	0.00788457	0.00394228	0.00394228	0.0354806	0.0473074	0.165576	0.00788457	0.055192	0.00394228	0.0433651	0.0118269	0	0.00788457	0.027596	0.0157691	0	0	0	0.0473074	0.0788457	0.161634	0.00788457
Catenibacterium	0	0	0	0	0	0	0	0	0	0	0	0	0	0	0	0	0	0	0	0	0	0	0	0	0	0	0	0	0	0	0	0	0	0	0	0	0	0	0	0	0	0	0	0	0	0	0	0	0
Christensenella	0	0	0	0	0	0.0157691	0.00788457	0	0.0157691	0.00394228	0	0.0118269	0.0118269	0.00394228	0	0	0.0118269	0.0118269	0.00394228	0	0.00788457	0	0.0157691	0.0157691	0	0	0	0	0	0.00394228	0.00394228	0	0.0118269	0	0	0	0	0	0.00394228	0	0	0	0	0	0	0	0	0	0
unclassified_Clostridiaceae_1	0.0118269	0	0	0	0	0	0	0	0	0	0	0	0	0	0	0	0	0	0	0	0	0	0	0	0	0	0	0	0	0	0	0	0	0	0	0	0	0	0	0	0	0	0	0	0	0	0	0	0.366633
unclassified_Clostridiales	0.114326	0.378459	0.287787	0.157691	0.216826	1.06442	0.354806	0	0.0473074	0.18923	0.27596	0.153749	0.386344	0.374517	0.488843	0.130095	0.291729	0.346921	0.536151	0.516439	0.0670188	0.425767	0.867303	0.319325	0.240479	0.260191	0.630766	0.0197114	0.268075	0.398171	0.130095	0.756919	0.87913	0.477016	0.453363	0.201057	0.252306	0.335094	0.299614	0.780572	0.335094	0.421824	0.0315383	0	0.0906726	0.141922	0.382402	0.717496	0.0315383
Clostridiales_Incertae_Sedis_XIII	0.0985571	0.0670188	0.126153	0.0591343	0.169518	0.0197114	0.0867303	0.0236537	0.106442	0.181345	0.0591343	0.0394228	0.145865	0	0.0394228	0.0394228	0.181345	0.197114	0	0.0906726	0.27596	0.0197114	0.173461	0.141922	0.13798	0.0118269	0.0591343	0.0118269	0.00788457	0.0315383	0.114326	0.027596	0.0630766	0.0670188	0.216826	0.0157691	0.173461	0.027596	0.082788	0.0394228	0.0394228	0.0591343	0.141922	0.0512497	0.0473074	0.0946148	0.0354806	0.165576	0.0906726
Clostridium_IV	0.177403	0.0394228	0.173461	0.0197114	0.72538	0.055192	0.165576	0	0	0	0.0354806	0.0354806	0.122211	0.00394228	0	0.0946148	0.0512497	0.342979	0.0906726	0.204999	0.0946148	0.0630766	0.165576	0.264133	0	0.0197114	0.0118269	0	0	0	0.0236537	0.0985571	0.429709	0	0	0	0	0.0118269	0.0630766	0	0.114326	0.370575	0	0	0	0	0	0	0
Clostridium_sensu_stricto	0	0	0	0	0	0	0	0	0	0	0	0	0	0	0	0	0	0	0	0	0	0	0	0	0	0	0	0	0	0	0	0	0	0	0	0	0	0	0	0	0	0	0	0	0	0	0	0	0
Clostridium_XlVa	1.39951	0.666246	0.406055	0.784515	0.906726	0.658362	0.571631	0.00788457	0.611054	3.99353	0.201057	0.685958	2.10912	0.208941	0.650477	0.394228	0.252306	0.626823	0.185287	0.181345	0.547978	0.721438	0.244422	0.429709	3.59142	0.201057	0.646535	0.60317	0.0433651	0.149807	1.32067	0.0236537	0.315383	0.520382	0.626823	0.0906726	0.480959	0.240479	0.835764	0.516439	0.157691	0.319325	2.46787	1.26942	1.53355	1.04471	0.283845	0.764803	1.9948
Collinsella	0	0	0	0	0	0	0	0	0	0	0	0	0	0	0	0	0	0	0	0	0	0	0	0	0	0	0	0	0	0	0	0	0	0	0	0	0	0	0	0	0	0	0	0	0	0	0	0	0
Corynebacterium	0.00394228	0	0.00788457	0	0	0	0	0	0	0	0.0197114	0.0118269	0	0	0.00788457	0	0	0	0	0	0.00394228	0	0	0	0	0	0	0	0	0.00394228	0.00788457	0	0	0	0	0.00788457	0	0	0.00394228	0	0.00394228	0	0	0.00788457	0.00394228	0	0	0	0
Cutibacterium	0	0	0	0	0	0	0	0	0	0	0	0	0	0	0	0	0	0	0	0	0	0	0	0	0	0	0	0	0	0	0	0	0	0	0	0	0	0	0	0	0	0	0	0	0	0	0	0	0
Desulfovibrio	0.212883	0.126153	0.457305	0.0591343	0.208941	0.110384	0.248364	0.114326	0.342979	0.118269	0.165576	0.0867303	0.350863	0.0354806	0.0630766	0	0.00394228	0	0	0	0	0	0	0.0118269	0.342979	0.0315383	0.0867303	0.0906726	0.0433651	0.145865	0.0354806	0.0670188	0.0591343	0	0	0	0.433651	0	0.228653	0.027596	0.228653	0.130095	0.72538	0.161634	0.540093	0.00394228	0	0.0157691	0.00788457
unclassified_Desulfovibrionaceae	0.492786	0.055192	0.0197114	0.394228	0.252306	0.0788457	0.106442	0.0157691	0.00788457	1.12749	0.0591343	0.0157691	0.027596	0	0	0.208941	0.492786	0.272018	0.122211	0.145865	0.220768	0.0473074	0.22471	0.181345	0.402113	0.0236537	0.0670188	0.00788457	0	0.0197114	0.240479	0.0394228	0.201057	0.46519	0.902783	0.0630766	0.350863	0.0630766	0	0.260191	0.185287	0.18923	0.331152	0.0315383	0	1.04471	0.339037	0.808168	1.90412
Dubosiella	0	0.00394228	0	0	0	0	0.717496	14.3341	0.00788457	0	0	0	0	0	0	0	0	0	0	0	0	0	0	0	0	0	0	0	0	0	0	0	0	0	0	0	0	0	0	0	0	0	0	0	0	0	0	0	0
Duncaniella	8.51534	16.1121	21.8245	8.75581	12.0594	18.9979	14.0148	20.7482	11.5548	1.54143	7.42332	8.27091	3.8319	12.8952	9.65071	9.48908	18.4657	17.0819	13.8808	19.605	19.5971	15.3079	19.0846	21.9073	1.19845	22.5262	17.7482	19.3133	27.9981	22.7194	8.92533	25.2385	10.4904	20.015	22.1044	28.0139	5.60593	20.421	8.71245	6.57179	23.9297	24.5171	9.39841	10.6718	6.60333	10.0173	14.1291	8.22755	1.63211
Duodenibacillus	0	0	0	0	0	0	0	0	0	0	0	0	0	0	0	0	0	0	0	0	0	0	0	0	0	0	0	0	0	0	0	0	0	0	0	0	0	0	0	0	0	0	0	0	0	0	0	0	0
Dysosmobacter	0.122211	0.0788457	0.185287	0.106442	0.0630766	0.0630766	0.331152	0	0.027596	0.41394	0.0591343	0.134038	0.398171	0.0394228	0.0512497	0.0473074	0.110384	0.0394228	0.0670188	0.0670188	0.0985571	0.141922	0.0749034	0.122211	0.60317	0.0512497	0.197114	0.106442	0.0473074	0.0670188	0.272018	0.0473074	0.291729	0.082788	0.130095	0.0197114	0.122211	0.0197114	0.110384	0.149807	0.082788	0.126153	0.082788	0.126153	0.141922	0.197114	0.122211	0.433651	0.220768
unclassified_Eggerthellaceae	0.595285	0.354806	0.421824	0.764803	0.532208	0.370575	0.5874	0.346921	0.477016	0.6899	0.484901	0.406055	0.5874	0.335094	0.232595	0.74115	0.567689	0.977687	0.512497	0.50067	1.04471	0.346921	0.910668	0.752976	0.674131	0.36269	0.283845	0.36269	0.161634	0.36269	0.488843	0.244422	0.488843	0.409998	0.654419	0.555862	0.614996	0.390286	0.350863	0.291729	0.236537	0.291729	0.930379	0.634708	0.256249	0.883072	0.409998	0.41394	0.796342
Eisenbergiella	0.055192	0	0.0512497	0.00788457	0.027596	0.0315383	0.0157691	0	0.00788457	0.0670188	0.0670188	0.0394228	0.0354806	0.027596	0.0157691	0	0.0236537	0.027596	0.00788457	0.0709611	0.0433651	0.055192	0.118269	0.055192	0.185287	0.0985571	0.0354806	0.0157691	0.0315383	0.220768	0.232595	0.0433651	0.252306	0.264133	0.0591343	0.00788457	0.358748	0.110384	0.102499	0.496728	0.0118269	0.110384	0.122211	0.0394228	0.027596	0.291729	0.126153	0.311441	0.240479
Enterobacter/Kosakonia/Yokenella	0	0	0	0	0	0	0	0	0	0	0	0	0	0	0	0	0	0	0	0	0	0	0	0	0	0	0	0	0	0	0	0	0	0	0	0	0	0	0	0	0	0	0	0	0	0	0	0	0
Enterocloster	0	0	0	0.00394228	0	0	0	0	0.0197114	0.00394228	0	0	0.00394228	0	0.00394228	0.00394228	0.00788457	0.0157691	0	0.00788457	0.00394228	0.00394228	0.0157691	0.00788457	0	0.00394228	0	0.00394228	0	0.0118269	0.00394228	0.00394228	0.00788457	0	0.00788457	0	0.00788457	0	0.00788457	0	0.00788457	0	0	0	0	0.00788457	0	0	0.00788457
Enterococcus	0	0.00788457	0.00788457	0.00394228	0	0	0.00394228	0.00788457	0.027596	0	0	0.0315383	0.0118269	0	0	0.00788457	0	0	0.00394228	0	0	0.00394228	0.00788457	0	0	0.00394228	0.0118269	0	0	0	0	0.00394228	0	0	0	0	0	0.00394228	0.00394228	0.00788457	0	0	0	0.00394228	0	0.00788457	0	0.00788457	0
unclassified_Erysipelotrichaceae	0.0709611	0.0906726	0.13798	2.19585	0.130095	0.504612	1.74643	0.524324	1.56509	1.52961	0	0.524324	0.268075	0.0197114	0.855476	0.760861	0.406055	0.46519	0.0354806	0.0749034	0.32721	0.18923	1.0999	0.528266	0.055192	0.0946148	1.75432	0.118269	0.0157691	0.165576	1.8371	0.0157691	0.0157691	0	0	1.25365	0.0354806	0.130095	0.0709611	0.0157691	0.0118269	0.0394228	0.492786	0.398171	0.480959	1.03682	0.315383	0.378459	0.524324
Erysipelotrichaceae_incertae_sedis	0.126153	0.0354806	0.0118269	0	0.00788457	0.0394228	0.027596	0.0236537	0	0	0	0.134038	0.0591343	0.0236537	0.0118269	0.0315383	0.0197114	0	0.027596	0.00788457	0.0118269	0.0354806	0.0157691	0.027596	0.00394228	0.027596	0.0236537	0	0.00788457	0.0394228	0	0	0.0118269	0	0.0236537	0.0512497	0.0394228	0.00394228	0.0197114	0.00788457	0	0	0.295671	0.027596	0.0157691	0.027596	0	0.00394228	0.055192
Escherichia/Shigella	0	0	0.027596	0	0	0	0.0197114	0.0473074	1.26942	0.0197114	0.0118269	0.00788457	0	0	0	0	0	0	0	0	0	0	0	0	0	0.00394228	0	0	0	0	0	0	0.0157691	0.0118269	0	0	0.00394228	0	0.0118269	0	0	0	0.00788457	0.0315383	0.00788457	0.00394228	0	0	0.00394228
Faecalibacillus	0	0.00394228	0	0	0	0	0	0	0	0	0	0	0	0	0	0	0	0	0	0	0	0	0	0	0	0	0	0	0	0	0	0	0	0	0	0	0	0	0	0	0	0	0	0	0	0	0	0	0
Faecalibacterium	0	0	0	0	0	0	0	0	0	0	0	0	0	0	0	0	0	0	0	0	0	0	0	0	0	0	0	0	0	0	0	0	0	0	0	0	0.00394228	0	0	0	0.00394228	0	0	0	0	0	0	0	0
Faecalibaculum	0	0.055192	1.81345	0	0	0	0.130095	12.2999	0.00394228	0	0.110384	0	0	0.0157691	0	0	0	2.70441	0	0.00394228	8.83466	0	0.0315383	4.3444	0	0.0630766	0	0	0.00788457	9.12245	0.0512497	11.6455	9.46937	0.106442	4.24584	1.20634	0	0	0	0	9.84783	7.24198	0.0709611	0	0	0.386344	7.84515	0.323267	0
Fannyhessea	0	0	0	0	0	0	0	0	0	0	0	0	0	0	0	0	0	0	0	0	0	0	0	0	0	0	0	0	0	0	0	0	0	0	0	0	0	0	0	0	0	0	0	0	0	0	0	0	0
unclassified_Firmicutes	0.181345	0.149807	0.27596	0.0197114	0.390286	0.0985571	0.0946148	0	0.0197114	0	0	0.0512497	0	0	0	0	0	0	0	0	0	0	0	0	0	0	0	0	0	0	0	0	0	0	0	0	0	0	0.0788457	0	0	0	0	0	0	0.0630766	0.0394228	0.185287	0
Flintibacter	1.03288	0.788457	0.579516	0.303556	1.37586	0.469132	0.445478	0.00394228	0.0788457	0.918552	0.208941	0.197114	0.453363	0.0630766	0.130095	0.268075	0.283845	0.264133	0.130095	0.44942	0.18923	0.295671	0.145865	0.315383	0.421824	0.130095	0.122211	0.126153	0.0157691	0.201057	0.27596	0.122211	0.268075	0.22471	0.461247	0.173461	0.350863	0.256249	0.153749	0.390286	0.208941	0.323267	0.240479	0.287787	0.0946148	0.346921	0.204999	0.295671	0.0946148
Fusobacterium	0	0	0	0	0	0	0	0	0	0	0	0	0	0	0	0	0	0	0	0	0	0	0	0	0	0	0	0	0	0	0	0	0	0	0	0	0	0	0	0	0	0	0	0	0	0	0	0	0
Gemella	0	0	0	0	0	0	0	0.00394228	0	0	0	0	0	0	0.00394228	0	0	0	0	0	0	0	0	0	0	0	0	0	0	0	0	0	0	0	0	0	0	0	0	0	0	0	0	0	0	0	0	0	0
Harryflintia	0.055192	0.027596	0.130095	0.00788457	0.0354806	0.0157691	0.0197114	0	0.00394228	0.0236537	0.027596	0.0118269	0	0.0118269	0.0236537	0.0197114	0.0473074	0.0630766	0.00788457	0.027596	0.0157691	0.00394228	0.0788457	0.0236537	0.00394228	0.00394228	0.0157691	0.0315383	0.0118269	0.0354806	0.0236537	0.0157691	0.027596	0.0157691	0.0670188	0.0157691	0.0630766	0.0236537	0.0236537	0.0315383	0.027596	0.0591343	0.0788457	0.00394228	0	0.0118269	0.00788457	0.0512497	0.0118269
Helicobacter	0.969802	2.2747	1.19451	0.386344	1.02105	1.25759	1.1748	0.484901	0.0788457	0	0	0	0	0	0	0	0	0	0	0	0	0	0	0	0	0	0	0	0	0	0	0	0	0	0	0	0	0	0	0	0	0	0.161634	1.22605	0.796342	0.532208	8.62178	0.532208	2.48758
Hungatella	0.520382	0.331152	0.642592	0.315383	0.339037	0.0749034	0.22471	0.0315383	0.41394	0.729323	0.260191	0.153749	0.571631	0.0670188	0.287787	0.378459	0.153749	0.22471	0.0709611	0.0670188	0.268075	0.248364	0.216826	0.145865	1.12749	0.0670188	0.141922	0.177403	0.00788457	0.0354806	0.86336	0.122211	0.252306	0.118269	0.122211	0.082788	2.21556	0.197114	0.283845	0.5874	0.165576	0.339037	0.571631	0.0788457	0.169518	0.208941	0.181345	0.208941	0.169518
Ihubacter	0.0197114	0.0433651	0.0709611	0.00788457	0.0236537	0.0591343	0.0591343	0.0236537	0.0906726	0.00788457	0.0197114	0	0.0157691	0.0354806	0.0394228	0.0394228	0.082788	0.027596	0	0.0157691	0.0197114	0.027596	0.0394228	0.0473074	0	0.0473074	0.0236537	0	0.0591343	0.0315383	0.00394228	0.0946148	0.0157691	0.00394228	0.0394228	0.0946148	0.00788457	0.0118269	0.0157691	0	0.055192	0.027596	0.00788457	0	0.027596	0.0157691	0.0118269	0	0
Intestinimonas	1.4074	1.11172	0.890956	0.149807	0.922495	0.469132	0.504612	0.0197114	0.303556	0.425767	0.149807	0.216826	0.315383	0.0591343	0.0788457	0.208941	0.256249	0.579516	0.141922	0.32721	0.256249	0.260191	0.540093	0.618939	0.32721	0.153749	0.216826	0.082788	0.0630766	0.153749	0.319325	0.173461	0.303556	0.291729	0.473074	0.18923	0.406055	0.161634	0.220768	0.22471	0.18923	0.339037	0.0709611	0.118269	0.0788457	0.346921	0.248364	0.291729	0.055192
unclassified_Lachnospiraceae	28.3687	24.1031	26.5907	37.7001	28.2977	24.7457	27.6196	1.0723	17.0859	49.8423	16.392	20.0347	40.9406	10.1356	17.6417	19.9953	18.0517	27.1269	10.8413	21.036	26.2201	17.9256	23.2398	26.3029	56.8675	9.6586	28.9916	21.7456	3.22873	20.7128	40.8263	7.89245	23.9139	23.1609	20.9966	5.48766	45.013	13.1396	21.1464	26.9968	12.0279	22.952	40.8145	37.0457	47.7214	43.9447	21.651	50.134	39.9235
Lactobacillus	0.946148	11.137	3.61113	0.236537	0.228653	1.08019	10.6008	9.46543	7.65198	5.70449	10.4628	9.95427	7.77813	23.5315	16.1437	21.3317	17.5156	12.3315	28.412	13.8571	11.0542	21.04	14.4642	3.15777	2.25104	14.8033	8.23938	18.9269	11.4405	4.10786	16.0254	10.0568	4.46661	14.2001	6.60333	11.543	1.44288	12.1383	13.1909	15.4183	12.0752	7.88063	7.41544	15.095	8.98447	1.62028	0.149807	0.0236537	11.3104
Ligilactobacillus	7.27352	0.934322	0.547978	15.1029	2.64527	2.60979	3.8319	0.883072	10.8334	0.847591	3.33123	1.32855	2.23922	0.957975	5.46401	4.29315	0.315383	0.0946148	4.09998	0.583458	1.90807	2.6571	1.20634	1.04076	1.35615	0.331152	0.985571	7.92794	0.208941	0.208941	2.16826	0.149807	0.678073	3.39825	0.335094	5.30632	0.756919	2.1998	2.24316	4.55334	0.32721	0.260191	1.19451	2.73989	1.02894	1.11172	0.370575	0.212883	1.37192
Limosilactobacillus	2.06182	5.40093	1.59268	0.812111	0.60317	0.993456	7.95159	2.64922	9.18552	5.55074	14.003	8.13688	5.77545	12.1028	16.3132	13.459	6.86746	9.39052	13.2067	6.39044	4.03296	8.52322	1.81345	0.918552	1.47441	10.313	5.50343	8.34976	6.6664	3.58354	7.18679	6.54025	2.80691	10.0607	4.56517	12.2487	3.68998	13.455	10.5535	8.63755	8.09745	5.20382	4.24978	3.82796	6.57967	0.216826	0.0157691	0.0157691	9.33533
Mailhella	0.165576	0.477016	0.823938	0.0630766	0.228653	0.303556	0.0946148	0.00394228	0.0354806	0.106442	0.386344	0.204999	0.248364	0.0906726	0.0512497	0.0354806	0.248364	0.0709611	0.00394228	0.0354806	0.0118269	0.027596	0.13798	0.102499	0.299614	0.0630766	0.0354806	0.0473074	0.055192	0.027596	0.0630766	0.0749034	0.0867303	0.0394228	0.220768	0.0709611	0.441536	0.248364	0.0670188	0.0867303	0.299614	0.252306	0.201057	0.055192	0.173461	0.126153	0.201057	0.398171	0.165576
Mediterraneibacter	0.0433651	0.0394228	0.165576	0.027596	0.22471	0.0670188	0.0670188	0.0118269	0.0749034	0.0788457	0.0315383	0.0591343	0.118269	0.0157691	0.0354806	0.0985571	0.055192	0.173461	0.0236537	0.0906726	0.197114	0.0236537	0.0867303	0.149807	0.102499	0.0118269	0.102499	0.0118269	0.0354806	0.0788457	0.055192	0	0.0473074	0.0749034	0.134038	0.114326	0.161634	0.0354806	0.082788	0.0394228	0.0433651	0.0670188	0.00788457	0.00394228	0.00394228	0.0591343	0.0354806	0.0788457	0.0433651
Megamonas	0	0	0	0	0	0	0	0	0	0	0	0	0	0	0	0	0	0	0	0	0	0	0	0	0	0	0	0	0	0	0	0	0	0	0	0	0	0	0	0	0	0	0	0	0	0	0	0	0
Metamycoplasma	0	0	0	0	0	0	0	0	0	0	0	0	0	0	0	0	0	0	0	0	0	0	0	0	0	0	0	0	0	0	0	0	0	0	0	0	0	0	0	0	0	0	0	0	0	0	0	0	0
Millionella	2.18008	0.260191	0.658362	0.244422	0.303556	0.906726	0.409998	0.0236537	0.0118269	0.106442	1.33643	1.4823	0.22471	0.540093	0.055192	0.693842	0.0670188	0.212883	0.898841	0	0.00394228	0.72538	0.220768	0.256249	0.201057	0.197114	0.082788	0.240479	0.0512497	0.323267	0.46519	0.311441	1.19451	0.311441	0.22471	0.145865	0.650477	0.626823	0.0118269	0.350863	1.28518	0.236537	0	0	0	0.717496	0.22471	0.173461	0.567689
Monoglobus	0	0	0.0157691	0	0	0	0.00394228	0.0157691	0	0	0	0	0	0	0	0	0	0	0	0	0	0	0	0	0	0	0	0	0	0	0	0	0	0	0	0	0	0	0	0	0	0	0	0	0	0	0.00788457	0.00788457	0
Mucispirillum	7.85697	2.51518	0.331152	0.315383	0.583458	0.788457	0.335094	0.0394228	0.00394228	3.80825	3.78854	0.130095	2.8345	0.248364	0.559804	1.86864	0.536151	0.165576	0.614996	0.0157691	0.0236537	0.0867303	0.0236537	0.768746	6.91871	0.0906726	0.248364	0.457305	0.169518	0.469132	0.110384	0.339037	1.07624	0.264133	0.244422	0.291729	1.67547	0.102499	0.0709611	6.04352	1.73855	1.59663	4.66767	2.65316	1.63999	0.303556	10.1001	4.70315	4.60459
unclassified_Muribaculaceae	4.53757	11.3341	10.861	10.589	7.78207	11.6573	10.313	17.6457	17.6181	2.35749	14.141	9.13033	4.21036	13.3841	5.83064	9.00418	12.9938	10.928	11.5785	15.7337	10.0883	13.2145	16.6522	11.7598	1.62816	17.145	7.54159	9.46937	16.6759	8.51928	4.46661	14.4642	8.31034	6.55996	7.2538	7.16313	2.7596	8.33793	6.00016	3.14989	8.94899	9.46543	7.98707	9.89119	1.88047	12.229	10.5377	5.11709	5.01853
Neglecta	0.114326	0.204999	0.22471	0.00394228	0.0315383	0	0.027596	0.00394228	0.0354806	0.406055	0.0709611	0.248364	0.299614	0.0354806	0.0985571	0.232595	0.311441	0.315383	0.13798	0.295671	0.283845	0.220768	0.181345	0.536151	0.303556	0.0709611	0.323267	0.0867303	0.0197114	0.0354806	0.291729	0.0946148	0.220768	0.0709611	0.370575	0.114326	0.50067	0.145865	0.36269	0.122211	0.122211	0.268075	0.394228	0.173461	0.153749	0.583458	0.145865	0.256249	0.563747
Odoribacter	5.42064	2.38508	2.29441	2.23528	1.25759	1.41528	0.409998	0.027596	0.252306	0.244422	0.536151	0.169518	0.319325	0.279902	0.177403	0.378459	0.441536	0.398171	0.354806	0.335094	0.0315383	0.461247	0.682015	0.398171	0.208941	0.268075	0.145865	0.0709611	0.110384	0.201057	0.141922	0.563747	0.453363	0.130095	0.177403	0.055192	0.394228	0.386344	0.126153	0.303556	0.268075	0.153749	0.082788	0.0709611	0.208941	0.705669	2.40874	4.56122	0.417882
Olsenella	0.0867303	0.91461	0.831822	0.0906726	0.114326	0.0946148	0.157691	1.3522	0.0354806	0.0236537	0	0.027596	0.0433651	0.0236537	0.055192	0.650477	1.72672	0.240479	0.977687	0.985571	0.228653	0.678073	1.86864	0.161634	0.0118269	0.346921	0.13798	1.7622	15.0832	0.961918	0.0394228	0.44942	0.169518	0.228653	0.41394	0.228653	0	0.0354806	0.181345	0.0473074	0.780572	0.350863	0.386344	1.42316	0.00394228	1.20634	0.457305	0.0867303	0.177403
Oscillibacter	0.398171	0.291729	0.248364	0.77663	0.646535	0.27596	1.00922	0	0.390286	0.859418	0.240479	0.32721	0.409998	0.134038	0.106442	0.350863	0.390286	0.63865	0.260191	0.788457	0.823938	0.437594	0.390286	0.91461	0.63865	0.0591343	0.268075	0.126153	0.027596	0.299614	0.839707	0.185287	0.433651	0.654419	1.4074	0.0630766	1.33249	0.201057	0.122211	0.646535	0.299614	0.307498	0.350863	0.248364	0.122211	1.15115	0.433651	1.36009	0.658362
Parabacteroides	0.134038	0.173461	0.201057	0.169518	0.307498	0.114326	0.264133	0.0512497	0.208941	0.055192	0.563747	0.311441	0.693842	0.993456	0.682015	0.00394228	0.520382	0.0709611	0.0315383	0.279902	0.0394228	0.248364	0.342979	0.295671	0.0433651	0.390286	0.370575	0.0591343	0.555862	0.484901	0.13798	0.536151	0.299614	0.153749	0.390286	0.390286	0.354806	0.382402	0.342979	0.114326	0.173461	0.0788457	0.256249	0.0315383	0.46519	0.0433651	0.106442	0.055192	0.130095
Paraburkholderia	0	0	0.00788457	0	0	0	0	0	0	0	0.00788457	0	0	0	0	0	0	0	0	0	0	0	0	0	0	0	0	0	0	0	0	0	0	0	0	0	0	0	0	0	0	0	0	0	0	0	0	0	0
Paramuribaculum	1.52961	2.01451	1.84893	0	0	0	0	0	0	0.425767	1.52961	0.942206	0.662304	3.8319	1.19451	1.64788	1.90018	2.50335	2.07758	2.23133	1.88441	2.4797	1.83316	1.98691	0.114326	2.61373	1.9948	2.87393	3.64267	1.71489	1.28124	2.6295	1.53749	2.69652	3.02767	0.654419	0.457305	2.732	0.27596	1.77797	2.06182	1.67547	2.44027	2.74777	1.46653	3.00796	2.62556	1.5099	0.63865
Parasutterella	1.09201	0.954033	0.922495	0.618939	1.18663	1.22211	0.41394	0.082788	0.0512497	0.0315383	0.0118269	0.145865	0.291729	0.244422	0.256249	0.666246	1.01711	0.126153	0.973744	0.563747	0.0512497	0.74115	0.169518	0.13798	0.394228	0.201057	0.0788457	1.26942	2.23922	0.812111	0.339037	0.626823	0.0315383	0.374517	0.295671	0.378459	0.32721	0.0985571	0.193172	0.244422	0.86336	0.512497	2.85816	1.10384	1.84499	0.658362	1.15509	0.41394	0.350863
unclassified_Peptococcaceae_1	0.00788457	0.0118269	0.0670188	0	0.0433651	0.0118269	0.00788457	0	0	0.0197114	0.0118269	0.0197114	0	0.00788457	0	0.00394228	0.027596	0.0157691	0	0.00788457	0.0118269	0	0.027596	0.0197114	0.0157691	0	0.00788457	0.00394228	0.00394228	0.027596	0	0	0.00788457	0	0	0	0.00394228	0	0.0197114	0	0.0236537	0.0236537	0	0.00394228	0	0	0.00394228	0.0354806	0.00788457
Phocaeicola	0	0	0	0.00394228	0	0	0	0	0	0	0	0	0	0.00394228	0	0	0	0	0	0	0	0	0	0	0	0	0.00394228	0	0	0	0	0.00394228	0	0	0.00788457	0	0	0	0.00394228	0.0197114	0	0	0	0	0	0	0	0	0
Prevotella	0.303556	2.54277	4.94757	5.59016	11.6455	6.22487	4.54151	0.153749	6.9739	0.693842	6.34708	11.8426	6.07506	7.74659	11.3577	0.201057	5.85429	5.31026	0.0473074	3.90286	5.23535	0.622881	3.15383	11.6219	1.63605	8.99235	14.4958	0.260191	0.082788	2.24316	3.74517	1.51778	1.84105	7.60073	3.41796	7.40361	8.49168	11.3498	11.6337	10.0371	1.03288	0.737207	0.055192	0	0.00394228	0.0118269	0.240479	0.6899	0.055192
Prevotellamassilia	0	0	0	0	0	0	0	0	0	0	0	0	0	0	0	0	0	0	0	0	0	0	0	0	0	0	0	0	0	0	0	0	0	0	0	0	0	0	0	0	0	0	0	0	0	0	0	0	0
Pseudomonas	0	0	0	0	0	0	0	0	0.082788	0	0	0.00394228	0	0	0	0	0	0	0.00394228	0	0	0	0	0	0	0	0	0	0	0	0	0	0	0	0	0	0	0	0.00394228	0	0	0	0	0	0	0	0	0	0
Ralstonia	0	0	0	0	0	0	0.00788457	0.00788457	0.00394228	0	0.00394228	0	0.0118269	0	0	0	0	0	0	0	0	0	0	0	0	0	0	0	0	0	0	0	0	0	0	0	0	0	0	0	0	0	0	0	0	0.0236537	0.0197114	0.00394228	0.00394228
Raoultella/Enterobacter	0	0	0	0	0	0	0	0	0	0	0	0	0	0	0	0	0	0	0	0	0	0	0	0	0	0	0	0	0	0	0	0	0	0	0	0	0	0	0	0	0	0	0	0	0	0	0	0	0
unclassified_Rikenellaceae	0.244422	0.409998	0.370575	0.480959	0.232595	0.0433651	0.524324	0.00394228	0.201057	0.544035	0.283845	0.268075	0.339037	0.425767	0.197114	0.425767	0.264133	0.244422	0.260191	0.157691	0.0157691	0.32721	0.654419	0.630766	0.816053	0.279902	0.339037	0.0591343	0.122211	0.18923	0.441536	0.145865	0.374517	0.0394228	0.236537	0.130095	0.717496	0.197114	0.228653	0.350863	0.13798	0.173461	0.425767	0.122211	0.252306	0.555862	0.260191	0.421824	0.299614
Rodentibacter	0	0	0	0	0	0	0	0	0	0	0	0	0	0	0	0	0	0	0	0	0	0	0	0	0	0	0.0118269	0	0	0	0	0	0	0	0	0	0	0	0	0	0	0	0	0	0	0	0	0	0
Romboutsia	0	0	0	0	0	0	0.110384	0.082788	0	0	4.39171	3.88315	0.00788457	0.622881	0.193172	0.00788457	0	0	0	0	0	0	0	0	0	0	0	0	0	0	0	0	1.44288	0.00788457	1.08019	0.0709611	0.579516	2.74383	12.02	0.00788457	0	0.082788	0	0	0	0	0	0	0
unclassified_Ruminococcaceae	3.84373	1.55326	2.39297	1.49807	4.11575	1.5848	1.8647	0.212883	2.16037	4.41536	3.20902	1.16692	1.25365	0.378459	0.36269	1.15903	2.16037	1.26547	0.55192	1.47836	1.0723	0.922495	1.39557	1.52961	3.142	0.461247	0.784515	0.808168	0.220768	0.654419	0.614996	0.902783	1.71884	0.86336	1.39951	0.425767	2.71623	0.524324	0.950091	1.09596	1.77797	1.33643	1.01317	1.47047	0.611054	2.23528	1.12355	2.44422	2.23133
Ruminococcus	0	0	0	0	0	0	0	0	0	0	0	0	0	0	0	0	0	0	0	0	0	0	0	0	0	0	0	0	0	0	0	0	0	0	0	0	0	0	0	0	0	0	0	0	0	0	0	0	0
Ruthenibacterium	0.0157691	0.0749034	0.114326	0	0	0	0	0	0	0	0	0.027596	0	0	0	0	0	0	0	0	0	0	0	0	0	0	0	0	0	0	0	0	0	0	0	0	0	0	0.00394228	0	0	0	0	0	0	0	0	0	0
Saccharibacteria_genera_incertae_sedis	0.055192	0.0591343	0.193172	0.122211	0.898841	0.145865	0.283845	0.453363	0.0157691	0.36269	0.299614	0.544035	0.177403	0.654419	0.110384	0.480959	0.504612	0.256249	0.488843	0.780572	2.27076	0.370575	0.36269	1.04076	0.563747	0.398171	0.082788	0.0512497	0.141922	0.260191	0.27596	0.504612	1.99874	0.890956	0.760861	0.516439	0.670188	0.248364	0.370575	0.571631	0.169518	0.508555	0.00788457	0.027596	0.0118269	0.0788457	0.141922	0.240479	0.0236537
Schaedlerella	2.80691	0.536151	0.926437	0.44942	0.86336	0.228653	0.299614	0.0197114	0.591343	0.425767	0.0946148	0.169518	0.0906726	0.0197114	0.027596	0.122211	0.177403	0.18923	0.0670188	0.346921	0.295671	0.0788457	0.110384	0.220768	0.130095	0	0.0118269	0.0197114	0.00394228	0.0591343	0.082788	0.0197114	0.0394228	0.299614	0.441536	0.193172	0.0197114	0.0236537	0.252306	0.0315383	0.0591343	0.204999	0.390286	0.0946148	0.0591343	0.823938	0.0512497	0.398171	1.11172
Staphylococcus	0.00788457	0	0	0	0.00394228	0	0	0	0	0	0	0.228653	0	0	0.0749034	0.0512497	0	0	0	0	0.027596	0.236537	0.00788457	0.055192	0.0236537	0.0985571	0	0	0.0354806	0	0	0	0	0	0	0.0236537	0	0	0.13798	0	0	0	0	0	0.106442	0	0.287787	0	0
Streptococcus	0.0236537	0.0512497	0.0197114	0.00788457	0.0433651	0.027596	0.027596	0.118269	0.055192	0	0.0394228	0.0512497	0.00394228	0.0473074	0.0512497	0.0157691	0.0118269	0.0118269	0	0.0197114	0.0315383	0.0157691	0.0118269	0.0157691	0	0.055192	0.0197114	0	0.0394228	0	0.00394228	0.0197114	0.0118269	0.0157691	0.00788457	0.0157691	0	0.0118269	0.0906726	0.00394228	0.0394228	0.00394228	0	0.027596	0.0630766	0.0118269	0	0.00394228	0.00394228
Sutterella	0	0	0	0	0	0	0	0	0	0	0	0	0	0	0.00394228	0	0	0	0.00788457	0	0	0	0	0	0	0	0	0	0	0	0	0	0	0	0	0	0	0	0	0	0	0	0	0	0	0	0	0	0
Turicibacter	0.00394228	0.240479	1.26153	0	0	10.5496	0.00394228	6.60727	0.0197114	0.0354806	2.64922	10.1159	0.00788457	0.0709611	0.0197114	6.07506	0.287787	0.00788457	4.94363	3.41402	0	1.95143	1.62028	0.0354806	0	4.92391	0.0157691	0	1.02499	4.55334	0.0197114	8.43255	16.0175	0.0906726	8.59418	8.8662	0.409998	2.53883	0.185287	0.027596	7.10794	4.71892	0.00394228	0	0	0	0	0	0
Turicimonas	0	0	0	0	0	0	0	0	0	0	0	0	0	0	0	0	0	0	0	0	0	0	0	0	0	0	0	0	0	0	0	0	0	0	0	0	0	0	0	0	0	0	0	0	0	0	0	0	0
Ureaplasma	0	0	0	0	0	0	0	0	0	0	0	0	0	0	0	0	0	0	0	0	0	0	0	0	0	0	0	0	0	0	0	0	0	0	0	0	0	0	0	0	0	0	0.00394228	0.291729	0.0788457	0.0433651	0.149807	0	0.00788457
Vampirivibrio	0	0	0.00788457	0.0118269	0	0.00788457	0.0118269	0	0.00394228	0	0	0.00788457	0	0	0	0	0.0473074	0.00788457	0.0315383	0.134038	0.0473074	0.0354806	0.00788457	0.0749034	0	0.0512497	0.0118269	0.0157691	0.00394228	0.0394228	0.00788457	0.0197114	0.0473074	0.00788457	0.00788457	0.0197114	0.00394228	0.00788457	0	0.0118269	0.0157691	0.00394228	0	0	0	0.027596	0.0315383	0.283845	0.00788457
Winkia	0	0	0	0	0	0	0	0	0	0	0	0	0	0	0	0	0	0	0	0	0	0	0	0	0	0	0	0	0	0	0	0	0	0	0	0	0	0	0	0	0	0	0	0	0	0	0	0	0
Mutant	KC	KC	KC	KC	KC	KC	KPC	KPC	KPC	KPC	KPC	KPC	KPC	KPC	KPC	Cre	Cre	Cre	Cre	Cre	Cre	Cre	Cre	Cre	KPC	KPC	KPC	KPC	KPC	KPC	KC	KC	KC	KC	KC	KC	KPC	KPC	KPC	KC	KC	KC	KPC	KPC	KPC	Cre	Cre	Cre	Cre
time	1	2	3	1	2	3	1	2	3	1	2	3	1	2	3	1	2	3	1	2	3	1	2	3	1	2	3	1	2	3	1	2	3	1	2	3	1	2	3	1	2	3	1	2	3	1	2	3	1
sex	M	M	M	F	F	F	M	M	M	F	F	F	F	F	F	M	M	M	M	M	M	M	M	M	M	M	M	M	M	M	M	M	M	F	F	F	F	F	F	M	M	M	M	M	M	M	M	M	F
[truncated: 142 more columns]

## Sheet: family
Table S2c: Relative abundance of families across all 191 fecal samples
	1_KC_1_ M_20	1_KC_2_ M_20	1_KC_3_ M_20	2_KC_1_ F_10	2_KC_2_ F_10	2_KC_3_ F_10	21_KPC_1_ M_8	21_KPC_2_ M_8	21_KPC_3_ M_8	A22_KPC_1_ F_30	A22_KPC_2_ F_30	A22_KPC_3_ F_30	A23_KPC_1_ F_30	A23_KPC_2_ F_30	A23_KPC_3_ F_30	A49_Cre_1_ M_31	A49_Cre_2_ M_31	A49_Cre_3_ M_31	A50_Cre_1_ M_31	A50_Cre_2_ M_31	A50_Cre_3_ M_31	A51_Cre_1_ M_31	A51_Cre_2_ M_31	A51_Cre_3_ M_31	A24_KPC_1_ M_32	A24_KPC_2_ M_32	A24_KPC_3_ M_32	A25_KPC_1_ M_32	A25_KPC_2_ M_32	A25_KPC_3_ M_32	A3_KC_1_ M_33	A3_KC_2_ M_33	A3_KC_3_ M_33	A4_KC_1_ F_34	A4_KC_2_ F_34	A4_KC_3_ F_34	A26_KPC_1_ F_30	A26_KPC_2_ F_30	A26_KPC_3_ F_30	A5_KC_1_ M_33	A5_KC_2_ M_33	A5_KC_3_ M_33	27_KPC_1_ M_5	27_KPC_2_ M_5	27_KPC_3_ M_5	52_Cre_1_ M_1	52_Cre_2_ M_1	52_Cre_3_ M_1	53_Cre_1_ F_2
Actinomycetaceae	0	0	0	0	0	0	0	0	0	0	0	0	0	0	0	0	0	0	0	0	0	0	0	0	0	0	0	0	0	0	0	0	0	0	0	0	0	0	0	0	0	0	0	0	0	0	0	0	0
Anaeroplasmataceae	0	0	0	0	0	0	0	0	0	0	0	0	0	0	0	0	0	0	0	0	0	0	0	0	0	0	0	0	0	0	0	0	0	0	0	0	0	0	0	0	0	0	0	0	0	0	0	0	0
Atopobiaceae	0.08673	0.91461	0.831822	0.090673	0.114326	0.094615	0.157691	1.3522	0.035481	0.023654	0	0.027596	0.043365	0.023654	0.055192	0.650477	1.72672	0.240479	0.977687	0.985571	0.228653	0.678073	1.86864	0.161634	0.011827	0.346921	0.13798	1.7622	15.0832	0.961918	0.039423	0.44942	0.169518	0.228653	0.41394	0.228653	0	0.035481	0.181345	0.047307	0.780572	0.350863	0.386344	1.42317	0.003942	1.20634	0.457305	0.08673	0.177403
Bacillales_Incertae Sedis XI	0	0	0	0	0	0	0	0.003942	0	0	0	0	0	0	0.003942	0	0	0	0	0	0	0	0	0	0	0	0	0	0	0	0	0	0	0	0	0	0	0	0	0	0	0	0	0	0	0	0	0	0
unclassified_Bacteria	1.64393	0.441536	0.36269	0.445478	1.74249	0.524324	0.492786	0.027596	0.544035	0.685958	1.21422	0.094615	0.043365	0	0.003942	0.098557	1.19846	0.55192	0.035481	0.575574	0.800284	0.169518	0.331152	0.816053	0.496728	0.110384	0.264133	0.007885	0.019711	0.102499	0.181345	0.283845	0.579516	0.417882	0.721438	0.082788	0.709611	0.279902	0.299614	0.713554	0.666246	0.228653	0.05125	0.106442	0.05125	0.027596	0.003942	0.508555	0.047307
Bacteroidaceae	3.15777	3.29969	3.46921	1.98297	6.00804	4.86478	1.45864	0.260191	6.03958	1.32855	1.95143	4.53363	5.92131	6.65064	6.97784	0.173461	0.547978	0.193172	0.240479	0.378459	0.070961	1.03682	0.291729	0.354806	0.985571	1.25365	3.4219	1.31672	3.49681	3.89892	0.875187	1.2024	0.792399	0.926437	2.16431	4.47844	1.93172	2.77931	4.30892	1.31278	0.678073	0.311441	2.37326	0.709611	6.70583	0.244422	0.323267	0.642592	1.04865
unclassified_Bacteroidales	0.118269	0.094615	0.003942	0.252306	0.067019	0.110384	0.618939	0.070961	0.059134	0.074903	0.177403	0.252306	0.477016	0.260191	0.445478	0.015769	0.201057	0.023654	0.094615	0.078846	0.007885	0.315383	0.118269	0.216826	0.003942	0.212883	0.220768	0.007885	0.161634	0.134038	0.003942	0.32721	0.055192	0.094615	0.126153	0.074903	0.240479	0.094615	0.303556	0.074903	0.161634	0.063077	0.082788	0.05125	0.248364	0.122211	0.477016	0.756919	0.126153
Bdellovirionaceae	0	0	0.007885	0.011827	0	0.007885	0.011827	0	0.003942	0	0	0.007885	0	0	0	0	0.047307	0.007885	0.031538	0.134038	0.047307	0.035481	0.007885	0.074903	0	0.05125	0.011827	0.015769	0.003942	0.039423	0.007885	0.019711	0.047307	0.007885	0.007885	0.019711	0.003942	0.007885	0	0.011827	0.015769	0.003942	0	0	0	0.027596	0.031538	0.283845	0.007885
Bifidobacteriaceae	0	0	0	0	0	0	0.220768	8.73216	0.019711	0	0	0	0	0	0	0	0	0	0.023654	0	0.007885	0	0	0	0	0	0.078846	0.039423	4.99488	8.33399	0	0	0	0	0	0	0	0	0.08673	0.141922	0.035481	0	0	0	0	3.5244	8.99235	0	0
Burkholderiaceae	0	0	0.007885	0	0	0	0.007885	0.007885	0.003942	0	0.011827	0	0.011827	0	0	0	0	0	0	0	0	0	0	0	0	0	0	0	0	0	0	0	0	0	0	0	0	0	0	0	0	0	0	0	0	0.023654	0.019711	0.003942	0.003942
Catabacteriaceae	0	0.003942	0.003942	0	0.039423	0.003942	0.047307	0	0.003942	0.094615	0.003942	0.007885	0.047307	0.023654	0.055192	0.015769	0.059134	0.118269	0.177403	0.08673	0.003942	0.059134	0.248364	0.082788	0	0.007885	0	0.007885	0.003942	0.003942	0.035481	0.047307	0.165576	0.007885	0.055192	0.003942	0.043365	0.011827	0	0.007885	0.027596	0.015769	0	0	0	0.047307	0.078846	0.161634	0.007885
Christensenellaceae	0	0	0	0	0	0.015769	0.007885	0	0.015769	0.003942	0	0.011827	0.011827	0.003942	0	0	0.011827	0.011827	0.003942	0	0.007885	0	0.015769	0.015769	0	0	0	0	0	0.003942	0.003942	0	0.011827	0	0	0	0	0	0.003942	0	0	0	0	0	0	0	0	0	0
Clostridiaceae_1	0.011827	0	0	0	0	0	0	0	0	0	0	0	0	0	0	0	0	0	0	0	0	0	0	0	0	0	0	0	0	0	0	0	0	0	0	0	0	0	0	0	0	0	0	0	0	0	0	0	0.366633
unclassified_Clostridiales	0.114326	0.378459	0.287787	0.157691	0.216826	1.06442	0.354806	0	0.047307	0.18923	0.27596	0.153749	0.386344	0.374517	0.488843	0.130095	0.291729	0.346921	0.536151	0.516439	0.067019	0.425767	0.867303	0.319325	0.240479	0.260191	0.630766	0.019711	0.268075	0.398171	0.130095	0.756919	0.87913	0.477016	0.453363	0.201057	0.252306	0.335094	0.299614	0.780572	0.335094	0.421824	0.031538	0	0.090673	0.141922	0.382402	0.717496	0.031538
Clostridiales_Incertae_Sedis_XIII	0.118269	0.110384	0.197114	0.067019	0.193172	0.078846	0.145865	0.047307	0.197114	0.18923	0.078846	0.039423	0.161634	0.035481	0.078846	0.078846	0.264133	0.22471	0	0.106442	0.295671	0.047307	0.212883	0.18923	0.13798	0.059134	0.082788	0.011827	0.067019	0.063077	0.118269	0.122211	0.078846	0.070961	0.256249	0.110384	0.181345	0.039423	0.098557	0.039423	0.094615	0.08673	0.149807	0.05125	0.074903	0.110384	0.047307	0.165576	0.090673
Coriobacteriaceae	0	0	0	0	0	0	0	0	0	0	0	0	0	0	0	0	0	0	0	0	0	0	0	0	0	0	0	0	0	0	0	0	0	0	0	0	0	0	0	0	0	0	0	0	0	0	0	0	0
Corynebacteriaceae	0.003942	0	0.007885	0	0	0	0	0	0	0	0.019711	0.011827	0	0	0.007885	0	0	0	0	0	0.003942	0	0	0	0	0	0	0	0	0.003942	0.007885	0	0	0	0	0.007885	0	0	0.003942	0	0.003942	0	0	0.007885	0.003942	0	0	0	0
Deferribacteraceae	7.85697	2.51518	0.331152	0.315383	0.583458	0.788457	0.335094	0.039423	0.003942	3.80825	3.78854	0.130095	2.8345	0.248364	0.559804	1.86864	0.536151	0.165576	0.614996	0.015769	0.023654	0.08673	0.023654	0.768746	6.91871	0.090673	0.248364	0.457305	0.169518	0.469132	0.110384	0.339037	1.07624	0.264133	0.244422	0.291729	1.67547	0.102499	0.070961	6.04352	1.73855	1.59662	4.66767	2.65316	1.63999	0.303556	10.1001	4.70315	4.60459
Desulfovibrionaceae	0.910668	0.737207	1.34826	0.544035	0.82788	0.559804	0.46519	0.13798	0.461247	1.4074	0.74115	0.374517	0.859418	0.130095	0.153749	0.244422	0.835764	0.382402	0.130095	0.18923	0.232595	0.074903	0.390286	0.323267	1.08019	0.134038	0.299614	0.165576	0.110384	0.299614	0.350863	0.197114	0.386344	0.563747	1.33249	0.153749	1.3798	0.315383	0.323267	0.402113	0.867303	0.650477	1.45864	0.331152	0.784515	1.18663	0.571631	1.3049	2.07758
Eggerthellaceae	1.32855	0.567689	0.784515	1.50595	1.06442	0.484901	1.06048	1.00134	1.16297	0.997398	0.91461	0.693842	1.0723	0.60317	0.5874	1.2024	0.839707	1.33644	0.883072	0.764803	1.4547	0.717496	1.32066	1.12355	1.00528	0.890956	0.536151	0.547978	0.307498	0.646535	0.729323	0.394228	0.666246	0.611054	0.91461	0.883072	0.831822	0.693842	0.670188	0.429709	0.445478	0.504612	1.50201	1.26153	0.737207	1.3522	0.622881	0.662304	1.27336
Enterobacteriaceae	0	0	0.027596	0	0	0	0.019711	0.047307	1.26942	0.019711	0.011827	0.007885	0	0	0	0	0	0	0	0	0	0	0	0	0	0.003942	0	0	0	0	0	0	0.015769	0.011827	0	0	0.003942	0	0.011827	0	0	0	0.007885	0.031538	0.007885	0.003942	0	0	0.003942
Enterococcaceae	0	0.007885	0.007885	0.003942	0	0	0.003942	0.007885	0.027596	0	0	0.031538	0.011827	0	0	0.007885	0	0	0.003942	0	0	0.003942	0.007885	0	0	0.003942	0.011827	0	0	0	0	0.003942	0	0	0	0	0	0.003942	0.003942	0.007885	0	0	0	0.003942	0	0.007885	0	0.007885	0
Erysipelotrichaceae	0.201057	0.429709	3.22479	2.2471	0.145865	11.1054	2.69258	33.8051	1.66759	1.59662	2.7596	10.8137	0.417882	0.13798	0.918552	6.88717	0.745092	3.21296	5.03036	3.51258	9.22889	2.21162	2.79902	4.99488	0.118269	5.12891	1.82922	0.122211	1.0723	13.8808	1.98297	20.1175	25.5145	0.212883	12.8873	11.405	0.488843	2.68864	0.27596	0.070961	16.9794	12.0043	0.86336	0.425767	0.496728	1.46653	8.16053	0.709611	0.595285
Eubacteriaceae	0	0	0	0	0	0	0	0.003942	0.011827	0.011827	0	0	0	0.003942	0.003942	0.023654	0.003942	0.027596	0	0.027596	0.035481	0.003942	0.007885	0.007885	0	0	0	0.003942	0	0	0	0	0.007885	0	0	0.019711	0	0	0	0.003942	0.003942	0	0	0	0	0.023654	0	0	0
unclassified_Firmicutes	0.181345	0.149807	0.27596	0.019711	0.390286	0.098557	0.094615	0	0.019711	0	0	0.05125	0	0	0	0	0	0	0	0	0	0	0	0	0	0	0	0	0	0	0	0	0	0	0	0	0	0	0.078846	0	0	0	0	0	0	0.063077	0.039423	0.185287	0
Fusobacteriaceae	0	0	0	0	0	0	0	0	0	0	0	0	0	0	0	0	0	0	0	0	0	0	0	0	0	0	0	0	0	0	0	0	0	0	0	0	0	0	0	0	0	0	0	0	0	0	0	0	0
Helicobacteraceae	0.969802	2.2747	1.19451	0.386344	1.02105	1.25759	1.1748	0.484901	0.078846	0	0	0	0	0	0	0	0	0	0	0	0	0	0	0	0	0	0	0	0	0	0	0	0	0	0	0	0	0	0	0	0	0	0.161634	1.22605	0.796342	0.532208	8.62178	0.532208	2.48758
Lachnospiraceae	38.9419	28.688	31.0928	40.846	36.6908	28.4988	29.9653	1.15509	19.1674	58.9175	18.2094	21.9703	46.5623	10.7624	19.7982	21.3317	19.0649	28.8299	11.8466	22.3212	27.7892	19.7233	24.4777	27.9823	67.0661	10.4234	30.6276	24.3949	3.40219	22.9717	44.2482	8.67697	26.4094	26.0427	23.7089	6.20516	54.3129	14.7323	23.7956	32.2834	13.7783	27.0796	45.6477	40.2862	51.916	49.2943	23.019	55.5862	45.7069
Lactobacillaceae	10.2815	17.4722	5.75179	16.1515	3.47709	4.68344	22.3843	12.9977	27.6709	12.1028	27.797	19.4197	15.7928	36.5923	37.9208	39.0838	24.6984	21.8166	45.7187	20.831	16.9952	32.2203	17.484	5.11709	5.0816	25.4474	14.7284	35.2046	18.3159	7.90034	25.3804	16.7468	7.95159	27.6591	11.5036	29.098	5.88977	27.7931	25.9875	28.6092	20.4999	13.3446	12.8597	21.6629	16.5931	2.94883	0.536151	0.252306	22.0177
Metamycoplasmataceae	0	0	0	0	0	0	0	0	0	0	0	0	0	0	0	0	0	0	0	0	0	0	0	0	0	0	0	0	0	0	0	0	0	0	0	0	0	0	0	0	0	0	0	0	0	0	0	0	0
Muribaculaceae	14.5825	29.4607	34.5344	19.3448	19.8415	30.6552	24.3278	38.3939	29.1729	4.32469	23.0939	18.3435	8.70457	30.1112	16.6759	20.1411	33.3596	30.5133	27.5369	37.57	31.5698	31.0021	37.57	35.654	2.94095	42.285	27.2845	31.6565	48.3166	32.9536	14.6732	42.3323	20.3382	29.2715	32.3859	35.8314	8.82283	31.491	14.9886	11.4997	34.9405	35.658	19.8257	23.3107	9.95033	25.2543	27.2924	14.8545	7.28928
Mycoplasmataceae	0	0	0	0	0	0	0	0	0	0	0	0	0	0	0	0	0	0	0	0	0	0	0	0	0	0	0	0	0	0	0	0	0	0	0	0	0	0	0	0	0	0	0.003942	0.291729	0.078846	0.043365	0.149807	0	0.007885
Odoribacteraceae	5.42064	2.38508	2.29441	2.23528	1.25759	1.41528	0.409998	0.027596	0.252306	0.244422	0.536151	0.169518	0.319325	0.279902	0.177403	0.378459	0.441536	0.398171	0.354806	0.335094	0.031538	0.461247	0.682015	0.398171	0.208941	0.268075	0.145865	0.070961	0.110384	0.201057	0.141922	0.563747	0.453363	0.130095	0.177403	0.055192	0.394228	0.386344	0.126153	0.303556	0.268075	0.153749	0.082788	0.070961	0.208941	0.705669	2.40874	4.56122	0.417882
Pasteurellaceae	0	0	0	0	0	0	0	0	0	0	0	0	0	0	0	0	0	0	0	0	0	0	0	0	0	0	0.011827	0	0	0	0	0	0	0	0	0	0	0	0	0	0	0	0	0	0	0	0	0	0
Peptococcaceae_1	0.007885	0.011827	0.067019	0	0.043365	0.011827	0.007885	0	0	0.019711	0.011827	0.019711	0	0.007885	0	0.003942	0.027596	0.015769	0	0.007885	0.011827	0	0.027596	0.019711	0.015769	0	0.007885	0.003942	0.003942	0.027596	0	0	0.007885	0	0	0	0.003942	0	0.019711	0	0.023654	0.023654	0	0.003942	0	0	0.003942	0.035481	0.007885
Peptostreptococcaceae	0	0	0	0	0	0	0.110384	0.082788	0	0	4.3917	3.88315	0.007885	0.622881	0.193172	0.007885	0	0	0	0	0	0	0	0	0	0	0	0	0	0	0	0	1.44288	0.007885	1.08019	0.070961	0.579516	2.74383	12.02	0.007885	0	0.082788	0	0	0	0	0	0	0
Porphyromonadaceae	0.134038	0.173461	0.201057	0.169518	0.307498	0.114326	0.264133	0.05125	0.208941	0.055192	0.563747	0.311441	0.693842	0.993456	0.682015	0.003942	0.520382	0.070961	0.031538	0.279902	0.039423	0.248364	0.342979	0.295671	0.043365	0.390286	0.370575	0.059134	0.555862	0.484901	0.13798	0.536151	0.299614	0.153749	0.390286	0.390286	0.354806	0.382402	0.342979	0.114326	0.173461	0.078846	0.256249	0.031538	0.46519	0.043365	0.106442	0.055192	0.130095
Prevotellaceae	0.303556	2.54277	4.94757	5.59016	11.6455	6.22487	4.54151	0.153749	6.9739	0.693842	6.34708	11.8426	6.07506	7.74659	11.3577	0.201057	5.85429	5.31026	0.047307	3.90286	5.23535	0.622881	3.15383	11.6219	1.63605	8.99235	14.4958	0.260191	0.082788	2.24316	3.74517	1.51778	1.84105	7.60072	3.41796	7.40361	8.49168	11.3498	11.6337	10.0371	1.03288	0.737207	0.055192	0	0.003942	0.011827	0.240479	0.6899	0.055192
Propionibacteriaceae	0	0	0	0	0	0	0	0	0	0	0	0	0	0	0	0	0	0	0	0	0	0	0	0	0	0	0	0	0	0	0	0	0	0	0	0	0	0	0	0	0	0	0	0	0	0	0	0	0
Pseudomonadaceae	0	0	0	0	0	0	0	0	0.082788	0	0	0.003942	0	0	0	0	0	0	0.003942	0	0	0	0	0	0	0	0	0	0	0	0	0	0	0	0	0	0	0	0.003942	0	0	0	0	0	0	0	0	0	0
Rikenellaceae	3.54411	1.40345	1.81739	3.20902	1.8923	2.04605	2.88575	0.114326	1.06442	3.41796	2.21162	3.18537	4.77805	2.57037	1.22999	3.65056	3.11835	1.88835	2.61374	1.99874	0.208941	5.96468	3.78459	3.23662	3.99354	1.74249	1.88047	0.808168	0.547978	1.11961	3.21296	2.33778	4.56517	0.721438	1.63999	0.86336	4.99488	1.79374	0.804226	2.83056	1.93172	1.3049	2.01057	0.77663	3.37065	4.95151	3.05527	5.27478	6.35891
Ruminococcaceae	8.90168	4.87266	5.78333	3.67421	10.2973	3.89498	5.0067	0.339037	3.61113	9.39841	4.53757	2.63739	4.29315	0.871245	1.12749	2.58614	4.07238	3.91863	1.59268	4.01719	3.22085	2.527	3.41402	4.97516	7.03304	1.14326	2.49152	1.7346	0.44942	1.78585	3.26421	1.87653	4.20248	3.23662	5.05401	1.18663	7.41544	1.58086	2.46393	3.40613	3.44556	4.27344	4.65584	4.12363	3.74517	5.58228	2.67287	6.59938	4.67949
Saccharibacteria_genera_incertae_sedis	0.055192	0.059134	0.193172	0.122211	0.898841	0.145865	0.283845	0.453363	0.015769	0.36269	0.299614	0.544035	0.177403	0.654419	0.110384	0.480959	0.504612	0.256249	0.488843	0.780572	2.27076	0.370575	0.36269	1.04076	0.563747	0.398171	0.082788	0.05125	0.141922	0.260191	0.27596	0.504612	1.99874	0.890956	0.760861	0.516439	0.670188	0.248364	0.370575	0.571631	0.169518	0.508555	0.007885	0.027596	0.011827	0.078846	0.141922	0.240479	0.023654
Staphylococcaceae	0.007885	0	0	0	0.003942	0	0	0	0	0	0	0.228653	0	0	0.074903	0.05125	0	0	0	0	0.027596	0.236537	0.007885	0.055192	0.023654	0.098557	0	0	0.035481	0	0	0	0	0	0	0.023654	0	0	0.13798	0	0	0	0	0	0.106442	0	0.287787	0	0
Streptococcaceae	0.023654	0.05125	0.019711	0.007885	0.043365	0.027596	0.027596	0.118269	0.055192	0	0.039423	0.05125	0.003942	0.047307	0.05125	0.015769	0.011827	0.011827	0	0.019711	0.031538	0.015769	0.011827	0.015769	0	0.055192	0.019711	0	0.039423	0	0.003942	0.019711	0.011827	0.015769	0.007885	0.015769	0	0.011827	0.090673	0.003942	0.039423	0.003942	0	0.027596	0.063077	0.011827	0	0.003942	0.003942
Sutterellaceae	1.09201	0.954033	0.922495	0.618939	1.18663	1.22211	0.41394	0.082788	0.05125	0.031538	0.011827	0.145865	0.291729	0.244422	0.260191	0.666246	1.01711	0.126153	0.981629	0.563747	0.05125	0.74115	0.169518	0.13798	0.394228	0.201057	0.078846	1.26942	2.23922	0.812111	0.339037	0.626823	0.031538	0.374517	0.295671	0.378459	0.32721	0.098557	0.193172	0.244422	0.86336	0.512497	2.85816	1.10384	1.84499	0.658362	1.15509	0.41394	0.350863
Veillonellaceae	0	0	0	0	0	0	0	0	0	0	0	0	0	0	0	0	0	0	0	0	0	0	0	0	0	0	0	0	0	0	0	0	0	0	0	0	0	0	0	0	0	0	0	0	0	0	0	0	0
Mutant	KC	KC	KC	KC	KC	KC	KPC	KPC	KPC	KPC	KPC	KPC	KPC	KPC	KPC	Cre	Cre	Cre	Cre	Cre	Cre	Cre	Cre	Cre	KPC	KPC	KPC	KPC	KPC	KPC	KC	KC	KC	KC	KC	KC	KPC	KPC	KPC	KC	KC	KC	KPC	KPC	KPC	Cre	Cre	Cre	Cre
time	1	2	3	1	2	3	1	2	3	1	2	3	1	2	3	1	2	3	1	2	3	1	2	3	1	2	3	1	2	3	1	2	3	1	2	3	1	2	3	1	2	3	1	2	3	1	2	3	1
sex	M	M	M	F	F	F	M	M	M	F	F	F	F	F	F	M	M	M	M	M	M	M	M	M	M	M	M	M	M	M	M	M	M	F	F	F	F	F	F	M	M	M	M	M	M	M	M	M	F
[truncated: 142 more columns]

## Sheet: order
	1_KC_1_ M_20	1_KC_2_ M_20	1_KC_3_ M_20	2_KC_1_ F_10	2_KC_2_ F_10	2_KC_3_ F_10	21_KPC_1_ M_8	21_KPC_2_ M_8	21_KPC_3_ M_8	A22_KPC_1_ F_30	A22_KPC_2_ F_30	A22_KPC_3_ F_30	A23_KPC_1_ F_30	A23_KPC_2_ F_30	A23_KPC_3_ F_30	A49_Cre_1_ M_31	A49_Cre_2_ M_31	A49_Cre_3_ M_31	A50_Cre_1_ M_31	A50_Cre_2_ M_31	A50_Cre_3_ M_31	A51_Cre_1_ M_31	A51_Cre_2_ M_31	A51_Cre_3_ M_31	A24_KPC_1_ M_32	A24_KPC_2_ M_32	A24_KPC_3_ M_32	A25_KPC_1_ M_32	A25_KPC_2_ M_32	A25_KPC_3_ M_32	A3_KC_1_ M_33	A3_KC_2_ M_33	A3_KC_3_ M_33	A4_KC_1_ F_34	A4_KC_2_ F_34	A4_KC_3_ F_34	A26_KPC_1_ F_30	A26_KPC_2_ F_30	A26_KPC_3_ F_30	A5_KC_1_ M_33	A5_KC_2_ M_33	A5_KC_3_ M_33	27_KPC_1_ M_5	27_KPC_2_ M_5	27_KPC_3_ M_5	52_Cre_1_ M_1	52_Cre_2_ M_1	52_Cre_3_ M_1	53_Cre_1_ F_2
Actinomycetales	0.00394228	0	0.00788457	0	0	0	0	0	0	0	0.0197114	0.0118269	0	0	0.00788457	0	0	0	0	0	0.00394228	0	0	0	0	0	0	0	0	0.00394228	0.00788457	0	0	0	0	0.00788457	0	0	0.00394228	0	0.00394228	0	0	0.00788457	0.00394228	0	0	0	0
Anaeroplasmatales	0	0	0	0	0	0	0	0	0	0	0	0	0	0	0	0	0	0	0	0	0	0	0	0	0	0	0	0	0	0	0	0	0	0	0	0	0	0	0	0	0	0	0	0	0	0	0	0	0
Bacillales	0.00788457	0	0	0	0.00394228	0	0	0.00394228	0	0	0	0.228653	0	0	0.0788457	0.0512497	0	0	0	0	0.027596	0.236537	0.00788457	0.055192	0.0236537	0.0985571	0	0	0.0354806	0	0	0	0	0	0	0.0236537	0	0	0.13798	0	0	0	0	0	0.106442	0	0.287787	0	0
unclassified_Bacteria	1.64393	0.441536	0.36269	0.445478	1.74249	0.524324	0.492786	0.027596	0.544035	0.685958	1.21422	0.0946148	0.0433651	0	0.00394228	0.0985571	1.19845	0.55192	0.0354806	0.575574	0.800284	0.169518	0.331152	0.816053	0.496728	0.110384	0.264133	0.00788457	0.0197114	0.102499	0.181345	0.283845	0.579516	0.417882	0.721438	0.082788	0.709611	0.279902	0.299614	0.713554	0.666246	0.228653	0.0512497	0.106442	0.0512497	0.027596	0.00394228	0.508555	0.0473074
Bacteroidales	27.2609	39.3598	47.268	32.784	41.0195	45.4309	34.5068	39.072	43.7712	10.1396	34.8813	38.6383	26.9692	48.6123	37.5463	24.5644	44.0432	38.3979	30.9193	44.5439	37.1639	39.6515	45.9434	51.778	9.81235	55.1447	47.8199	34.1796	53.2721	41.0352	22.7903	48.8173	28.345	38.8985	40.302	49.0972	25.2306	48.2772	32.5081	26.1728	39.1863	38.3072	24.6866	24.9507	20.9532	31.3333	33.9037	26.8351	15.4262
Bdellovibrionales	0	0	0.00788457	0.0118269	0	0.00788457	0.0118269	0	0.00394228	0	0	0.00788457	0	0	0	0	0.0473074	0.00788457	0.0315383	0.134038	0.0473074	0.0354806	0.00788457	0.0749034	0	0.0512497	0.0118269	0.0157691	0.00394228	0.0394228	0.00788457	0.0197114	0.0473074	0.00788457	0.00788457	0.0197114	0.00394228	0.00788457	0	0.0118269	0.0157691	0.00394228	0	0	0	0.027596	0.0315383	0.283845	0.00788457
Bifidobacteriales	0	0	0	0	0	0	0.220768	8.73216	0.0197114	0	0	0	0	0	0	0	0	0	0.0236537	0	0.00788457	0	0	0	0	0	0.0788457	0.0394228	4.99488	8.33399	0	0	0	0	0	0	0	0	0.0867303	0.141922	0.0354806	0	0	0	0	3.5244	8.99235	0	0
Burkholderiales	1.09201	0.954033	0.930379	0.618939	1.18663	1.22211	0.421824	0.0906726	0.055192	0.0315383	0.0236537	0.145865	0.303556	0.244422	0.260191	0.666246	1.01711	0.126153	0.981629	0.563747	0.0512497	0.74115	0.169518	0.13798	0.394228	0.201057	0.0788457	1.26942	2.23922	0.812111	0.339037	0.626823	0.0315383	0.374517	0.295671	0.378459	0.32721	0.0985571	0.193172	0.244422	0.86336	0.512497	2.85816	1.10384	1.84499	0.682015	1.1748	0.417882	0.354806
Campylobacterales	0.969802	2.2747	1.19451	0.386344	1.02105	1.25759	1.1748	0.484901	0.0788457	0	0	0	0	0	0	0	0	0	0	0	0	0	0	0	0	0	0	0	0	0	0	0	0	0	0	0	0	0	0	0	0	0	0.161634	1.22605	0.796342	0.532208	8.62178	0.532208	2.48758
Clostridiales	48.0959	34.0653	37.432	44.7449	47.4809	33.5686	35.6461	1.62816	23.0545	68.8244	27.5093	28.7235	51.4705	12.706	21.7456	24.178	23.7956	33.4937	14.1567	27.0835	31.4318	22.7864	29.2715	33.5922	74.4934	11.8939	33.8406	26.1768	4.19459	25.2543	47.8002	11.4799	33.2059	29.8431	30.6079	7.79784	62.7888	19.4433	38.7014	36.5292	17.7087	31.9838	50.4849	44.465	55.8267	55.1999	26.2044	63.2658	50.891
Coriobacteriales	0.0867303	0.91461	0.831822	0.0906726	0.114326	0.0946148	0.157691	1.3522	0.0354806	0.0236537	0	0.027596	0.0433651	0.0236537	0.055192	0.650477	1.72672	0.240479	0.977687	0.985571	0.228653	0.678073	1.86864	0.161634	0.0118269	0.346921	0.13798	1.7622	15.0832	0.961918	0.0394228	0.44942	0.169518	0.228653	0.41394	0.228653	0	0.0354806	0.181345	0.0473074	0.780572	0.350863	0.386344	1.42316	0.00394228	1.20634	0.457305	0.0867303	0.177403
Deferribacterales	7.85697	2.51518	0.331152	0.315383	0.583458	0.788457	0.335094	0.0394228	0.00394228	3.80825	3.78854	0.130095	2.8345	0.248364	0.559804	1.86864	0.536151	0.165576	0.614996	0.0157691	0.0236537	0.0867303	0.0236537	0.768746	6.91871	0.0906726	0.248364	0.457305	0.169518	0.469132	0.110384	0.339037	1.07624	0.264133	0.244422	0.291729	1.67547	0.102499	0.0709611	6.04352	1.73855	1.59663	4.66767	2.65316	1.63999	0.303556	10.1001	4.70315	4.60459
Desulfovibrionales	0.910668	0.737207	1.34826	0.544035	0.82788	0.559804	0.46519	0.13798	0.461247	1.4074	0.74115	0.374517	0.859418	0.130095	0.153749	0.244422	0.835764	0.382402	0.130095	0.18923	0.232595	0.0749034	0.390286	0.323267	1.08019	0.134038	0.299614	0.165576	0.110384	0.299614	0.350863	0.197114	0.386344	0.563747	1.33249	0.153749	1.3798	0.315383	0.323267	0.402113	0.867303	0.650477	1.45865	0.331152	0.784515	1.18663	0.571631	1.3049	2.07758
Eggerthellales	1.32855	0.567689	0.784515	1.50595	1.06442	0.484901	1.06047	1.00134	1.16297	0.997398	0.91461	0.693842	1.0723	0.60317	0.5874	1.2024	0.839707	1.33643	0.883072	0.764803	1.4547	0.717496	1.32067	1.12355	1.00528	0.890956	0.536151	0.547978	0.307498	0.646535	0.729323	0.394228	0.666246	0.611054	0.91461	0.883072	0.831822	0.693842	0.670188	0.429709	0.445478	0.504612	1.50201	1.26153	0.737207	1.3522	0.622881	0.662304	1.27336
Enterobacteriales	0	0	0.027596	0	0	0	0.0197114	0.0473074	1.26942	0.0197114	0.0118269	0.00788457	0	0	0	0	0	0	0	0	0	0	0	0	0	0.00394228	0	0	0	0	0	0	0.0157691	0.0118269	0	0	0.00394228	0	0.0118269	0	0	0	0.00788457	0.0315383	0.00788457	0.00394228	0	0	0.00394228
Erysipelotrichales	0.201057	0.429709	3.22479	2.2471	0.145865	11.1054	2.69258	33.8051	1.66759	1.59663	2.7596	10.8137	0.417882	0.13798	0.918552	6.88717	0.745092	3.21296	5.03036	3.51258	9.22889	2.21162	2.79902	4.99488	0.118269	5.12891	1.82922	0.122211	1.0723	13.8808	1.98297	20.1175	25.5145	0.212883	12.8873	11.405	0.488843	2.68864	0.27596	0.0709611	16.9794	12.0043	0.86336	0.425767	0.496728	1.46653	8.16053	0.709611	0.595285
unclassifiedFirmicutes	0.181345	0.149807	0.27596	0.0197114	0.390286	0.0985571	0.0946148	0	0.0197114	0	0	0.0512497	0	0	0	0	0	0	0	0	0	0	0	0	0	0	0	0	0	0	0	0	0	0	0	0	0	0	0.0788457	0	0	0	0	0	0	0.0630766	0.0394228	0.185287	0
Fusobacteriales	0	0	0	0	0	0	0	0	0	0	0	0	0	0	0	0	0	0	0	0	0	0	0	0	0	0	0	0	0	0	0	0	0	0	0	0	0	0	0	0	0	0	0	0	0	0	0	0	0
Lactobacillales	10.3051	17.5313	5.77939	16.1634	3.52046	4.71103	22.4158	13.1239	27.7537	12.1028	27.8365	19.5025	15.8086	36.6396	37.9721	39.1075	24.7102	21.8284	45.7226	20.8507	17.0267	32.24	17.5037	5.13286	5.08161	25.5066	14.7599	35.2046	18.3553	7.90034	25.3844	16.7705	7.96342	27.6748	11.5115	29.1138	5.88977	27.8089	26.0822	28.621	20.5393	13.3486	12.8597	21.6944	16.6562	2.96854	0.536151	0.264133	22.0216
Mycoplasmatales	0	0	0	0	0	0	0	0	0	0	0	0	0	0	0	0	0	0	0	0	0	0	0	0	0	0	0	0	0	0	0	0	0	0	0	0	0	0	0	0	0	0	0.00394228	0.291729	0.0788457	0.0433651	0.149807	0	0.00788457
Mycoplasmoidales	0	0	0	0	0	0	0	0	0	0	0	0	0	0	0	0	0	0	0	0	0	0	0	0	0	0	0	0	0	0	0	0	0	0	0	0	0	0	0	0	0	0	0	0	0	0	0	0	0
Pasteurellales	0	0	0	0	0	0	0	0	0	0	0	0	0	0	0	0	0	0	0	0	0	0	0	0	0	0	0.0118269	0	0	0	0	0	0	0	0	0	0	0	0	0	0	0	0	0	0	0	0	0	0
Pseudomonadales	0	0	0	0	0	0	0	0	0.082788	0	0	0.00394228	0	0	0	0	0	0	0.00394228	0	0	0	0	0	0	0	0	0	0	0	0	0	0	0	0	0	0	0	0.00394228	0	0	0	0	0	0	0	0	0	0
Saccharibacteria_genera_incertae_sedis	0.055192	0.0591343	0.193172	0.122211	0.898841	0.145865	0.283845	0.453363	0.0157691	0.36269	0.299614	0.544035	0.177403	0.654419	0.110384	0.480959	0.504612	0.256249	0.488843	0.780572	2.27076	0.370575	0.36269	1.04076	0.563747	0.398171	0.082788	0.0512497	0.141922	0.260191	0.27596	0.504612	1.99874	0.890956	0.760861	0.516439	0.670188	0.248364	0.370575	0.571631	0.169518	0.508555	0.00788457	0.027596	0.0118269	0.0788457	0.141922	0.240479	0.0236537
Selenomonadales	0	0	0	0	0	0	0	0	0	0	0	0	0	0	0	0	0	0	0	0	0	0	0	0	0	0	0	0	0	0	0	0	0	0	0	0	0	0	0	0	0	0	0	0	0	0	0	0	0
Mutant	KC	KC	KC	KC	KC	KC	KPC	KPC	KPC	KPC	KPC	KPC	KPC	KPC	KPC	Cre	Cre	Cre	Cre	Cre	Cre	Cre	Cre	Cre	KPC	KPC	KPC	KPC	KPC	KPC	KC	KC	KC	KC	KC	KC	KPC	KPC	KPC	KC	KC	KC	KPC	KPC	KPC	Cre	Cre	Cre	Cre
time	1	2	3	1	2	3	1	2	3	1	2	3	1	2	3	1	2	3	1	2	3	1	2	3	1	2	3	1	2	3	1	2	3	1	2	3	1	2	3	1	2	3	1	2	3	1	2	3	1
sex	M	M	M	F	F	F	M	M	M	F	F	F	F	F	F	M	M	M	M	M	M	M	M	M	M	M	M	M	M	M	M	M	M	F	F	F	F	F	F	M	M	M	M	M	M	M	M	M	F
[truncated: 142 more columns]

## Sheet: class
Table S2e: Relative abundance of bacterial classes across all 191 fecal samples
	1_KC_1_ M_20	1_KC_2_ M_20	1_KC_3_ M_20	2_KC_1_ F_10	2_KC_2_ F_10	2_KC_3_ F_10	21_KPC_1_ M_8	21_KPC_2_ M_8	21_KPC_3_ M_8	A22_KPC_1_ F_30	A22_KPC_2_ F_30	A22_KPC_3_ F_30	A23_KPC_1_ F_30	A23_KPC_2_ F_30	A23_KPC_3_ F_30	A49_Cre_1_ M_31	A49_Cre_2_ M_31	A49_Cre_3_ M_31	A50_Cre_1_ M_31	A50_Cre_2_ M_31	A50_Cre_3_ M_31	A51_Cre_1_ M_31	A51_Cre_2_ M_31	A51_Cre_3_ M_31	A24_KPC_1_ M_32	A24_KPC_2_ M_32	A24_KPC_3_ M_32	A25_KPC_1_ M_32	A25_KPC_2_ M_32	A25_KPC_3_ M_32	A3_KC_1_ M_33	A3_KC_2_ M_33	A3_KC_3_ M_33	A4_KC_1_ F_34	A4_KC_2_ F_34	A4_KC_3_ F_34	A26_KPC_1_ F_30	A26_KPC_2_ F_30	A26_KPC_3_ F_30	A5_KC_1_ M_33	A5_KC_2_ M_33	A5_KC_3_ M_33	27_KPC_1_ M_5	27_KPC_2_ M_5	27_KPC_3_ M_5	52_Cre_1_ M_1	52_Cre_2_ M_1	52_Cre_3_ M_1	53_Cre_1_ F_2
Actinobacteria	0.00394228	0	0.00788457	0	0	0	0.220768	8.73216	0.0197114	0	0.0197114	0.0118269	0	0	0.00788457	0	0	0	0.0236537	0	0.0118269	0	0	0	0	0	0.0788457	0.0394228	4.99488	8.33793	0.00788457	0	0	0	0	0.00788457	0	0	0.0906726	0.141922	0.0394228	0	0	0.00788457	0.00394228	3.5244	8.99235	0	0
Bacilli	10.313	17.5313	5.77939	16.1634	3.5244	4.71103	22.4158	13.1278	27.7537	12.1028	27.8365	19.7311	15.8086	36.6396	38.0509	39.1587	24.7102	21.8284	45.7226	20.8507	17.0543	32.4765	17.5116	5.18805	5.10526	25.6051	14.7599	35.2046	18.3908	7.90034	25.3844	16.7705	7.96342	27.6748	11.5115	29.1374	5.88977	27.8089	26.2201	28.621	20.5393	13.3486	12.8597	21.6944	16.7626	2.96854	0.823938	0.264133	22.0216
unclassified_Bacteria	1.64393	0.441536	0.36269	0.445478	1.74249	0.524324	0.492786	0.027596	0.544035	0.685958	1.21422	0.0946148	0.0433651	0	0.00394228	0.0985571	1.19845	0.55192	0.0354806	0.575574	0.800284	0.169518	0.331152	0.816053	0.496728	0.110384	0.264133	0.00788457	0.0197114	0.102499	0.181345	0.283845	0.579516	0.417882	0.721438	0.082788	0.709611	0.279902	0.299614	0.713554	0.666246	0.228653	0.0512497	0.106442	0.0512497	0.027596	0.00394228	0.508555	0.0473074
Bacteroidia	27.2609	39.3598	47.268	32.784	41.0195	45.4309	34.5068	39.072	43.7712	10.1396	34.8813	38.6383	26.9692	48.6123	37.5463	24.5644	44.0432	38.3979	30.9193	44.5439	37.1639	39.6515	45.9434	51.778	9.81235	55.1447	47.8199	34.1796	53.2721	41.0352	22.7903	48.8173	28.345	38.8985	40.302	49.0972	25.2306	48.2772	32.5081	26.1728	39.1863	38.3072	24.6866	24.9507	20.9532	31.3333	33.9037	26.8351	15.4262
Betaproteobacteria	1.09201	0.954033	0.930379	0.618939	1.18663	1.22211	0.421824	0.0906726	0.055192	0.0315383	0.0236537	0.145865	0.303556	0.244422	0.260191	0.666246	1.01711	0.126153	0.981629	0.563747	0.0512497	0.74115	0.169518	0.13798	0.394228	0.201057	0.0788457	1.26942	2.23922	0.812111	0.339037	0.626823	0.0315383	0.374517	0.295671	0.378459	0.32721	0.0985571	0.193172	0.244422	0.86336	0.512497	2.85816	1.10384	1.84499	0.682015	1.1748	0.417882	0.354806
Clostridia	48.0959	34.0653	37.432	44.7449	47.4809	33.5686	35.6461	1.62816	23.0545	68.8244	27.5093	28.7235	51.4705	12.706	21.7456	24.178	23.7956	33.4937	14.1567	27.0835	31.4318	22.7864	29.2715	33.5922	74.4934	11.8939	33.8406	26.1768	4.19459	25.2543	47.8002	11.4799	33.2059	29.8431	30.6079	7.79784	62.7888	19.4433	38.7014	36.5292	17.7087	31.9838	50.4849	44.465	55.8267	55.1999	26.2044	63.2658	50.891
Coriobacteriia	1.41528	1.4823	1.61634	1.59663	1.17874	0.579516	1.21817	2.35354	1.19845	1.02105	0.91461	0.721438	1.11567	0.626823	0.642592	1.85287	2.56643	1.57691	1.86076	1.75037	1.68336	1.39557	3.18931	1.28518	1.01711	1.23788	0.674131	2.31018	15.3907	1.60845	0.768746	0.843649	0.835764	0.839707	1.32855	1.11172	0.831822	0.729323	0.851534	0.477016	1.22605	0.855476	1.88835	2.6847	0.74115	2.55854	1.08019	0.749034	1.45076
Deferribacteres	7.85697	2.51518	0.331152	0.315383	0.583458	0.788457	0.335094	0.0394228	0.00394228	3.80825	3.78854	0.130095	2.8345	0.248364	0.559804	1.86864	0.536151	0.165576	0.614996	0.0157691	0.0236537	0.0867303	0.0236537	0.768746	6.91871	0.0906726	0.248364	0.457305	0.169518	0.469132	0.110384	0.339037	1.07624	0.264133	0.244422	0.291729	1.67547	0.102499	0.0709611	6.04352	1.73855	1.59663	4.66767	2.65316	1.63999	0.303556	10.1001	4.70315	4.60459
Deltaproteobacteria	0.910668	0.737207	1.35615	0.555862	0.82788	0.567689	0.477016	0.13798	0.46519	1.4074	0.74115	0.382402	0.859418	0.130095	0.153749	0.244422	0.883072	0.390286	0.161634	0.323267	0.279902	0.110384	0.398171	0.398171	1.08019	0.185287	0.311441	0.181345	0.114326	0.339037	0.358748	0.216826	0.433651	0.571631	1.34038	0.173461	1.38374	0.323267	0.323267	0.41394	0.883072	0.654419	1.45865	0.331152	0.784515	1.21422	0.60317	1.58874	2.08547
Campylobacteria	0.969802	2.2747	1.19451	0.386344	1.02105	1.25759	1.1748	0.484901	0.0788457	0	0	0	0	0	0	0	0	0	0	0	0	0	0	0	0	0	0	0	0	0	0	0	0	0	0	0	0	0	0	0	0	0	0.161634	1.22605	0.796342	0.532208	8.62178	0.532208	2.48758
Erysipelotrichia	0.201057	0.429709	3.22479	2.2471	0.145865	11.1054	2.69258	33.8051	1.66759	1.59663	2.7596	10.8137	0.417882	0.13798	0.918552	6.88717	0.745092	3.21296	5.03036	3.51258	9.22889	2.21162	2.79902	4.99488	0.118269	5.12891	1.82922	0.122211	1.0723	13.8808	1.98297	20.1175	25.5145	0.212883	12.8873	11.405	0.488843	2.68864	0.27596	0.0709611	16.9794	12.0043	0.86336	0.425767	0.496728	1.46653	8.16053	0.709611	0.595285
unclassifeid_Firmicutes	0.181345	0.149807	0.27596	0.0197114	0.390286	0.0985571	0.0946148	0	0.0197114	0	0	0.0512497	0	0	0	0	0	0	0	0	0	0	0	0	0	0	0	0	0	0	0	0	0	0	0	0	0	0	0.0788457	0	0	0	0	0	0	0.0630766	0.0394228	0.185287	0
Fusobacteriia	0	0	0	0	0	0	0	0	0	0	0	0	0	0	0	0	0	0	0	0	0	0	0	0	0	0	0	0	0	0	0	0	0	0	0	0	0	0	0	0	0	0	0	0	0	0	0	0	0
Gammaproteobacteria	0	0	0.027596	0	0	0	0.0197114	0.0473074	1.3522	0.0197114	0.0118269	0.0118269	0	0	0	0	0	0	0.00394228	0	0	0	0	0	0	0.00394228	0.0118269	0	0	0	0	0	0.0157691	0.0118269	0	0	0.00394228	0	0.0157691	0	0	0	0.00788457	0.0315383	0.00788457	0.00394228	0	0	0.00394228
Mollicutes	0	0	0	0	0	0	0	0	0	0	0	0	0	0	0	0	0	0	0	0	0	0	0	0	0	0	0	0	0	0	0	0	0	0	0	0	0	0	0	0	0	0	0.00394228	0.291729	0.0788457	0.0433651	0.149807	0	0.00788457
Negativicutes	0	0	0	0	0	0	0	0	0	0	0	0	0	0	0	0	0	0	0	0	0	0	0	0	0	0	0	0	0	0	0	0	0	0	0	0	0	0	0	0	0	0	0	0	0	0	0	0	0
Saccharibacteria_genera_incertae_sedis	0.055192	0.0591343	0.193172	0.122211	0.898841	0.145865	0.283845	0.453363	0.0157691	0.36269	0.299614	0.544035	0.177403	0.654419	0.110384	0.480959	0.504612	0.256249	0.488843	0.780572	2.27076	0.370575	0.36269	1.04076	0.563747	0.398171	0.082788	0.0512497	0.141922	0.260191	0.27596	0.504612	1.99874	0.890956	0.760861	0.516439	0.670188	0.248364	0.370575	0.571631	0.169518	0.508555	0.00788457	0.027596	0.0118269	0.0788457	0.141922	0.240479	0.0236537
Mutant	KC	KC	KC	KC	KC	KC	KPC	KPC	KPC	KPC	KPC	KPC	KPC	KPC	KPC	Cre	Cre	Cre	Cre	Cre	Cre	Cre	Cre	Cre	KPC	KPC	KPC	KPC	KPC	KPC	KC	KC	KC	KC	KC	KC	KPC	KPC	KPC	KC	KC	KC	KPC	KPC	KPC	Cre	Cre	Cre	Cre
time	1	2	3	1	2	3	1	2	3	1	2	3	1	2	3	1	2	3	1	2	3	1	2	3	1	2	3	1	2	3	1	2	3	1	2	3	1	2	3	1	2	3	1	2	3	1	2	3	1
sex	M	M	M	F	F	F	M	M	M	F	F	F	F	F	F	M	M	M	M	M	M	M	M	M	M	M	M	M	M	M	M	M	M	F	F	F	F	F	F	M	M	M	M	M	M	M	M	M	F
[truncated: 142 more columns]

## Sheet: phylum
Table S2f: Relative abundance of bacterial phyla across all 191 fecal samples
	1_KC_1_ M_20	1_KC_2_ M_20	1_KC_3_ M_20	2_KC_1_ F_10	2_KC_2_ F_10	2_KC_3_ F_10	21_KPC_1_ M_8	21_KPC_2_ M_8	21_KPC_3_ M_8	A22_KPC_1_ F_30	A22_KPC_2_ F_30	A22_KPC_3_ F_30	A23_KPC_1_ F_30	A23_KPC_2_ F_30	A23_KPC_3_ F_30	A49_Cre_1_ M_31	A49_Cre_2_ M_31	A49_Cre_3_ M_31	A50_Cre_1_ M_31	A50_Cre_2_ M_31	A50_Cre_3_ M_31	A51_Cre_1_ M_31	A51_Cre_2_ M_31	A51_Cre_3_ M_31	A24_KPC_1_ M_32	A24_KPC_2_ M_32	A24_KPC_3_ M_32	A25_KPC_1_ M_32	A25_KPC_2_ M_32	A25_KPC_3_ M_32	A3_KC_1_ M_33	A3_KC_2_ M_33	A3_KC_3_ M_33	A4_KC_1_ F_34	A4_KC_2_ F_34	A4_KC_3_ F_34	A26_KPC_1_ F_30	A26_KPC_2_ F_30	A26_KPC_3_ F_30	A5_KC_1_ M_33	A5_KC_2_ M_33	A5_KC_3_ M_33	27_KPC_1_ M_5	27_KPC_2_ M_5	27_KPC_3_ M_5	52_Cre_1_ M_1	52_Cre_2_ M_1	52_Cre_3_ M_1	53_Cre_1_ F_2
Firmicutes	58.7913	52.1761	46.7121	63.1751	51.5414	49.4836	60.8492	48.5611	52.4955	82.5239	58.1053	59.3196	67.6969	49.4836	60.7151	70.2239	49.251	58.535	64.9097	51.4468	57.7151	57.4746	49.5821	43.7751	79.7169	42.6279	50.4297	61.5036	23.6577	47.0354	75.1675	48.3679	66.6837	57.7308	55.0067	48.3403	69.1674	49.9409	65.2764	65.2212	55.2275	57.3366	64.208	66.5852	73.086	59.698	35.2283	64.4248	73.5078
Bacteroidetes	27.2609	39.3598	47.268	32.784	41.0195	45.4309	34.5068	39.072	43.7712	10.1396	34.8813	38.6383	26.9692	48.6123	37.5463	24.5644	44.0432	38.3979	30.9193	44.5439	37.1639	39.6515	45.9434	51.778	9.81235	55.1447	47.8199	34.1796	53.2721	41.0352	22.7903	48.8173	28.345	38.8985	40.302	49.0972	25.2306	48.2772	32.5081	26.1728	39.1863	38.3072	24.6866	24.9507	20.9532	31.3333	33.9037	26.8351	15.4262
Deferribacteres	7.85697	2.51518	0.331152	0.315383	0.583458	0.788457	0.335094	0.0394228	0.00394228	3.80825	3.78854	0.130095	2.8345	0.248364	0.559804	1.86864	0.536151	0.165576	0.614996	0.0157691	0.0236537	0.0867303	0.0236537	0.768746	6.91871	0.0906726	0.248364	0.457305	0.169518	0.469132	0.110384	0.339037	1.07624	0.264133	0.244422	0.291729	1.67547	0.102499	0.0709611	6.04352	1.73855	1.59663	4.66767	2.65316	1.63999	0.303556	10.1001	4.70315	4.60459
Actinobacteria	1.41922	1.4823	1.62422	1.59663	1.17874	0.579516	1.43893	11.0857	1.21817	1.02105	0.934322	0.733265	1.11567	0.626823	0.650477	1.85287	2.56643	1.57691	1.88441	1.75037	1.69518	1.39557	3.18931	1.28518	1.01711	1.23788	0.752976	2.3496	20.3856	9.94638	0.77663	0.843649	0.835764	0.839707	1.32855	1.11961	0.831822	0.729323	0.942206	0.618939	1.26547	0.855476	1.88835	2.69258	0.745092	6.08295	10.0725	0.749034	1.45076
Proteobacteria	2.00268	1.69124	2.31412	1.1748	2.01451	1.7898	0.918552	0.27596	1.87259	1.45865	0.77663	0.540093	1.16297	0.374517	0.41394	0.910668	1.90018	0.516439	1.1472	0.887014	0.331152	0.851534	0.567689	0.536151	1.47441	0.390286	0.402113	1.45076	2.35354	1.15115	0.697784	0.843649	0.480959	0.957975	1.63605	0.55192	1.71489	0.421824	0.532208	0.658362	1.74643	1.16692	4.32469	1.46653	2.63739	1.90018	1.77797	2.00662	2.44422
Unclassified_Bacteria	1.64393	0.441536	0.36269	0.445478	1.74249	0.524324	0.492786	0.027596	0.544035	0.685958	1.21422	0.0946148	0.0433651	0	0.00394228	0.0985571	1.19845	0.55192	0.0354806	0.575574	0.800284	0.169518	0.331152	0.816053	0.496728	0.110384	0.264133	0.00788457	0.0197114	0.102499	0.181345	0.283845	0.579516	0.417882	0.721438	0.082788	0.709611	0.279902	0.299614	0.713554	0.666246	0.228653	0.0512497	0.106442	0.0512497	0.027596	0.00394228	0.508555	0.0473074
Candidatus Saccharibacteria	0.055192	0.0591343	0.193172	0.122211	0.898841	0.145865	0.283845	0.453363	0.0157691	0.36269	0.299614	0.544035	0.177403	0.654419	0.110384	0.480959	0.504612	0.256249	0.488843	0.780572	2.27076	0.370575	0.36269	1.04076	0.563747	0.398171	0.082788	0.0512497	0.141922	0.260191	0.27596	0.504612	1.99874	0.890956	0.760861	0.516439	0.670188	0.248364	0.370575	0.571631	0.169518	0.508555	0.00788457	0.027596	0.0118269	0.0788457	0.141922	0.240479	0.0236537
Tenericutes	0	0	0	0	0	0	0	0	0	0	0	0	0	0	0	0	0	0	0	0	0	0	0	0	0	0	0	0	0	0	0	0	0	0	0	0	0	0	0	0	0	0	0.00394228	0.291729	0.0788457	0.0433651	0.149807	0	0.00788457
Fusobacteria	0	0	0	0	0	0	0	0	0	0	0	0	0	0	0	0	0	0	0	0	0	0	0	0	0	0	0	0	0	0	0	0	0	0	0	0	0	0	0	0	0	0	0	0	0	0	0	0	0
Campylobacteria	0.969802	2.2747	1.19451	0.386344	1.02105	1.25759	1.1748	0.484901	0.0788457	0	0	0	0	0	0	0	0	0	0	0	0	0	0	0	0	0	0	0	0	0	0	0	0	0	0	0	0	0	0	0	0	0	0.161634	1.22605	0.796342	0.532208	8.62178	0.532208	2.48758
Mutant	KC	KC	KC	KC	KC	KC	KPC	KPC	KPC	KPC	KPC	KPC	KPC	KPC	KPC	Cre	Cre	Cre	Cre	Cre	Cre	Cre	Cre	Cre	KPC	KPC	KPC	KPC	KPC	KPC	KC	KC	KC	KC	KC	KC	KPC	KPC	KPC	KC	KC	KC	KPC	KPC	KPC	Cre	Cre	Cre	Cre
time	1	2	3	1	2	3	1	2	3	1	2	3	1	2	3	1	2	3	1	2	3	1	2	3	1	2	3	1	2	3	1	2	3	1	2	3	1	2	3	1	2	3	1	2	3	1	2	3	1
sex	M	M	M	F	F	F	M	M	M	F	F	F	F	F	F	M	M	M	M	M	M	M	M	M	M	M	M	M	M	M	M	M	M	F	F	F	F	F	F	M	M	M	M	M	M	M	M	M	F
[truncated: 143 more columns]
