# Supplementary material for: Gender-specific changes of the gut microbiome correlate with tumor development in murine models of pancreatic cancer
Source: iScience. 2023 May 18;26(6):106841. doi: 10.1016/j.isci.2023.106841 (PMC10225934; doi:10.1016/j.isci.2023.106841)
Supplement: Table S6. Diversity indices across 191 samples, related to Figure 2 [file mmc4.xlsx]

## Sheet: Table S6
Table S6: diversity indices across 191 samples					sample characteristics
Sample	S	J'	H'(loge)	1-Lambda'	Mutant	time	sex
14_KC_1_ F_23	613	0.732	4.698	0.9882	KC	1	F
18_KC_1_ F_27	483	0.6457	3.99	0.9674	KC	1	F
2_KC_1_ F_10	561	0.6414	4.06	0.9518	KC	1	F
20_KC_1_ F_23	583	0.6735	4.289	0.9709	KC	1	F
28_KPC_1_ F_4	557	0.6954	4.397	0.9731	KPC	1	F
29_KPC_1_ F_4	526	0.6431	4.029	0.9681	KPC	1	F
31_KPC_1_ F_9	567	0.6854	4.346	0.9605	KPC	1	F
32_KPC_1_ F_9	540	0.6806	4.282	0.9743	KPC	1	F
33_KPC_1_ F_9	535	0.6678	4.196	0.9488	KPC	1	F
34_KPC_1_ F_12	481	0.6878	4.248	0.9771	KPC	1	F
39_KPC_1_ F_22	541	0.6501	4.091	0.9729	KPC	1	F
41_KPC_1_ F_22	613	0.7064	4.534	0.9786	KPC	1	F
53_Cre_1_ F_2	489	0.6311	3.908	0.9467	Cre	1	F
56_Cre_1_ F_2	610	0.7029	4.508	0.9785	Cre	1	F
57_Cre_1_ F_2	524	0.6092	3.814	0.9424	Cre	1	F
6_KC_1_ F_6	528	0.611	3.83	0.9383	KC	1	F
60_Cre_1_ F_11	535	0.656	4.121	0.9604	Cre	1	F
62_Cre_1_ F_16	552	0.6168	3.894	0.9502	Cre	1	F
63_Cre_1_ F_18	518	0.6597	4.123	0.9675	Cre	1	F
64_Cre_1_ F_24	476	0.592	3.65	0.9405	Cre	1	F
8_KC_1_ F_10	566	0.6476	4.105	0.9682	KC	1	F
A22_KPC_1_ F_30	497	0.7388	4.587	0.9864	KPC	1	F
A23_KPC_1_ F_30	538	0.7161	4.503	0.9832	KPC	1	F
A26_KPC_1_ F_30	531	0.7522	4.72	0.9912	KPC	1	F
A4_KC_1_ F_34	550	0.6897	4.352	0.9748	KC	1	F
14_KC_2_ F_23	587	0.6674	4.255	0.9727	KC	2	F
18_KC_2_ F_27	478	0.6478	3.997	0.9557	KC	2	F
2_KC_2_ F_10	565	0.7587	4.808	0.9903	KC	2	F
20_KC_2_ F_23	541	0.6661	4.192	0.9726	KC	2	F
28_KPC_2_ F_4	530	0.6527	4.095	0.9693	KPC	2	F
31_KPC_2_ F_9	466	0.6907	4.244	0.9632	KPC	2	F
32_KPC_2_ F_9	594	0.709	4.528	0.9861	KPC	2	F
33_KPC_2_ F_9	490	0.6421	3.977	0.9572	KPC	2	F
34_KPC_2_ F_12	486	0.7074	4.376	0.9831	KPC	2	F
39_KPC_2_ F_22	654	0.6847	4.439	0.9618	KPC	2	F
41_KPC_2_ F_22	714	0.7224	4.747	0.9899	KPC	2	F
53_Cre_2_ F_2	513	0.6487	4.048	0.967	Cre	2	F
56_Cre_2_ F_2	563	0.6221	3.94	0.9539	Cre	2	F
57_Cre_2_ F_2	592	0.6722	4.291	0.9583	Cre	2	F
6_KC_2_ F_6	504	0.6917	4.304	0.9793	KC	2	F
60_Cre_2_ F_11	570	0.7161	4.544	0.9839	Cre	2	F
62_Cre_2_ F_16	568	0.6745	4.278	0.9743	Cre	2	F
63_Cre_2_ F_18	523	0.6442	4.032	0.9615	Cre	2	F
64_Cre_2_ F_24	556	0.7283	4.604	0.9878	Cre	2	F
8_KC_2_ F_10	561	0.682	4.317	0.9526	KC	2	F
A22_KPC_2_ F_30	520	0.6818	4.264	0.9761	KPC	2	F
A23_KPC_2_ F_30	533	0.6209	3.898	0.9412	KPC	2	F
A26_KPC_2_ F_30	555	0.6789	4.29	0.9752	KPC	2	F
A4_KC_2_ F_34	572	0.7375	4.683	0.9876	KC	2	F
14_KC_3_ F_23	559	0.6303	3.987	0.9593	KC	3	F
18_KC_3_ F_27	472	0.6852	4.219	0.9624	KC	3	F
2_KC_3_ F_10	635	0.6981	4.506	0.9832	KC	3	F
20_KC_3_ F_23	635	0.6935	4.476	0.9827	KC	3	F
28_KPC_3_ F_4	516	0.6945	4.338	0.9805	KPC	3	F
29_KPC_3_ F_4	593	0.7526	4.805	0.99	KPC	3	F
31_KPC_3_ F_9	555	0.7411	4.683	0.9851	KPC	3	F
32_KPC_3_ F_9	540	0.6641	4.178	0.9614	KPC	3	F
33_KPC_3_ F_9	629	0.6932	4.467	0.9777	KPC	3	F
34_KPC_3_ F_12	500	0.7065	4.391	0.9803	KPC	3	F
39_KPC_3_ F_22	599	0.7324	4.684	0.9841	KPC	3	F
41_KPC_3_ F_22	616	0.7004	4.499	0.9807	KPC	3	F
53_Cre_3_ F_2	688	0.7393	4.831	0.9845	Cre	3	F
56_Cre_3_ F_2	512	0.6353	3.963	0.9627	Cre	3	F
57_Cre_3_ F_2	660	0.7355	4.775	0.9902	Cre	3	F
6_KC_3_ F_6	539	0.704	4.428	0.9852	KC	3	F
60_Cre_3_ F_11	573	0.6808	4.324	0.9777	Cre	3	F
62_Cre_3_ F_16	572	0.7141	4.534	0.984	Cre	3	F
63_Cre_3_ F_18	587	0.6893	4.394	0.975	Cre	3	F
64_Cre_3_ F_24	599	0.7442	4.759	0.992	Cre	3	F
8_KC_3_ F_10	662	0.6591	4.281	0.9646	KC	3	F
A22_KPC_3_ F_30	593	0.6765	4.319	0.9748	KPC	3	F
A23_KPC_3_ F_30	543	0.606	3.816	0.9531	KPC	3	F
A26_KPC_3_ F_30	525	0.6666	4.175	0.965	KPC	3	F
A4_KC_3_ F_34	572	0.6368	4.043	0.9682	KC	3	F
1_KC_1_ M_20	495	0.7503	4.655	0.9892	KC	1	M
10_KC_1_ M_15	515	0.6828	4.263	0.9712	KC	1	M
11_KC_1_ M_17	556	0.6506	4.112	0.9636	KC	1	M
12_KC_1_ M_20	535	0.7567	4.754	0.993	KC	1	M
13_KC_1_ M_20	586	0.7227	4.606	0.9851	KC	1	M
15_KC_1_ M_21	553	0.6937	4.381	0.9785	KC	1	M
16_KC_1_ M_21	477	0.6437	3.97	0.9545	KC	1	M
17_KC_1_ M_25	424	0.6357	3.846	0.9611	KC	1	M
19_KC_1_ M_28	428	0.6553	3.97	0.9718	KC	1	M
21_KPC_1_ M_8	657	0.7001	4.542	0.9785	KPC	1	M
27_KPC_1_ M_5	514	0.67	4.182	0.966	KPC	1	M
30_KPC_1_ M_8	602	0.7028	4.498	0.9843	KPC	1	M
35_KPC_1_ M_13	495	0.6505	4.036	0.957	KPC	1	M
36_KPC_1_ M_13	609	0.6958	4.461	0.9704	KPC	1	M
37_KPC_1_ M_13	526	0.7135	4.47	0.9777	KPC	1	M
38_KPC_1_ M_19	563	0.7343	4.65	0.9871	KPC	1	M
40_KPC_1_ M_19	619	0.658	4.23	0.9727	KPC	1	M
42_KPC_1_ M_19	435	0.6281	3.816	0.9578	KPC	1	M
43_KPC_1_ M_19	541	0.6681	4.205	0.9755	KPC	1	M
44_KPC_1_ M_26	439	0.5978	3.637	0.9487	KPC	1	M
45_KPC_1_ M_26	337	0.5595	3.256	0.9164	KPC	1	M
46_KPC_1_ M_29	465	0.639	3.925	0.9354	KPC	1	M
47_KPC_1_ M_29	381	0.5612	3.335	0.8586	KPC	1	M
52_Cre_1_ M_1	584	0.6637	4.228	0.9543	Cre	1	M
54_Cre_1_ M_1	469	0.6478	3.985	0.9576	Cre	1	M
55_Cre_1_ M_1	547	0.671	4.23	0.9589	Cre	1	M
58_Cre_1_ M_3	597	0.6974	4.458	0.9651	Cre	1	M
59_Cre_1_ M_3	561	0.7174	4.541	0.9825	Cre	1	M
61_Cre_1_ M_14	479	0.7231	4.463	0.9864	Cre	1	M
7_KC_1_ M_7	606	0.7243	4.641	0.99	KC	1	M
9_KC_1_ M_15	447	0.6879	4.198	0.9762	KC	1	M
A24_KPC_1_ M_32	508	0.7113	4.431	0.9787	KPC	1	M
A25_KPC_1_ M_32	554	0.5962	3.766	0.9478	KPC	1	M
A3_KC_1_ M_33	575	0.6591	4.188	0.961	KC	1	M
A48_KPC_1_ M_32	532	0.7114	4.465	0.9797	KPC	1	M
A49_Cre_1_ M_31	527	0.6257	3.921	0.946	Cre	1	M
A5_KC_1_ M_33	534	0.6751	4.24	0.9681	KC	1	M
A50_Cre_1_ M_31	507	0.5852	3.645	0.9155	Cre	1	M
A51_Cre_1_ M_31	562	0.6428	4.07	0.9511	Cre	1	M
1_KC_2_ M_20	589	0.7168	4.572	0.9836	KC	2	M
10_KC_2_ M_15	588	0.6549	4.176	0.9725	KC	2	M
11_KC_2_ M_17	540	0.6481	4.077	0.9708	KC	2	M
12_KC_2_ M_20	573	0.7294	4.632	0.9863	KC	2	M
13_KC_2_ M_20	624	0.7125	4.586	0.9808	KC	2	M
15_KC_2_ M_21	531	0.6415	4.025	0.9714	KC	2	M
16_KC_2_ M_21	594	0.6704	4.282	0.9704	KC	2	M
17_KC_2_ M_25	447	0.6587	4.02	0.9579	KC	2	M
19_KC_2_ M_28	446	0.6437	3.927	0.9643	KC	2	M
21_KPC_2_ M_8	365	0.585	3.451	0.9471	KPC	2	M
27_KPC_2_ M_5	510	0.6047	3.77	0.934	KPC	2	M
30_KPC_2_ M_8	543	0.6259	3.941	0.9646	KPC	2	M
35_KPC_2_ M_13	612	0.7052	4.525	0.9793	KPC	2	M
36_KPC_2_ M_13	658	0.7049	4.574	0.9733	KPC	2	M
37_KPC_2_ M_13	589	0.7396	4.718	0.9884	KPC	2	M
38_KPC_2_ M_19	663	0.7394	4.804	0.9896	KPC	2	M
40_KPC_2_ M_19	648	0.6783	4.391	0.9718	KPC	2	M
42_KPC_2_ M_19	599	0.6642	4.248	0.9593	KPC	2	M
43_KPC_2_ M_19	559	0.7225	4.571	0.986	KPC	2	M
44_KPC_2_ M_26	417	0.6327	3.817	0.9479	KPC	2	M
45_KPC_2_ M_26	464	0.612	3.758	0.9239	KPC	2	M
46_KPC_2_ M_29	495	0.6449	4.001	0.9612	KPC	2	M
47_KPC_2_ M_29	454	0.5908	3.615	0.9417	KPC	2	M
52_Cre_2_ M_1	567	0.6338	4.019	0.964	Cre	2	M
54_Cre_2_ M_1	554	0.6517	4.117	0.9687	Cre	2	M
55_Cre_2_ M_1	549	0.6188	3.903	0.9589	Cre	2	M
58_Cre_2_ M_3	474	0.5606	3.454	0.9249	Cre	2	M
59_Cre_2_ M_3	577	0.6893	4.382	0.9748	Cre	2	M
61_Cre_2_ M_14	539	0.6897	4.338	0.9744	Cre	2	M
7_KC_2_ M_7	576	0.6443	4.095	0.9619	KC	2	M
9_KC_2_ M_15	498	0.7536	4.68	0.9918	KC	2	M
A24_KPC_2_ M_32	567	0.6544	4.149	0.9688	KPC	2	M
A25_KPC_2_ M_32	447	0.5952	3.632	0.9522	KPC	2	M
A3_KC_2_ M_33	564	0.6621	4.194	0.9711	KC	2	M
A48_KPC_2_ M_32	565	0.628	3.98	0.9583	KPC	2	M
A49_Cre_2_ M_31	632	0.6654	4.291	0.9638	Cre	2	M
A5_KC_2_ M_33	557	0.6575	4.157	0.9706	KC	2	M
A50_Cre_2_ M_31	581	0.6949	4.423	0.9754	Cre	2	M
A51_Cre_2_ M_31	577	0.6834	4.345	0.9688	Cre	2	M
1_KC_3_ M_20	593	0.7433	4.746	0.9912	KC	3	M
10_KC_3_ M_15	567	0.6756	4.284	0.9739	KC	3	M
11_KC_3_ M_17	473	0.617	3.8	0.951	KC	3	M
12_KC_3_ M_20	509	0.7352	4.582	0.9892	KC	3	M
13_KC_3_ M_20	638	0.7548	4.875	0.9942	KC	3	M
15_KC_3_ M_21	509	0.6699	4.175	0.972	KC	3	M
16_KC_3_ M_21	641	0.7188	4.646	0.9857	KC	3	M
17_KC_3_ M_25	453	0.6416	3.924	0.9587	KC	3	M
19_KC_3_ M_28	444	0.6727	4.101	0.9638	KC	3	M
21_KPC_3_ M_8	481	0.6755	4.172	0.9753	KPC	3	M
27_KPC_3_ M_5	469	0.5953	3.661	0.9142	KPC	3	M
30_KPC_3_ M_8	597	0.7238	4.626	0.9864	KPC	3	M
35_KPC_3_ M_13	485	0.5838	3.61	0.9398	KPC	3	M
36_KPC_3_ M_13	356	0.5657	3.324	0.9344	KPC	3	M
37_KPC_3_ M_13	540	0.6602	4.153	0.9762	KPC	3	M
38_KPC_3_ M_19	629	0.7047	4.541	0.9865	KPC	3	M
40_KPC_3_ M_19	646	0.7042	4.557	0.9881	KPC	3	M
42_KPC_3_ M_19	429	0.6343	3.845	0.9589	KPC	3	M
43_KPC_3_ M_19	639	0.7305	4.719	0.9874	KPC	3	M
44_KPC_3_ M_26	455	0.6306	3.859	0.9451	KPC	3	M
45_KPC_3_ M_26	378	0.6574	3.902	0.9683	KPC	3	M
46_KPC_3_ M_29	302	0.5686	3.247	0.9206	KPC	3	M
47_KPC_3_ M_29	382	0.5779	3.436	0.9108	KPC	3	M
52_Cre_3_ M_1	623	0.651	4.189	0.9334	Cre	3	M
54_Cre_3_ M_1	594	0.7046	4.5	0.9832	Cre	3	M
55_Cre_3_ M_1	586	0.6816	4.344	0.9792	Cre	3	M
58_Cre_3_ M_3	622	0.6885	4.429	0.9718	Cre	3	M
59_Cre_3_ M_3	547	0.7316	4.612	0.9834	Cre	3	M
61_Cre_3_ M_14	505	0.7103	4.421	0.9836	Cre	3	M
7_KC_3_ M_7	560	0.7073	4.475	0.9823	KC	3	M
9_KC_3_ M_15	469	0.6628	4.076	0.9732	KC	3	M
A24_KPC_3_ M_32	581	0.6626	4.217	0.9682	KPC	3	M
A25_KPC_3_ M_32	639	0.6556	4.235	0.9704	KPC	3	M
A3_KC_3_ M_33	562	0.6833	4.327	0.9662	KC	3	M
A48_KPC_3_ M_32	636	0.6716	4.335	0.9746	KPC	3	M
A49_Cre_3_ M_31	601	0.6674	4.271	0.971	Cre	3	M
A5_KC_3_ M_33	607	0.6991	4.48	0.9835	KC	3	M
A50_Cre_3_ M_31	609	0.6674	4.279	0.9738	Cre	3	M
A51_Cre_3_ M_31	631	0.7058	4.551	0.9812	Cre	3	M
