# Supplementary material for: Gender-specific changes of the gut microbiome correlate with tumor development in murine models of pancreatic cancer
Source: iScience. 2023 May 18;26(6):106841. doi: 10.1016/j.isci.2023.106841 (PMC10225934; doi:10.1016/j.isci.2023.106841)
Supplement: Table S11. One-way analysis of genera, families, orders, classes and phyla differentially distributed depending on age as well as their median and mean relative abundance, related to Figure 3, 4, 5 and 6 [file mmc5.xlsx]

## Sheet: genus
Table S11: One-way analysis of genera differentially distributed depending on age as well as their median and mean relative abundance
genus	p	p (BH adjusted)	comparison	p (Dunn adjusted)	Genus/group	Median	Mean	Std. Error of Mean
Acetatifactor	0.3134	0.155133	Acetatifactor_1 - Acetatifactor_2	0.4621	Acetatifactor_1	0.1892	0.5328	0.09856
			Acetatifactor_1 - Acetatifactor_3	>0.9999	Acetatifactor_2	0.1419	0.3889	0.09629
			Acetatifactor_2 - Acetatifactor_3	0.9813	Acetatifactor_3	0.2089	0.4073	0.05776
Acutalibacter	0.0022	0.00224206	Acutalibacter_1 - Acutalibacter_2	0.0114	Acutalibacter_1	0.2562	0.3346	0.03202
			Acutalibacter_1 - Acutalibacter_3	0.0055	Acutalibacter_2	0.1695	0.2094	0.02581
			Acutalibacter_2 - Acutalibacter_3	>0.9999	Acutalibacter_3	0.1616	0.2212	0.02601
Adlercreutzia	0.7417	0.321249	Adlercreutzia_1 - Adlercreutzia_2	>0.9999	Adlercreutzia_1	0.4376	0.4301	0.02318
			Adlercreutzia_1 - Adlercreutzia_3	>0.9999	Adlercreutzia_2	0.4297	0.4745	0.03098
			Adlercreutzia_2 - Adlercreutzia_3	>0.9999	Adlercreutzia_3	0.3627	0.4101	0.02743
Alistipes	0.0498	0.0338347	Alistipes_1 - Alistipes_2	0.0485	Alistipes_1	1.754	2.119	0.1744
			Alistipes_1 - Alistipes_3	0.3264	Alistipes_2	1.36	1.488	0.1084
			Alistipes_2 - Alistipes_3	>0.9999	Alistipes_3	1.415	1.74	0.1515
Amedibacillus	0.0354	0.0245322	Amedibacillus_1 - Amedibacillus_2	0.2716	Amedibacillus_1	0.01183	0.01859	0.002938
			Amedibacillus_1 - Amedibacillus_3	0.2244	Amedibacillus_2	0	0.0127	0.00258
			Amedibacillus_2 - Amedibacillus_3	>0.9999	Amedibacillus_3	0	0.01039	0.002104
Anaerofustis	0.1	0.0624319	Anaerofustis_1 - Anaerofustis_2	>0.9999	Anaerofustis_1	0	0.004818	0.001123
			Anaerofustis_1 - Anaerofustis_3	0.4621	Anaerofustis_2	0	0.003817	0.0007977
			Anaerofustis_2 - Anaerofustis_3	0.637	Anaerofustis_3	0	0.00632	0.001218
Anaerotignum	0.0002	0.0003013	Anaerotignum_1 - Anaerotignum_2	0.0002	Anaerotignum_1	1.325	1.517	0.1364
			Anaerotignum_1 - Anaerotignum_3	0.0099	Anaerotignum_2	0.4218	0.7815	0.1045
			Anaerotignum_2 - Anaerotignum_3	0.8551	Anaerotignum_3	0.6702	0.9948	0.114
Anaerotruncus	0.1714	0.0913694	Anaerotruncus_1 - Anaerotruncus_2	0.1841	Anaerotruncus_1	0.4731	0.596	0.06782
			Anaerotruncus_1 - Anaerotruncus_3	>0.9999	Anaerotruncus_2	0.2681	0.3741	0.0466
			Anaerotruncus_2 - Anaerotruncus_3	>0.9999	Anaerotruncus_3	0.3036	0.4574	0.05456
Bacteroides	<0.0001	0.0001	Bacteroides_1 - Bacteroides_2	0.0293	Bacteroides_1	1.336	2.178	0.3267
			Bacteroides_1 - Bacteroides_3	<0.0001	Bacteroides_2	1.64	2.889	0.4106
			Bacteroides_2 - Bacteroides_3	0.0131	Bacteroides_3	4.388	5.209	0.6829
Bifidobacterium	0.0124	0.009765	Bifidobacterium_1 - Bifidobacterium_2	0.2716	Bifidobacterium_1	0	0.8124	0.2704
			Bifidobacterium_1 - Bifidobacterium_3	0.1663	Bifidobacterium_2	0	0.7174	0.2593
			Bifidobacterium_2 - Bifidobacterium_3	>0.9999	Bifidobacterium_3	0	0.4198	0.185
Bilophila	0.1654	0.0906314	Bilophila_1 - Bilophila_2	0.637	Bilophila_1	0.03154	0.04111	0.005682
			Bilophila_1 - Bilophila_3	0.2034	Bilophila_2	0.03548	0.05694	0.007767
			Bilophila_2 - Bilophila_3	>0.9999	Bilophila_3	0.03942	0.06739	0.0097
Butyricicoccus	0.4268	0.197182	Butyricicoccus_1 - Butyricicoccus_2	0.6873	Butyricicoccus_1	0.04731	0.08642	0.01511
			Butyricicoccus_1 - Butyricicoccus_3	>0.9999	Butyricicoccus_2	0.03154	0.05882	0.009132
			Butyricicoccus_2 - Butyricicoccus_3	>0.9999	Butyricicoccus_3	0.03548	0.05788	0.008398
Catabacter	0.0207	0.0149428	Catabacter_1 - Catabacter_2	0.0778	Catabacter_1	0.007885	0.02153	0.004285
			Catabacter_1 - Catabacter_3	0.1214	Catabacter_2	0.01183	0.04049	0.009593
			Catabacter_2 - Catabacter_3	>0.9999	Catabacter_3	0.007885	0.04205	0.00878
Christensenella	0.0018	0.00194906	Christensenella_1 - Christensenella_2	>0.9999	Christensenella_1	0	0.0006883	0.0002607
			Christensenella_1 - Christensenella_3	0.298	Christensenella_2	0	0.001126	0.0004409
			Christensenella_2 - Christensenella_3	0.4621	Christensenella_3	0	0.00244	0.0006078
Clostridiales_Incertae_Sedis_XIII	0.0179	0.0131965	Clostridiales_Incertae_Sedis_XIII_1 - Clostridiales_Incertae_Sedis_XIII_2	0.015	Clostridiales_Incertae_Sedis_XIII_1	0.08673	0.09649	0.008606
			Clostridiales_Incertae_Sedis_XIII_1 - Clostridiales_Incertae_Sedis_XIII_3	0.5443	Clostridiales_Incertae_Sedis_XIII_2	0.05125	0.06658	0.007203
			Clostridiales_Incertae_Sedis_XIII_2 - Clostridiales_Incertae_Sedis_XIII_3	0.4247	Clostridiales_Incertae_Sedis_XIII_3	0.05913	0.08861	0.01014
Clostridium_IV	0.0071	0.00600037	Clostridium_IV_1 - Clostridium_IV_2	0.4621	Clostridium_IV_1	0	0.03773	0.01114
			Clostridium_IV_1 - Clostridium_IV_3	0.0616	Clostridium_IV_2	0	0.06283	0.0189
			Clostridium_IV_2 - Clostridium_IV_3	>0.9999	Clostridium_IV_3	0	0.07797	0.01782
Clostridium_XlVa	0.0001	0.000165	Clostridium_XlVa_1 - Clostridium_XlVa_2	<0.0001	Clostridium_XlVa_1	0.7214	1.04	0.1096
			Clostridium_XlVa_1 - Clostridium_XlVa_3	0.0975	Clostridium_XlVa_2	0.3627	0.5811	0.06824
			Clostridium_XlVa_2 - Clostridium_XlVa_3	0.0975	Clostridium_XlVa_3	0.5243	0.6083	0.05014
Corynebacterium	0.0031	0.003069	Corynebacterium_1 - Corynebacterium_2	>0.9999	Corynebacterium_1	0	0.0008135	0.0003111
			Corynebacterium_1 - Corynebacterium_3	0.1214	Corynebacterium_2	0	0.001502	0.0004839
			Corynebacterium_2 - Corynebacterium_3	0.4621	Corynebacterium_3	0	0.004693	0.00172
Desulfovibrio	0.1578	0.0881898	Desulfovibrio_1 - Desulfovibrio_2	>0.9999	Desulfovibrio_1	0.003942	0.09436	0.02056
			Desulfovibrio_1 - Desulfovibrio_3	0.5893	Desulfovibrio_2	0.003942	0.07159	0.01512
			Desulfovibrio_2 - Desulfovibrio_3	0.502	Desulfovibrio_3	0.05519	0.1223	0.02301
Dubosiella	0.1261	0.074057	Dubosiella_1 - Dubosiella_2	>0.9999	Dubosiella_1	0	0.459	0.2028
			Dubosiella_1 - Dubosiella_3	0.8551	Dubosiella_2	0	0.4945	0.2837
			Dubosiella_2 - Dubosiella_3	>0.9999	Dubosiella_3	0	0.1005	0.0556
Duncaniella	<0.0001	0.0001	Duncaniella_1 - Duncaniella_2	<0.0001	Duncaniella_1	10.7	12.63	0.8809
			Duncaniella_1 - Duncaniella_3	0.0616	Duncaniella_2	16.96	16.94	0.6783
			Duncaniella_2 - Duncaniella_3	0.1214	Duncaniella_3	15.07	14.93	0.8263
Dysosmobacter	0.0647	0.0422992	Dysosmobacter_1 - Dysosmobacter_2	0.1663	Dysosmobacter_1	0.1222	0.1783	0.01831
			Dysosmobacter_1 - Dysosmobacter_3	>0.9999	Dysosmobacter_2	0.07885	0.1104	0.011
			Dysosmobacter_2 - Dysosmobacter_3	0.1089	Dysosmobacter_3	0.1262	0.1696	0.01932
Eisenbergiella	0.0162	0.0122028	Eisenbergiella_1 - Eisenbergiella_2	0.0131	Eisenbergiella_1	0.0749	0.1366	0.01935
			Eisenbergiella_1 - Eisenbergiella_3	0.5893	Eisenbergiella_2	0.04337	0.08523	0.01557
			Eisenbergiella_2 - Eisenbergiella_3	0.357	Eisenbergiella_3	0.05125	0.1338	0.02207
Enterocloster	0.6065	0.266542	Enterocloster_1 - Enterocloster_2	>0.9999	Enterocloster_1	0	0.003817	0.0008414
			Enterocloster_1 - Enterocloster_3	>0.9999	Enterocloster_2	0	0.003254	0.0007331
			Enterocloster_2 - Enterocloster_3	>0.9999	Enterocloster_3	0	0.005069	0.001101
Enterococcus	0.0084	0.00693	Enterococcus_1 - Enterococcus_2	0.4247	Enterococcus_1	0	0.00388	0.0009461
			Enterococcus_1 - Enterococcus_3	0.0226	Enterococcus_2	0.003942	0.08773	0.07861
			Enterococcus_2 - Enterococcus_3	0.6873	Enterococcus_3	0.003942	0.1708	0.09308
Erysipelotrichaceae_incertae_sedis	0.8064	0.34496	Erysipelotrichaceae_incertae_sedis_1 - Erysipelotrichaceae_incertae_sedis_2	>0.9999	Erysipelotrichaceae_incertae_sedis_1	0	0.02027	0.005656
			Erysipelotrichaceae_incertae_sedis_1 - Erysipelotrichaceae_incertae_sedis_3	>0.9999	Erysipelotrichaceae_incertae_sedis_2	0.003942	0.0132	0.002539
			Erysipelotrichaceae_incertae_sedis_2 - Erysipelotrichaceae_incertae_sedis_3	>0.9999	Erysipelotrichaceae_incertae_sedis_3	0.007885	0.01377	0.002744
Escherichia.Shigella	0.3595	0.174838	Escherichia.Shigella_1 - Escherichia.Shigella_2	>0.9999	Escherichia/Shigella_1	0	0.005757	0.002421
			Escherichia.Shigella_1 - Escherichia.Shigella_3	0.9168	Escherichia/Shigella_2	0	0.006383	0.001696
			Escherichia.Shigella_2 - Escherichia.Shigella_3	>0.9999	Escherichia/Shigella_3	0	0.6634	0.4192
Faecalibaculum	0.1674	0.0906314	Faecalibaculum_1 - Faecalibaculum_2	0.298	Faecalibaculum_1	0.05125	1.542	0.4092
			Faecalibaculum_1 - Faecalibaculum_3	>0.9999	Faecalibaculum_2	0.06308	2.801	0.6136
			Faecalibaculum_2 - Faecalibaculum_3	0.7404	Faecalibaculum_3	0.05913	2.255	0.4677
Flintibacter	0.2144	0.110421	Flintibacter_1 - Flintibacter_2	0.2716	Flintibacter_1	0.2799	0.3049	0.02365
			Flintibacter_1 - Flintibacter_3	>0.9999	Flintibacter_2	0.2089	0.273	0.02806
			Flintibacter_2 - Flintibacter_3	0.637	Flintibacter_3	0.2405	0.3013	0.02631
Harryflintia	0.2167	0.110421	Harryflintia_1 - Harryflintia_2	>0.9999	Harryflintia_1	0.01577	0.02766	0.003703
			Harryflintia_1 - Harryflintia_3	0.357	Harryflintia_2	0.01971	0.02659	0.00279
			Harryflintia_2 - Harryflintia_3	0.502	Harryflintia_3	0.02365	0.03379	0.004139
Helicobacter	0.0013	0.0015015	Helicobacter_1 - Helicobacter_2	0.0226	Helicobacter_1	0.2247	0.6197	0.1078
			Helicobacter_1 - Helicobacter_3	0.015	Helicobacter_2	0.6189	1.289	0.2548
			Helicobacter_2 - Helicobacter_3	>0.9999	Helicobacter_3	0.4612	1.066	0.1822
Hungatella	0.0013	0.0015015	Hungatella_1 - Hungatella_2	0.0013	Hungatella_1	0.2247	0.3308	0.04447
			Hungatella_1 - Hungatella_3	0.0547	Hungatella_2	0.09856	0.1669	0.02091
			Hungatella_2 - Hungatella_3	0.7404	Hungatella_3	0.1459	0.1847	0.02039
Ihubacter	<0.0001	0.0001	Ihubacter_1 - Ihubacter_2	0.0002	Ihubacter_1	0.01577	0.02153	0.003304
			Ihubacter_1 - Ihubacter_3	<0.0001	Ihubacter_2	0.03154	0.04393	0.005611
			Ihubacter_2 - Ihubacter_3	0.298	Ihubacter_3	0.04337	0.05644	0.006086
Intestinimonas	0.1009	0.0624319	Intestinimonas_1 - Intestinimonas_2	>0.9999	Intestinimonas_1	0.2602	0.3395	0.04065
			Intestinimonas_1 - Intestinimonas_3	0.502	Intestinimonas_2	0.2484	0.3125	0.03178
			Intestinimonas_2 - Intestinimonas_3	0.1089	Intestinimonas_3	0.276	0.343	0.02857
Lactobacillus	0.1101	0.0669292	Lactobacillus_1 - Lactobacillus_2	>0.9999	Lactobacillus_1	7.833	9.033	0.8455
			Lactobacillus_1 - Lactobacillus_3	0.1214	Lactobacillus_2	9.465	8.426	0.7493
			Lactobacillus_2 - Lactobacillus_3	0.4621	Lactobacillus_3	5.756	6.286	0.6448
Ligilactobacillus	0.506	0.230696	Ligilactobacillus_1 - Ligilactobacillus_2	>0.9999	Ligilactobacillus_1	1.506	3.104	0.5547
			Ligilactobacillus_1 - Ligilactobacillus_3	>0.9999	Ligilactobacillus_2	1.569	2.48	0.3449
			Ligilactobacillus_2 - Ligilactobacillus_3	0.8551	Ligilactobacillus_3	1.329	3.347	0.5803
Limosilactobacillus	0.2373	0.119166	Limosilactobacillus_1 - Limosilactobacillus_2	>0.9999	Limosilactobacillus_1	5.551	6.011	0.4484
			Limosilactobacillus_1 - Limosilactobacillus_3	0.298	Limosilactobacillus_2	5.401	5.848	0.5373
			Limosilactobacillus_2 - Limosilactobacillus_3	0.7404	Limosilactobacillus_3	4.033	4.986	0.5569
Mailhella	0.0052	0.00462	Mailhella_1 - Mailhella_2	0.0131	Mailhella_1	0.09067	0.1322	0.01579
			Mailhella_1 - Mailhella_3	0.0173	Mailhella_2	0.1853	0.3295	0.05287
			Mailhella_2 - Mailhella_3	>0.9999	Mailhella_3	0.1813	0.3091	0.04223
Mediterraneibacter	0.0017	0.00190016	Mediterraneibacter_1 - Mediterraneibacter_2	0.357	Mediterraneibacter_1	0.04337	0.05188	0.004973
			Mediterraneibacter_1 - Mediterraneibacter_3	0.15	Mediterraneibacter_2	0.03548	0.04687	0.005664
			Mediterraneibacter_2 - Mediterraneibacter_3	0.0013	Mediterraneibacter_3	0.05913	0.08172	0.01206
Millionella	0.0052	0.00462	Millionella_1 - Millionella_2	0.15	Millionella_1	0.3036	0.5677	0.1106
			Millionella_1 - Millionella_3	0.0055	Millionella_2	0.2326	0.4023	0.05664
			Millionella_2 - Millionella_3	0.7404	Millionella_3	0.1459	0.3075	0.05266
Monoglobus	0.9341	0.394714	Monoglobus_1 - Monoglobus_2	>0.9999	Monoglobus_1	0	0.003254	0.001803
			Monoglobus_1 - Monoglobus_3	>0.9999	Monoglobus_2	0	0.003129	0.001118
			Monoglobus_2 - Monoglobus_3	>0.9999	Monoglobus_3	0	0.003191	0.00135
Mucispirillum	0.3828	0.181699	Mucispirillum_1 - Mucispirillum_2	>0.9999	Mucispirillum_1	1.234	1.945	0.2536
			Mucispirillum_1 - Mucispirillum_3	0.502	Mucispirillum_2	0.9107	1.943	0.3303
			Mucispirillum_2 - Mucispirillum_3	>0.9999	Mucispirillum_3	0.7687	1.373	0.2173
Neglecta	0.1967	0.103267	Neglecta_1 - Neglecta_2	0.2244	Neglecta_1	0.2168	0.2578	0.02922
			Neglecta_1 - Neglecta_3	>0.9999	Neglecta_2	0.1459	0.1853	0.02117
			Neglecta_2 - Neglecta_3	>0.9999	Neglecta_3	0.1459	0.2097	0.0246
Odoribacter	0.0226	0.0159814	Odoribacter_1 - Odoribacter_2	0.0226	Odoribacter_1	0.4179	1.05	0.1667
			Odoribacter_1 - Odoribacter_3	0.1841	Odoribacter_2	0.9107	1.451	0.1646
			Odoribacter_2 - Odoribacter_3	>0.9999	Odoribacter_3	0.82	1.322	0.1805
Olsenella	0.0044	0.004235	Olsenella_1 - Olsenella_2	0.0778	Olsenella_1	0.2011	0.5621	0.0962
			Olsenella_1 - Olsenella_3	>0.9999	Olsenella_2	0.4139	1.011	0.2796
			Olsenella_2 - Olsenella_3	0.0055	Olsenella_3	0.1616	0.3845	0.07642
Oscillibacter	0.0001	0.000165	Oscillibacter_1 - Oscillibacter_2	0.0002	Oscillibacter_1	0.4573	0.5632	0.04398
			Oscillibacter_1 - Oscillibacter_3	0.0063	Oscillibacter_2	0.276	0.3451	0.03331
			Oscillibacter_2 - Oscillibacter_3	>0.9999	Oscillibacter_3	0.3114	0.4303	0.0467
Parabacteroides	<0.0001	0.0001	Parabacteroides_1 - Parabacteroides_2	0.0002	Parabacteroides_1	0.134	0.25	0.04789
			Parabacteroides_1 - Parabacteroides_3	<0.0001	Parabacteroides_2	0.3233	0.4236	0.04752
			Parabacteroides_2 - Parabacteroides_3	0.9168	Parabacteroides_3	0.3627	0.5804	0.09128
Paramuribaculum	0.0124	0.009765	Paramuribaculum_1 - Paramuribaculum_2	0.1663	Paramuribaculum_1	1.77	1.849	0.1641
			Paramuribaculum_1 - Paramuribaculum_3	>0.9999	Paramuribaculum_2	2.267	2.18	0.1789
			Paramuribaculum_2 - Paramuribaculum_3	0.0173	Paramuribaculum_3	1.537	1.496	0.1392
Parasutterella	0.1211	0.0723468	Parasutterella_1 - Parasutterella_2	0.7404	Parasutterella_1	0.686	0.9071	0.1051
			Parasutterella_1 - Parasutterella_3	0.1214	Parasutterella_2	0.8161	1.001	0.1307
			Parasutterella_2 - Parasutterella_3	>0.9999	Parasutterella_3	0.5204	0.8243	0.1157
Prevotella	<0.0001	0.0001	Prevotella_1 - Prevotella_2	0.0173	Prevotella_1	0.6229	2.443	0.3936
			Prevotella_1 - Prevotella_3	<0.0001	Prevotella_2	2.05	3.9	0.5852
			Prevotella_2 - Prevotella_3	0.0258	Prevotella_3	5.137	5.804	0.6433
Prevotellamassilia	0.3927	0.183879	Prevotellamassilia_1 - Prevotellamassilia_2	>0.9999	Prevotellamassilia_1	0	0.009324	0.004447
			Prevotellamassilia_1 - Prevotellamassilia_3	>0.9999	Prevotellamassilia_2	0	0.1469	0.0724
			Prevotellamassilia_2 - Prevotellamassilia_3	>0.9999	Prevotellamassilia_3	0	0.1316	0.05975
Ralstonia	0.5296	0.23832	Ralstonia_1 - Ralstonia_2	>0.9999	Ralstonia_1	0	0.007196	0.001691
			Ralstonia_1 - Ralstonia_3	>0.9999	Ralstonia_2	0	0.01033	0.002645
			Ralstonia_2 - Ralstonia_3	>0.9999	Ralstonia_3	0	0.06533	0.05698
Romboutsia	0.0004	0.0005775	Romboutsia_1 - Romboutsia_2	0.9813	Romboutsia_1	0	0.02785	0.0149
			Romboutsia_1 - Romboutsia_3	0.0547	Romboutsia_2	0	0.22	0.1031
			Romboutsia_2 - Romboutsia_3	0.502	Romboutsia_3	0	0.4835	0.2088
Saccharibacteria_genera_incertae_sedis	0.1291	0.0745553	Saccharibacteria_genera_incertae_sedis_1 - Saccharibacteria_genera_incertae_sedis_2	0.357	Saccharibacteria_genera_incertae_sedis_1	0.1301	0.3462	0.1254
			Saccharibacteria_genera_incertae_sedis_1 - Saccharibacteria_genera_incertae_sedis_3	0.2244	Saccharibacteria_genera_incertae_sedis_2	0.1695	0.3012	0.03834
			Saccharibacteria_genera_incertae_sedis_2 - Saccharibacteria_genera_incertae_sedis_3	>0.9999	Saccharibacteria_genera_incertae_sedis_3	0.1616	0.3273	0.05757
Schaedlerella	0.0001	0.000165	Schaedlerella_1 - Schaedlerella_2	0.0001	Schaedlerella_1	0.2444	0.4255	0.08601
			Schaedlerella_1 - Schaedlerella_3	0.3264	Schaedlerella_2	0.07096	0.1364	0.02409
			Schaedlerella_2 - Schaedlerella_3	0.0334	Schaedlerella_3	0.1064	0.2061	0.03265
Staphylococcus	<0.0001	0.0001	Staphylococcus_1 - Staphylococcus_2	0.4621	Staphylococcus_1	0	0.006508	0.003842
			Staphylococcus_1 - Staphylococcus_3	0.0013	Staphylococcus_2	0	0.07828	0.04165
			Staphylococcus_2 - Staphylococcus_3	0.1089	Staphylococcus_3	0.007885	0.08905	0.04726
Streptococcus	<0.0001	0.0001	Streptococcus_1 - Streptococcus_2	0.0021	Streptococcus_1	0.003942	0.01014	0.001438
			Streptococcus_1 - Streptococcus_3	<0.0001	Streptococcus_2	0.01971	0.03185	0.004514
			Streptococcus_2 - Streptococcus_3	0.1214	Streptococcus_3	0.0276	0.06733	0.0163
Turicibacter	0.0002	0.0003013	Turicibacter_1 - Turicibacter_2	0.2034	Turicibacter_1	0	0.2186	0.1263
			Turicibacter_1 - Turicibacter_3	0.0013	Turicibacter_2	0	0.9851	0.2895
			Turicibacter_2 - Turicibacter_3	0.2716	Turicibacter_3	0.03548	2.202	0.4864
Ureaplasma	0.0007	0.00093288	Ureaplasma_1 - Ureaplasma_2	0.0547	Ureaplasma_1	0	0.02428	0.007437
			Ureaplasma_1 - Ureaplasma_3	0.0293	Ureaplasma_2	0.003942	0.05663	0.01132
			Ureaplasma_2 - Ureaplasma_3	>0.9999	Ureaplasma_3	0.01577	0.09962	0.02838
Vampirivibrio	0.3633	0.174838	Vampirivibrio_1 - Vampirivibrio_2	>0.9999	Vampirivibrio_1	0	0.01414	0.003624
			Vampirivibrio_1 - Vampirivibrio_3	>0.9999	Vampirivibrio_2	0	0.01358	0.003154
			Vampirivibrio_2 - Vampirivibrio_3	0.7964	Vampirivibrio_3	0.003942	0.0214	0.005475
unclassified_Bacteria	0.6077	0.266542	unclassified_Bacteria_1 - unclassified_Bacteria_2	0.9813	unclassified_Bacteria_1	0.2444	0.4865	0.06417
			unclassified_Bacteria_1 - unclassified_Bacteria_3	>0.9999	unclassified_Bacteria_2	0.2957	0.4	0.04885
			unclassified_Bacteria_2 - unclassified_Bacteria_3	>0.9999	unclassified_Bacteria_3	0.2996	0.434	0.06179
unclassified_Bacteroidales	0.0009	0.001155	unclassified_Bacteroidales_1 - unclassified_Bacteroidales_2	0.0018	unclassified_Bacteroidales_1	0.0749	0.1471	0.03046
			unclassified_Bacteroidales_1 - unclassified_Bacteroidales_3	0.1663	unclassified_Bacteroidales_2	0.1616	0.3618	0.06551
			unclassified_Bacteroidales_2 - unclassified_Bacteroidales_3	0.3897	unclassified_Bacteroidales_3	0.1222	0.3084	0.05365
unclassified_Clostridiaceae_1	0.0582	0.0387813	unclassified_Clostridiaceae_1_1 - unclassified_Clostridiaceae_1_2	>0.9999	unclassified_Clostridiaceae_1_1	0	0.06351	0.02113
			unclassified_Clostridiaceae_1_1 - unclassified_Clostridiaceae_1_3	0.4621	unclassified_Clostridiaceae_1_2	0	0.1019	0.039
			unclassified_Clostridiaceae_1_2 - unclassified_Clostridiaceae_1_3	>0.9999	unclassified_Clostridiaceae_1_3	0	0.03798	0.0179
unclassified_Clostridiales	0.0022	0.00224206	unclassified_Clostridiales_1 - unclassified_Clostridiales_2	0.0198	unclassified_Clostridiales_1	0.1577	0.231	0.03357
			unclassified_Clostridiales_1 - unclassified_Clostridiales_3	0.0074	unclassified_Clostridiales_2	0.2917	0.3308	0.03494
			unclassified_Clostridiales_2 - unclassified_Clostridiales_3	>0.9999	unclassified_Clostridiales_3	0.3075	0.3462	0.04118
unclassified_Desulfovibrionaceae	<0.0001	0.0001	unclassified_Desulfovibrionaceae_1 - unclassified_Desulfovibrionaceae_2	0.0015	unclassified_Desulfovibrionaceae_1	0.3469	0.572	0.08088
			unclassified_Desulfovibrionaceae_1 - unclassified_Desulfovibrionaceae_3	<0.0001	unclassified_Desulfovibrionaceae_2	0.1459	0.2348	0.0377
			unclassified_Desulfovibrionaceae_2 - unclassified_Desulfovibrionaceae_3	>0.9999	unclassified_Desulfovibrionaceae_3	0.06308	0.3207	0.07577
unclassified_Eggerthellaceae	0.0006	0.0008316	unclassified_Eggerthellaceae_1 - unclassified_Eggerthellaceae_2	0.0085	unclassified_Eggerthellaceae_1	0.5874	0.616	0.03363
			unclassified_Eggerthellaceae_1 - unclassified_Eggerthellaceae_3	0.0011	unclassified_Eggerthellaceae_2	0.4849	0.4928	0.02503
			unclassified_Eggerthellaceae_2 - unclassified_Eggerthellaceae_3	>0.9999	unclassified_Eggerthellaceae_3	0.4179	0.4851	0.03081
unclassified_Erysipelotrichaceae	0.1359	0.0771957	unclassified_Erysipelotrichaceae_1 - unclassified_Erysipelotrichaceae_2	>0.9999	unclassified_Erysipelotrichaceae_1	0.5283	0.7646	0.08981
			unclassified_Erysipelotrichaceae_1 - unclassified_Erysipelotrichaceae_3	0.4621	unclassified_Erysipelotrichaceae_2	0.4258	0.6026	0.07352
			unclassified_Erysipelotrichaceae_2 - unclassified_Erysipelotrichaceae_3	0.1663	unclassified_Erysipelotrichaceae_3	0.5559	0.8495	0.1268
unclassified_Firmicutes	0.0143	0.011011	unclassified_Firmicutes_1 - unclassified_Firmicutes_2	0.502	unclassified_Firmicutes_1	0	0.0346	0.006427
			unclassified_Firmicutes_1 - unclassified_Firmicutes_3	0.0778	unclassified_Firmicutes_2	0.01971	0.04568	0.008532
			unclassified_Firmicutes_2 - unclassified_Firmicutes_3	>0.9999	unclassified_Firmicutes_3	0.0276	0.07303	0.01269
unclassified_Lachnospiraceae	0.0057	0.00493763	unclassified_Lachnospiraceae_1 - unclassified_Lachnospiraceae_2	0.0055	unclassified_Lachnospiraceae_1	28.38	29.8	1.59
			unclassified_Lachnospiraceae_1 - unclassified_Lachnospiraceae_3	0.0778	unclassified_Lachnospiraceae_2	21.65	21.49	1.415
			unclassified_Lachnospiraceae_2 - unclassified_Lachnospiraceae_3	>0.9999	unclassified_Lachnospiraceae_3	22.95	23.37	1.207
unclassified_Muribaculaceae	<0.0001	0.0001	unclassified_Muribaculaceae_1 - unclassified_Muribaculaceae_2	<0.0001	unclassified_Muribaculaceae_1	7.861	8.349	0.5336
			unclassified_Muribaculaceae_1 - unclassified_Muribaculaceae_3	>0.9999	unclassified_Muribaculaceae_2	11.33	11.54	0.5366
			unclassified_Muribaculaceae_2 - unclassified_Muribaculaceae_3	<0.0001	unclassified_Muribaculaceae_3	9.13	8.86	0.5471
unclassified_Peptococcaceae_1	0.0947	0.0607658	unclassified_Peptococcaceae_1_1 - unclassified_Peptococcaceae_1_2	0.5893	unclassified_Peptococcaceae_1_1	0	0.003755	0.0008483
			unclassified_Peptococcaceae_1_1 - unclassified_Peptococcaceae_1_3	0.3897	unclassified_Peptococcaceae_1_2	0	0.007321	0.001779
			unclassified_Peptococcaceae_1_2 - unclassified_Peptococcaceae_1_3	>0.9999	unclassified_Peptococcaceae_1_3	0	0.008072	0.001572
unclassified_Rikenellaceae	0.0048	0.00449514	unclassified_Rikenellaceae_1 - unclassified_Rikenellaceae_2	0.0975	unclassified_Rikenellaceae_1	0.4258	0.5239	0.05636
			unclassified_Rikenellaceae_1 - unclassified_Rikenellaceae_3	0.004	unclassified_Rikenellaceae_2	0.3036	0.335	0.02304
			unclassified_Rikenellaceae_2 - unclassified_Rikenellaceae_3	0.8551	unclassified_Rikenellaceae_3	0.2523	0.3317	0.03592
unclassified_Ruminococcaceae	0.0013	0.0015015	unclassified_Ruminococcaceae_1 - unclassified_Ruminococcaceae_2	0.0015	unclassified_Ruminococcaceae_1	1.608	1.983	0.1742
			unclassified_Ruminococcaceae_1 - unclassified_Ruminococcaceae_3	0.0226	unclassified_Ruminococcaceae_2	0.9264	1.147	0.09533
			unclassified_Ruminococcaceae_2 - unclassified_Ruminococcaceae_3	>0.9999	unclassified_Ruminococcaceae_3	1.072	1.242	0.09536

## Sheet: family
Table S11b: One-way analysis of families differentially distributed depending on age as well as their median and mean relative abundance
family	p	p (BH adjusted)	comparison	p (Dunn adjusted)	Family/group	Median	Mean	Std. Error of Mean
Atopobiaceae	0.0078	0.0169765	Atopobiaceae_t1 - Atopobiaceae_t2	0.0975	Atopobiaceae_1	0.2011	0.5621	0.0962
			Atopobiaceae_t1 - Atopobiaceae_t3	>0.9999	Atopobiaceae_2	0.4139	1.012	0.2796
			Atopobiaceae_t2 - Atopobiaceae_t3	0.0099	Atopobiaceae_3	0.1616	0.4147	0.08151
Bacteroidaceae	<0.0001	0.0001	Bacteroidaceae_t1 - Bacteroidaceae_t2	0.0293	Bacteroidaceae_1	1.336	2.179	0.3267
			Bacteroidaceae_t1 - Bacteroidaceae_t3	<0.0001	Bacteroidaceae_2	1.64	2.89	0.4107
			Bacteroidaceae_t2 - Bacteroidaceae_t3	0.0131	Bacteroidaceae_3	4.478	5.347	0.6882
Bdellovirionaceae	0.3633	0.404674	Bdellovirionaceae_t1 - Bdellovirionaceae_t2	>0.9999	Bdellovirionaceae_1	0	0.01414	0.003624
			Bdellovirionaceae_t1 - Bdellovirionaceae_t3	>0.9999	Bdellovirionaceae_2	0	0.01358	0.003154
			Bdellovirionaceae_t2 - Bdellovirionaceae_t3	0.7964	Bdellovirionaceae_3	0.003942	0.0214	0.005475
Bifidobacteriaceae	0.0124	0.0241474	Bifidobacteriaceae_t1 - Bifidobacteriaceae_t2	0.2716	Bifidobacteriaceae_1	0	0.8124	0.2704
			Bifidobacteriaceae_t1 - Bifidobacteriaceae_t3	0.1663	Bifidobacteriaceae_2	0	0.7174	0.2593
			Bifidobacteriaceae_t2 - Bifidobacteriaceae_t3	>0.9999	Bifidobacteriaceae_3	0	0.4198	0.185
Burkholderiaceae	0.4185	0.430125	Burkholderiaceae_t1 - Burkholderiaceae_t2	>0.9999	Burkholderiaceae_1	0	0.007259	0.001702
			Burkholderiaceae_t1 - Burkholderiaceae_t3	>0.9999	Burkholderiaceae_2	0	0.01114	0.003111
			Burkholderiaceae_t2 - Burkholderiaceae_t3	>0.9999	Burkholderiaceae_3	0	0.1099	0.1013
Catabacteriaceae	0.0207	0.0364714	Catabacteriaceae_t1 - Catabacteriaceae_t2	0.0778	Catabacteriaceae_1	0.007885	0.02153	0.004285
			Catabacteriaceae_t1 - Catabacteriaceae_t3	0.1214	Catabacteriaceae_2	0.01183	0.04049	0.009593
			Catabacteriaceae_t2 - Catabacteriaceae_t3	>0.9999	Catabacteriaceae_3	0.007885	0.04205	0.00878
Christensenellaceae	0.0018	0.00475714	Christensenellaceae_t1 - Christensenellaceae_t2	>0.9999	Christensenellaceae_1	0	0.0006883	0.0002607
			Christensenellaceae_t1 - Christensenellaceae_t3	0.298	Christensenellaceae_2	0	0.001126	0.0004409
			Christensenellaceae_t2 - Christensenellaceae_t3	0.4621	Christensenellaceae_3	0	0.00244	0.0006078
Clostridiaceae_1	0.0448	0.0690667	Clostridiaceae_1_t1 - Clostridiaceae_1_t2	>0.9999	Clostridiaceae_1_1	0	0.06358	0.02112
			Clostridiaceae_1_t1 - Clostridiaceae_1_t3	0.3897	Clostridiaceae_1_2	0	0.1021	0.03899
			Clostridiaceae_1_t2 - Clostridiaceae_1_t3	>0.9999	Clostridiaceae_1_3	0	0.03798	0.0179
Clostridiales_Incertae_Sedis_XIII	0.0274	0.0440783	Clostridiales_Incertae_Sedis_XIII_t1 - Clostridiales_Incertae_Sedis_XIII_t2	>0.9999	Clostridiales_Incertae_Sedis_XIII_1	0.1104	0.118	0.008717
			Clostridiales_Incertae_Sedis_XIII_t1 - Clostridiales_Incertae_Sedis_XIII_t3	0.1351	Clostridiales_Incertae_Sedis_XIII_2	0.09856	0.1105	0.008433
			Clostridiales_Incertae_Sedis_XIII_t2 - Clostridiales_Incertae_Sedis_XIII_t3	0.0334	Clostridiales_Incertae_Sedis_XIII_3	0.1301	0.1451	0.0102
Corynebacteriaceae	0.0031	0.00716875	Corynebacteriaceae_t1 - Corynebacteriaceae_t2	>0.9999	Corynebacteriaceae_1	0	0.0008135	0.0003111
			Corynebacteriaceae_t1 - Corynebacteriaceae_t3	0.1214	Corynebacteriaceae_2	0	0.001502	0.0004839
			Corynebacteriaceae_t2 - Corynebacteriaceae_t3	0.4621	Corynebacteriaceae_3	0	0.004693	0.00172
Deferribacteraceae	0.3828	0.404674	Deferribacteraceae_t1 - Deferribacteraceae_t2	>0.9999	Deferribacteraceae_1	1.234	1.945	0.2536
			Deferribacteraceae_t1 - Deferribacteraceae_t3	0.502	Deferribacteraceae_2	0.9107	1.943	0.3303
			Deferribacteraceae_t2 - Deferribacteraceae_t3	>0.9999	Deferribacteraceae_3	0.7687	1.373	0.2173
Desulfovibrionaceae	0.3797	0.404674	Desulfovibrionaceae_t1 - Desulfovibrionaceae_t2	>0.9999	Desulfovibrionaceae_1	0.6662	0.8397	0.08405
			Desulfovibrionaceae_t1 - Desulfovibrionaceae_t3	0.7404	Desulfovibrionaceae_2	0.5716	0.6928	0.07186
			Desulfovibrionaceae_t2 - Desulfovibrionaceae_t3	0.637	Desulfovibrionaceae_3	0.5559	0.8194	0.08668
Eggerthellaceae	0.0827	0.122396	Eggerthellaceae_t1 - Eggerthellaceae_t2	0.637	Eggerthellaceae_1	0.9974	1.046	0.04874
			Eggerthellaceae_t1 - Eggerthellaceae_t3	0.0778	Eggerthellaceae_2	0.9146	0.9672	0.04528
			Eggerthellaceae_t2 - Eggerthellaceae_t3	0.9813	Eggerthellaceae_3	0.8358	0.8952	0.04874
Enterobacteriaceae	0.3651	0.404674	Enterobacteriaceae_t1 - Enterobacteriaceae_t2	>0.9999	Enterobacteriaceae_1	0	0.006508	0.002728
			Enterobacteriaceae_t1 - Enterobacteriaceae_t3	0.9813	Enterobacteriaceae_2	0	0.007947	0.002646
			Enterobacteriaceae_t2 - Enterobacteriaceae_t3	>0.9999	Enterobacteriaceae_3	0	0.6783	0.4212
Enterococcaceae	0.0084	0.0172667	Enterococcaceae_t1 - Enterococcaceae_t2	0.4247	Enterococcaceae_1	0	0.00388	0.0009461
			Enterococcaceae_t1 - Enterococcaceae_t3	0.0226	Enterococcaceae_2	0.003942	0.08773	0.07861
			Enterococcaceae_t2 - Enterococcaceae_t3	0.6873	Enterococcaceae_3	0.003942	0.1708	0.09308
Erysipelotrichaceae	0.097	0.132143	Erysipelotrichaceae_t1 - Erysipelotrichaceae_t2	0.5443	Erysipelotrichaceae_1	1.597	3.023	0.4635
			Erysipelotrichaceae_t1 - Erysipelotrichaceae_t3	0.0975	Erysipelotrichaceae_2	1.664	4.91	0.8528
			Erysipelotrichaceae_t2 - Erysipelotrichaceae_t3	>0.9999	Erysipelotrichaceae_3	3.225	5.443	0.7313
Eubacteriaceae	0.1	0.132143	Eubacteriaceae_t1 - Eubacteriaceae_t2	>0.9999	Eubacteriaceae_1	0	0.004818	0.001123
			Eubacteriaceae_t1 - Eubacteriaceae_t3	0.4621	Eubacteriaceae_2	0	0.003817	0.0007977
			Eubacteriaceae_t2 - Eubacteriaceae_t3	0.637	Eubacteriaceae_3	0	0.00632	0.001218
Helicobacteraceae	0.0013	0.00398462	Helicobacteraceae_t1 - Helicobacteraceae_t2	0.0226	Helicobacteraceae_1	0.2247	0.6197	0.1078
			Helicobacteraceae_t1 - Helicobacteraceae_t3	0.015	Helicobacteraceae_2	0.6189	1.289	0.2548
			Helicobacteraceae_t2 - Helicobacteraceae_t3	>0.9999	Helicobacteraceae_3	0.4612	1.066	0.1822
Lachnospiraceae	0.0007	0.00287778	Lachnospiraceae_t1 - Lachnospiraceae_t2	0.0008	Lachnospiraceae_1	34.3	33.84	1.819
			Lachnospiraceae_t1 - Lachnospiraceae_t3	0.0173	Lachnospiraceae_2	23.08	23.68	1.567
			Lachnospiraceae_t2 - Lachnospiraceae_t3	>0.9999	Lachnospiraceae_3	26.41	26.01	1.327
Lactobacillaceae	0.2359	0.281558	Lactobacillaceae_t1 - Lactobacillaceae_t2	>0.9999	Lactobacillaceae_1	17.05	18.15	1.422
			Lactobacillaceae_t1 - Lactobacillaceae_t3	0.3897	Lactobacillaceae_2	16.2	16.75	1.297
			Lactobacillaceae_t2 - Lactobacillaceae_t3	0.4621	Lactobacillaceae_3	13.34	14.62	1.254
Muribaculaceae	<0.0001	0.0001	Muribaculaceae_t1 - Muribaculaceae_t2	<0.0001	Muribaculaceae_1	22.02	22.83	1.337
			Muribaculaceae_t1 - Muribaculaceae_t3	0.2244	Muribaculaceae_2	31.06	30.66	0.9997
			Muribaculaceae_t2 - Muribaculaceae_t3	0.0131	Muribaculaceae_3	26.37	25.29	1.191
Mycoplasmataceae	0.0007	0.00287778	Mycoplasmataceae_t1 - Mycoplasmataceae_t2	0.0547	Mycoplasmataceae_1	0	0.02428	0.007438
			Mycoplasmataceae_t1 - Mycoplasmataceae_t3	0.0293	Mycoplasmataceae_2	0.003942	0.05663	0.01132
			Mycoplasmataceae_t2 - Mycoplasmataceae_t3	>0.9999	Mycoplasmataceae_3	0.01577	0.09962	0.02838
Odoribacteraceae	0.0226	0.0380091	Odoribacteraceae_t1 - Odoribacteraceae_t2	0.0226	Odoribacteraceae_1	0.4179	1.05	0.1667
			Odoribacteraceae_t1 - Odoribacteraceae_t3	0.1841	Odoribacteraceae_2	0.9107	1.451	0.1646
			Odoribacteraceae_t2 - Odoribacteraceae_t3	>0.9999	Odoribacteraceae_3	0.82	1.322	0.1805
Peptococcaceae_1	0.0947	0.132143	Peptococcaceae_1_t1 - Peptococcaceae_1_t2	0.5893	Peptococcaceae_1_1	0	0.003755	0.0008483
			Peptococcaceae_1_t1 - Peptococcaceae_1_t3	0.3897	Peptococcaceae_1_2	0	0.007321	0.001779
			Peptococcaceae_1_t2 - Peptococcaceae_1_t3	>0.9999	Peptococcaceae_1_3	0	0.008072	0.001572
Peptostreptococcaceae	0.0004	0.00211429	Peptostreptococcaceae_t1 - Peptostreptococcaceae_t2	0.9813	Peptostreptococcaceae_1	0	0.02785	0.0149
			Peptostreptococcaceae_t1 - Peptostreptococcaceae_t3	0.0547	Peptostreptococcaceae_2	0	0.22	0.1031
			Peptostreptococcaceae_t2 - Peptostreptococcaceae_t3	0.502	Peptostreptococcaceae_3	0	0.4835	0.2088
Porphyromonadaceae	<0.0001	0.0001	Porphyromonadaceae_t1 - Porphyromonadaceae_t2	0.0002	Porphyromonadaceae_1	0.134	0.25	0.04789
			Porphyromonadaceae_t1 - Porphyromonadaceae_t3	<0.0001	Porphyromonadaceae_2	0.3233	0.4236	0.04752
			Porphyromonadaceae_t2 - Porphyromonadaceae_t3	0.9168	Porphyromonadaceae_3	0.3627	0.5804	0.09128
Prevotellaceae	<0.0001	0.0001	Prevotellaceae_t1 - Prevotellaceae_t2	0.0099	Prevotellaceae_1	0.6229	2.453	0.3936
			Prevotellaceae_t1 - Prevotellaceae_t3	<0.0001	Prevotellaceae_2	2.05	4.047	0.5892
			Prevotellaceae_t2 - Prevotellaceae_t3	0.0334	Prevotellaceae_3	5.235	5.935	0.6413
Rikenellaceae	0.0013	0.00398462	Rikenellaceae_t1 - Rikenellaceae_t2	0.0015	Rikenellaceae_1	2.941	3.211	0.2406
			Rikenellaceae_t1 - Rikenellaceae_t3	0.0226	Rikenellaceae_2	2.046	2.226	0.1462
			Rikenellaceae_t2 - Rikenellaceae_t3	>0.9999	Rikenellaceae_3	2.03	2.379	0.1932
Ruminococcaceae	0.0014	0.00398462	Ruminococcaceae_t1 - Ruminococcaceae_t2	0.0011	Ruminococcaceae_1	4.494	4.719	0.2997
			Ruminococcaceae_t1 - Ruminococcaceae_t3	0.0616	Ruminococcaceae_2	3.217	3.12	0.213
			Ruminococcaceae_t2 - Ruminococcaceae_t3	0.637	Ruminococcaceae_3	3.221	3.592	0.2412
Saccharibacteria_genera_incertae_sedis	0.1291	0.164714	Saccharibacteria_genera_incertae_sedis_t1 - Saccharibacteria_genera_incertae_sedis_t2	0.357	Saccharibacteria_genera_incertae_sedis_1	0.1301	0.3462	0.1254
			Saccharibacteria_genera_incertae_sedis_t1 - Saccharibacteria_genera_incertae_sedis_t3	0.2244	Saccharibacteria_genera_incertae_sedis_2	0.1695	0.3012	0.03834
			Saccharibacteria_genera_incertae_sedis_t2 - Saccharibacteria_genera_incertae_sedis_t3	>0.9999	Saccharibacteria_genera_incertae_sedis_3	0.1616	0.3273	0.05757
Staphylococcaceae	<0.0001	0.0001	Staphylococcaceae_t1 - Staphylococcaceae_t2	0.4621	Staphylococcaceae_1	0	0.006508	0.003842
			Staphylococcaceae_t1 - Staphylococcaceae_t3	0.0013	Staphylococcaceae_2	0	0.07828	0.04165
			Staphylococcaceae_t2 - Staphylococcaceae_t3	0.1089	Staphylococcaceae_3	0.007885	0.08905	0.04726
Streptococcaceae	<0.0001	0.0001	Streptococcaceae_t1 - Streptococcaceae_t2	0.0021	Streptococcaceae_1	0.003942	0.01014	0.001438
			Streptococcaceae_t1 - Streptococcaceae_t3	<0.0001	Streptococcaceae_2	0.01971	0.03185	0.004514
			Streptococcaceae_t2 - Streptococcaceae_t3	0.1214	Streptococcaceae_3	0.0276	0.06733	0.0163
Sutterellaceae	0.195	0.2405	Sutterellaceae_t1 - Sutterellaceae_t2	0.7404	Sutterellaceae_1	0.686	0.9076	0.1051
			Sutterellaceae_t1 - Sutterellaceae_t3	0.2244	Sutterellaceae_2	0.8161	1.001	0.1307
			Sutterellaceae_t2 - Sutterellaceae_t3	>0.9999	Sutterellaceae_3	0.7254	0.8528	0.1173
unclassified_Bacteria	0.6077	0.6077	unclassified_Bacteria_t1 - unclassified_Bacteria_t2	0.9813	unclassified_Bacteria_1	0.2444	0.4865	0.06417
			unclassified_Bacteria_t1 - unclassified_Bacteria_t3	>0.9999	unclassified_Bacteria_2	0.2957	0.4	0.04885
			unclassified_Bacteria_t2 - unclassified_Bacteria_t3	>0.9999	unclassified_Bacteria_3	0.2996	0.434	0.06179
unclassified_Bacteroidales	0.0009	0.00333	unclassified_Bacteroidales_t1 - unclassified_Bacteroidales_t2	0.0018	unclassified_Bacteroidales_1	0.0749	0.1471	0.03046
			unclassified_Bacteroidales_t1 - unclassified_Bacteroidales_t3	0.1663	unclassified_Bacteroidales_2	0.1616	0.3618	0.06551
			unclassified_Bacteroidales_t2 - unclassified_Bacteroidales_t3	0.3897	unclassified_Bacteroidales_3	0.1222	0.3084	0.05365
unclassified_Clostridiales	0.0022	0.00542667	unclassified_Clostridiales_t1 - unclassified_Clostridiales_t2	0.0198	unclassified_Clostridiales_1	0.1577	0.231	0.03357
			unclassified_Clostridiales_t1 - unclassified_Clostridiales_t3	0.0074	unclassified_Clostridiales_2	0.2917	0.3308	0.03494
			unclassified_Clostridiales_t2 - unclassified_Clostridiales_t3	>0.9999	unclassified_Clostridiales_3	0.3075	0.3462	0.04118
unclassified_Firmicutes	0.0143	0.026455	unclassified_Firmicutes_t1 - unclassified_Firmicutes_t2	0.502	unclassified_Firmicutes_1	0	0.0346	0.006427
			unclassified_Firmicutes_t1 - unclassified_Firmicutes_t3	0.0778	unclassified_Firmicutes_2	0.01971	0.04568	0.008532
			unclassified_Firmicutes_t2 - unclassified_Firmicutes_t3	>0.9999	unclassified_Firmicutes_3	0.0276	0.07303	0.01269

## Sheet: order
Table S11c: One-way analysis of orders differentially distributed depending on age as well as their median and mean relative abundance
order	p	p (BH adjusted)	comparison	p (Dunn adjusted)	order/group	Median	Mean	Std. Error of Mean
Actinomycetales	0.001	0.00263	Actinomycetales_t1 - Actinomycetales_t2	>0.9999	Actinomycetales_1	0	0.0008761	0.0003147
			Actinomycetales_t1 - Actinomycetales_t3	0.0485	Actinomycetales_2	0	0.002378	0.0009794
			Actinomycetalest2 - Actinomycetales_t3	0.2471	Actinomycetales_3	0	0.06189	0.05689
Bacillales	<0.0001	0.0001	Bacillales_t1 - Bacillales_t2	0.1841	Bacillales_1	0	0.007009	0.003855
			Bacillales_t1 - Bacillales_t3	0.0003	Bacillales_2	0	0.07897	0.04164
			Bacillalest2 - Bacillales_t3	0.1351	Bacillales_3	0.007885	0.09931	0.04799
Bacteroidales	<0.0001	0.0001	Bacteroidales_t1 - Bacteroidales_t2	<0.0001	Bacteroidales_1	32.88	32.12	1.264
			Bacteroidales_t1 - Bacteroidales_t3	<0.0001	Bacteroidales_2	41.02	42.06	1.103
			Bacteroidalest2 - Bacteroidales_t3	0.8551	Bacteroidales_3	41.42	41.16	1.177
Bdellovibrionales	0.3633	0.2233	Bdellovibrionales_t1 - Bdellovibrionales_t2	>0.9999	Bdellovibrionales_1	0	0.01414	0.003624
			Bdellovibrionales_t1 - Bdellovibrionales_t3	>0.9999	Bdellovibrionales_2	0	0.01358	0.003154
			Bdellovibrionalest2 - Bdellovibrionales_t3	0.7964	Bdellovibrionales_3	0.003942	0.0214	0.005475
Bifidobacteriales	0.0124	0.01628	Bifidobacteriales_t1 - Bifidobacteriales_t2	0.2716	Bifidobacteriales_1	0	0.8124	0.2704
			Bifidobacteriales_t1 - Bifidobacteriales_t3	0.1663	Bifidobacteriales_2	0	0.7174	0.2593
			Bifidobacterialest2 - Bifidobacteriales_t3	>0.9999	Bifidobacteriales_3	0	0.4198	0.185
Burkholderiales	0.195	0.14625	Burkholderiales_t1 - Burkholderiales_t2	0.7404	Burkholderiales_1	0.686	0.9149	0.1053
			Burkholderiales_t1 - Burkholderiales_t3	0.2244	Burkholderiales_2	0.8476	1.013	0.1306
			Burkholderialest2 - Burkholderiales_t3	>0.9999	Burkholderiales_3	0.7372	0.9627	0.1682
Campylobacterales	0.0013	0.00273	Campylobacterales_t1 - Campylobacterales_t2	0.0226	Campylobacterales_1	0.2247	0.6197	0.1078
			Campylobacterales_t1 - Campylobacterales_t3	0.015	Campylobacterales_2	0.6189	1.289	0.2548
			Campylobacteralest2 - Campylobacterales_t3	>0.9999	Campylobacterales_3	0.4612	1.066	0.1822
Clostridiales	0.0021	0.00368	Clostridiales_t1 - Clostridiales_t2	0.0021	Clostridiales_1	38.94	39.03	2.049
			Clostridiales_t1 - Clostridiales_t3	0.0378	Clostridiales_2	27.29	27.61	1.69
			Clostridialest2 - Clostridiales_t3	>0.9999	Clostridiales_3	31.45	30.67	1.5
Coriobacteriales	0.0078	0.0117	Coriobacteriales_t1 - Coriobacteriales_t2	0.0975	Coriobacteriales_1	0.2011	0.5624	0.09625
			Coriobacteriales_t1 - Coriobacteriales_t3	>0.9999	Coriobacteriales_2	0.4139	1.012	0.2796
			Coriobacterialest2 - Coriobacteriales_t3	0.0099	Coriobacteriales_3	0.1616	0.4323	0.0891
Deferribacterales	0.3828	0.2233	Deferribacterales_t1 - Deferribacterales_t2	>0.9999	Deferribacterales_1	1.234	1.945	0.2536
			Deferribacterales_t1 - Deferribacterales_t3	0.502	Deferribacterales_2	0.9107	1.943	0.3303
			Deferribacterales_t2 - Deferribacterales_t3	>0.9999	Deferribacterales_3	0.7687	1.373	0.2173
Desulfovibrionales	0.3797	0.2233	Desulfovibrionales_t1 - Desulfovibrionales_t2	>0.9999	Desulfovibrionales_1	0.6662	0.8397	0.08405
			Desulfovibrionales_t1 - Desulfovibrionales_t3	0.7404	Desulfovibrionales_2	0.5716	0.6928	0.07186
			Desulfovibrionalest2 - Desulfovibrionales_t3	0.637	Desulfovibrionales_3	0.5559	0.8194	0.08668
Eggerthellales	0.0827	0.08684	Eggerthellales_t1 - Eggerthellales_t2	0.637	Eggerthellales_1	0.9974	1.046	0.04874
			Eggerthellales_t1 - Eggerthellales_t3	0.0778	Eggerthellales_2	0.9146	0.9672	0.04528
			Eggerthellalest2 - Eggerthellales_t3	0.9813	Eggerthellales_3	0.8358	0.8952	0.04874
Enterobacteriales	0.3651	0.2233	Enterobacteriales_t1 - Enterobacteriales_t2	>0.9999	Enterobacteriales_1	0	0.006508	0.002728
			Enterobacteriales_t1 - Enterobacteriales_t3	0.9813	Enterobacteriales_2	0	0.007947	0.002646
			Enterobacteriales_t2 - Enterobacteriales_t3	>0.9999	Enterobacteriales_3	0	0.6783	0.4212
Erysipelotrichales	0.097	0.09259	Erysipelotrichales_t1 - Erysipelotrichales_t2	0.5443	Erysipelotrichales_1	1.597	3.023	0.4635
			Erysipelotrichales_t1 - Erysipelotrichales_t3	0.0975	Erysipelotrichales_2	1.664	4.91	0.8528
			Erysipelotrichales_t2 - Erysipelotrichales_t3	>0.9999	Erysipelotrichales_3	3.225	5.443	0.7313
Lactobacillales	0.1801	0.14547	Lactobacillales_t1 - Lactobacillales_t2	>0.9999	Lactobacillales_1	17.05	18.16	1.423
			Lactobacillales_t1 - Lactobacillales_t3	0.3264	Lactobacillales_2	16.2	16.87	1.285
			Lactobacillalest2 - Lactobacillales_t3	0.3264	Lactobacillales_3	13.35	14.86	1.264
Mycoplasmatales	0.0007	0.00245	Mycoplasmatales_t1 - Mycoplasmatales_t2	0.0547	Mycoplasmatales_1	0	0.02428	0.007437
			Mycoplasmatales_t1 - Mycoplasmatales_t3	0.0293	Mycoplasmatales_2	0.003942	0.05663	0.01132
			Mycoplasmatales_t2 - Mycoplasmatales_t3	>0.9999	Mycoplasmatales_3	0.01577	0.09962	0.02838
Saccharibacteria_genera_incertae_sedis	0.1291	0.11296	Saccharibacteria_genera_incertae_sedis_t1 - Saccharibacteria_genera_incertae_sedis_t2	0.357	Saccharibacteria_genera_incertae_sedis_1	0.1301	0.3462	0.1254
			Saccharibacteria_genera_incertae_sedis_t1 - Saccharibacteria_genera_incertae_sedis_t3	0.2244	Saccharibacteria_genera_incertae_sedis_2	0.1695	0.3012	0.03834
			Saccharibacteria_genera_incertae_sedis_t2 - Saccharibacteria_genera_incertae_sedis_t3	>0.9999	Saccharibacteria_genera_incertae_sedis_3	0.1616	0.3273	0.05757
unclassified_Firmicutes	0.6077	0.33583	unclassified_Firmicutes_t1 - unclassified_Firmicutes_t2	0.9813	unclassified_Firmicutes_1	0	0.0346	0.006427
			unclassified_Firmicutes_t1 - unclassified_Firmicutes_t3	>0.9999	unclassified_Firmicutes_2	0.01971	0.04568	0.008532
			unclassified_Firmicutes_t2 - unclassified_Firmicutes_t3	>0.9999	unclassified_Firmicutes_3	0.0276	0.07303	0.01269
unclassified_Bacteria	0.0143	0.01668	unclassified_Bacteria_t1 - unclassified_Bacteria_t2	0.502	unclassified_Bacteria_1	0.2444	0.4865	0.06417
			unclassified_Bacteria_t1 - unclassified_Bacteria_t3	0.0778	unclassified_Bacteria_2	0.2957	0.4	0.04885
			unclassified_Bacteria_t2 - unclassified_Bacteria_t3	>0.9999	unclassified_Bacteria_3	0.2996	0.434	0.06179

## Sheet: class
Table S11d: One-way analysis of classes differentially distributed depending on age as well as their median and mean relative abundance
class	p	p (BH adjusted)	comparison	p (Dunn adjusted)	class/groip	Median	Mean	Std. Error of Mean
Actinobacteria	0.3236	0.25484	Actinobacteria_t1 - Actinobacteria_t2	0.5893	Actinobacteria_1	0.003942	0.8133	0.2704
			Actinobacteria_t1 - Actinobacteria_t3	>0.9999	Actinobacteria_2	0	0.7197	0.2593
			Actinobacteria_t2 - Actinobacteria_t3	>0.9999	Actinobacteria_3	0.003942	0.4817	0.1994
Bacilli	0.2359	0.20266	Bacilli_t1 - Bacilli_t2	>0.9999	Bacilli_1	17.05	18.17	1.423
			Bacilli_t1 - Bacilli_t3	0.4621	Bacilli_2	16.23	16.95	1.284
			Bacilli_t2 - Bacilli_t3	0.3897	Bacilli_3	13.65	14.96	1.263
Bacteroidia	<0.0001	0.00047	Bacteroidia_t1 - Bacteroidia_t2	<0.0001	Bacteroidia_1	32.88	32.12	1.264
			Bacteroidia_t1 - Bacteroidia_t3	<0.0001	Bacteroidia_2	41.02	42.06	1.103
			Bacteroidia_t2 - Bacteroidia_t3	0.8551	Bacteroidia_3	41.42	41.16	1.177
Betaproteobacteria	0.195	0.18428	Betaproteobacteria_t1 - Betaproteobacteria_t2	0.7404	Betaproteobacteria_1	0.686	0.9149	0.1053
			Betaproteobacteria_t1 - Betaproteobacteria_t3	0.2244	Betaproteobacteria_2	0.8476	1.013	0.1306
			Betaproteobacteria_t2 - Betaproteobacteria_t3	>0.9999	Betaproteobacteria_3	0.7372	0.9627	0.1682
Clostridia	0.0021	0.00397	Clostridia_t1 - Clostridia_t2	0.0021	Clostridia_1	38.94	39.03	2.049
			Clostridia_t1 - Clostridia_t3	0.0378	Clostridia_2	27.29	27.61	1.69
			Clostridia_t2 - Clostridia_t3	>0.9999	Clostridia_3	31.45	30.67	1.5
Coriobacteriia	0.0015	0.00354	Coriobacteriia_t1 - Coriobacteriia_t2	>0.9999	Coriobacteriia_1	1.455	1.609	0.1067
			Coriobacteriia_t1 - Coriobacteriia_t3	0.0173	Coriobacteriia_2	1.482	1.979	0.27
			Coriobacteriia_t2 - Coriobacteriia_t3	0.0021	Coriobacteriia_3	1.013	1.328	0.1107
Deferribacteres	0.3828	0.27827	Deferribacteres_t1 - Deferribacteres_t2	>0.9999	Deferribacteres_1	1.234	1.945	0.2536
			Deferribacteres_t1 - Deferribacteres_t3	0.502	Deferribacteres_2	0.9107	1.943	0.3303
			Deferribacteres_t2 - Deferribacteres_t3	>0.9999	Deferribacteres_3	0.7687	1.373	0.2173
Deltaproteobacteria	0.5532	0.37341	Deltaproteobacteria_t1 - Deltaproteobacteria_t2	>0.9999	Deltaproteobacteria_1	0.6741	0.8538	0.08434
			Deltaproteobacteria_t1 - Deltaproteobacteria_t3	>0.9999	Deltaproteobacteria_2	0.5756	0.7064	0.07158
			Deltaproteobacteria_t2 - Deltaproteobacteria_t3	0.9813	Deltaproteobacteria_3	0.5677	0.8408	0.08787
Campylobacteria	0.0013	0.00354	Campylobacteria_t1 - Campylobacteria_t2	0.0226	Campylobacteria_1	0.2247	0.6197	0.1078
			Campylobacteria_t1 Campylobacteria_t3	0.015	Campylobacteria_2	0.6189	1.289	0.2548
			Campylobacteria_t2 - Campylobacteria_t3	>0.9999	Campylobacteria_3	0.4612	1.066	0.1822
Erysipelotrichia	0.097	0.13095	Erysipelotrichia_t1 - Erysipelotrichia_t2	0.5443	Erysipelotrichia_1	1.597	3.023	0.4635
			Erysipelotrichia_t1 - Erysipelotrichia_t3	0.0975	Erysipelotrichia_2	1.664	4.91	0.8528
			Erysipelotrichia_t2 - Erysipelotrichia_t3	>0.9999	Erysipelotrichia_3	3.225	5.443	0.7313
Gammaproteobacteria	0.1687	0.17714	Gammaproteobacteria_t1 - Gammaproteobacteria_t2	>0.9999	Gammaproteobacteria_1	0	0.007259	0.002738
			Gammaproteobacteria_t1 - Gammaproteobacteria_t3	0.4621	Gammaproteobacteria_2	0	0.009261	0.003016
			Gammaproteobacteria_t2 - Gammaproteobacteria_t3	0.7964	Gammaproteobacteria_3	0	0.7012	0.4234
Mollicutes	0.0005	0.00236	Mollicutes_t1 - Mollicutes_t2	0.0429	Mollicutes_1	0	0.0244	0.007437
			Mollicutes_t1 - Mollicutes_t3	0.0258	Mollicutes_2	0.003942	0.05676	0.01132
			Mollicutes_t2 - Mollicutes_t3	>0.9999	Mollicutes_3	0.01971	0.1067	0.03309
Saccharibacteria_genera_incertae_sedis	0.1291	0.1525	Saccharibacteria_genera_incertae_sedis_t1 - Saccharibacteria_genera_incertae_sedis_t2	0.357	Saccharibacteria_genera_incertae_sedis_1	0.1301	0.3462	0.1254
			Saccharibacteria_genera_incertae_sedis_t1 - Saccharibacteria_genera_incertae_sedis_t3	0.2244	Saccharibacteria_genera_incertae_sedis_2	0.1695	0.3012	0.03834
			Saccharibacteria_genera_incertae_sedis_t2 - Saccharibacteria_genera_incertae_sedis_t3	>0.9999	Saccharibacteria_genera_incertae_sedis_3	0.1616	0.3273	0.05757
unclassified_Firmicutes	0.0143	0.02252	unclassified_Firmicutes_t1 - unclassified_Firmicutes_t2	0.502	unclassified_Firmicutes_1	0	0.0346	0.006427
			unclassified_Firmicutes_t1 - unclassified_Firmicutes_t3	0.0778	unclassified_Firmicutes_2	0.01971	0.04568	0.008532
			unclassified_Firmicutes_t2 - unclassified_Firmicutes_t3	>0.9999	unclassified_Firmicutes_3	0.0276	0.07303	0.01269
unclassified_Bacteria	0.6077	0.38285	unclassified_Bacteria_t1 - unclassified_Bacteria_t2	0.9813	unclassified_Bacteria_1	0.2444	0.4865	0.06417
			unclassified_Bacteria_t1 - unclassified_Bacteria_t3	>0.9999	unclassified_Bacteria_2	0.2957	0.4	0.04885
			unclassified_Bacteria_t2 - unclassified_Bacteria_t3	>0.9999	unclassified_Bacteria_3	0.2996	0.434	0.06179

## Sheet: phylum
Table S11e: One-way analysis of genera differentially distributed depending on age as well as their median and mean relative abundance
phylum	p	p (BH adjusted)	comparison	p (Dunn adjusted)		Median	Mean	Std. Error of Mean
Actinobacteria	0.0002	0.0006	Actinobacteria_t1 - Actinobacteria_t2	>0.9999	Actinobacteria_1	1.47	2.422	0.3072
			Actinobacteria_t1 - Actinobacteria_t3	0.0015	Actinobacteria_2	1.608	2.699	0.4185
			Actinobacteriat2 - Actinobacteria_t3	0.0005	Actinobacteria_3	1.068	1.809	0.2684
Bacteroidetes	<0.0001	0.0005	Bacteroidetes_t1 - Bacteroidetes_t2	<0.0001	Bacteroidetes_1	32.88	32.12	1.264
			Bacteroidetes_t1 - Bacteroidetes_t3	<0.0001	Bacteroidetes_2	41.02	42.06	1.103
			Bacteroidetest2 - Bacteroidetes_t3	0.8551	Bacteroidetes_3	41.42	41.16	1.177
Candidatus_Saccharibacteria	0.1291	0.1937	Candidatus_Saccharibacteria_t1 - Candidatus_Saccharibacteria_t2	0.357	Candidatus Saccharibacteria_1	0.1301	0.3462	0.1254
			Candidatus_Saccharibacteria_t1 - Candidatus_Saccharibacteria_t3	0.2244	Candidatus Saccharibacteria_2	0.1695	0.3012	0.03834
			Candidatus_Saccharibacteriat2 - Candidatus_Saccharibacteria_t3	>0.9999	Candidatus Saccharibacteria_3	0.1616	0.3273	0.05757
Campylobacterota	0.0013	0.0023	Campylobacterota_t1 - Campylobacterota_t2	0.0226	Campilobacterota_1	0.2247	0.6197	0.1078
			Campylobacterota_t1 - Campylobacterota_t3	0.015	Campilobacterota_2	0.6189	1.289	0.2548
			Campylobacterota_t2 - Campylobacterota_t3	>0.9999	Campilobacterota_3	0.4612	1.066	0.1822
Deferribacteres	0.3828	0.4922	Deferribacteres_t1 - Deferribacteres_t2	>0.9999	Deferribacteres_1	1.234	1.945	0.2536
			Deferribacteres_t1 - Deferribacteres_t3	0.502	Deferribacteres_2	0.9107	1.943	0.3303
			Deferribacteres_t2 - Deferribacteres_t3	>0.9999	Deferribacteres_3	0.7687	1.373	0.2173
Firmicutes	<0.0001	0.0005	Firmicutes_t1 - Firmicutes_t2	<0.0001	Firmicutes_1	59.7	60.26	1.278
			Firmicutes_t1 - Firmicutes_t3	<0.0001	Firmicutes_2	49.98	49.52	1.094
			Firmicutes_t2 - Firmicutes_t3	>0.9999	Firmicutes_3	51.26	51.21	1.268
Proteobacteria	0.6412	0.6412	Proteobacteria_t1 - Proteobacteria_t2	>0.9999	Proteobacteria_1	1.467	1.776	0.1235
			Proteobacteria_t1 - Proteobacteria_t3	>0.9999	Proteobacteria_2	1.581	1.728	0.1378
			Proteobacteria_t2 - Proteobacteria_t3	>0.9999	Proteobacteria_3	1.837	2.505	0.4639
Tenericutes	0.0005	0.0011	Tenericutes_t1 - Tenericutes_t2	0.0429	Tenericutes_1	0	0.0244	0.007437
			Tenericutes_t1 - Tenericutes_t3	0.0258	Tenericutes_2	0.003942	0.05676	0.01132
			Tenericutes_t2 - Tenericutes_t3	>0.9999	Tenericutes_3	0.01971	0.1067	0.03309
Unclassified_Bacteria	0.6077	0.6412	Unclassified_Bacteria_t1 - Unclassified_Bacteria_t2	0.9813	Unclassified_Bacteria_1	0.2444	0.4865	0.06417
			Unclassified_Bacteria_t1 - Unclassified_Bacteria_t3	>0.9999	Unclassified_Bacteria_2	0.2957	0.4	0.04885
			Unclassified_Bacteria_t2 - Unclassified_Bacteria_t3	>0.9999	Unclassified_Bacteria_3	0.2996	0.434	0.06179
