# Supplementary material for: Gender-specific changes of the gut microbiome correlate with tumor development in murine models of pancreatic cancer
Source: iScience. 2023 May 18;26(6):106841. doi: 10.1016/j.isci.2023.106841 (PMC10225934; doi:10.1016/j.isci.2023.106841)
Supplement: Table S12. One-way analysis of genera, families, orders, classes and phyla differentially distributed depending on genotype as well as their median and mean relative abundance, related to Figure 3, 4, 5 and 6 [file mmc6.xlsx]

## Sheet: genus
Table S12: One-way analysis of genera differentially distributed depending on genotype as well as their median and mean relative abundance
genus	p	p (BH adjusted)	comparison	p (Dunn adjusted)		Genus/group	Median	Mean	Std. Error of Mean
Acetatifactor	0.161371	0.205908	Acetatifactor_Cre - Acetatifactor_KC	0.284297		Acetatifactor_Cre	0.1971	0.3405	0.05426
			Acetatifactor_Cre - Acetatifactor_KPC	0.194114		Acetatifactor_KC	0.2149	0.6193	0.1218
			Acetatifactor_KC - Acetatifactor_KPC	0.0943574		Acetatifactor_KPC	0.1537	0.3789	0.06231
Acutalibacter	0.899836	0.899836	Acutalibacter_Cre - Acutalibacter_KC	0.970055		Acutalibacter_Cre	0.1695	0.2397	0.03105
			Acutalibacter_Cre - Acutalibacter_KPC	0.402677		Acutalibacter_KC	0.1932	0.2564	0.02969
			Acutalibacter_KC - Acutalibacter_KPC	0.596094		Acutalibacter_KPC	0.1813	0.2617	0.02602
Adlercreutzia	0.601623	0.6365	Adlercreutzia_Cre - Adlercreutzia_KC	0.52575		Adlercreutzia_Cre	0.3725	0.4007	0.02181
			Adlercreutzia_Cre - Adlercreutzia_KPC	0.292335		Adlercreutzia_KC	0.4258	0.4487	0.02999
			Adlercreutzia_KC - Adlercreutzia_KPC	0.441715		Adlercreutzia_KPC	0.4061	0.45	0.02601
Alistipes	3.36483e-07	2.72925e-06	Alistipes_Cre - Alistipes_KC	7.98073e-07		Alistipes_Cre	2.486	2.656	0.2054
			Alistipes_Cre - Alistipes_KPC	1.8242e-06		Alistipes_KC	1.133	1.396	0.1073
			Alistipes_KC - Alistipes_KPC	0.246297		Alistipes_KPC	1.336	1.559	0.1108
Amedibacillus	1.67906e-05	9.42855e-05	Amedibacillus_Cre - Amedibacillus_KC	2.74868e-05		Amedibacillus_Cre	0.01577	0.01938	0.00334
			Amedibacillus_Cre - Amedibacillus_KPC	0.156859		Amedibacillus_KC	0	0.006045	0.001794
			Amedibacillus_KC - Amedibacillus_KPC	0.000100888		Amedibacillus_KPC	0.007885	0.01662	0.002335
Anaerofustis	0.0490139	0.0730207	Anaerofustis_Cre - Anaerofustis_KC	0.0219493		Anaerofustis_Cre	0	0.007802	0.001546
			Anaerofustis_Cre - Anaerofustis_KPC	0.0722095		Anaerofustis_KC	0	0.003482	0.0009281
			Anaerofustis_KC - Anaerofustis_KPC	0.156208		Anaerofustis_KPC	0	0.004322	0.0008099
Anaerotignum	1.81529e-08	2.65032e-07	Anaerotignum_Cre - Anaerotignum_KC	7.18836e-07		Anaerotignum_Cre	0.2799	0.5613	0.1148
			Anaerotignum_Cre - Anaerotignum_KPC	2.35938e-08		Anaerotignum_KC	1.059	1.216	0.1278
			Anaerotignum_KC - Anaerotignum_KPC	0.326321		Anaerotignum_KPC	1.131	1.305	0.108
Anaerotruncus	0.00021227	0.00096848	Anaerotruncus_Cre - Anaerotruncus_KC	0.000209739		Anaerotruncus_Cre	0.1853	0.3255	0.05843
			Anaerotruncus_Cre - Anaerotruncus_KPC	0.000336811		Anaerotruncus_KC	0.3804	0.5377	0.05382
			Anaerotruncus_KC - Anaerotruncus_KPC	0.275311		Anaerotruncus_KPC	0.3548	0.515	0.05461
Bacteroides	5.67516e-08	6.83576e-07	Bacteroides_Cre - Bacteroides_KC	0.00021866		Bacteroides_Cre	0.615	1.565	0.3021
			Bacteroides_Cre - Bacteroides_KPC	1.1797e-08		Bacteroides_KC	2.101	2.953	0.374
			Bacteroides_KC - Bacteroides_KPC	0.0208784		Bacteroides_KPC	3.418	4.841	0.5651
Bifidobacterium	0.731635	0.741796	Bifidobacterium_Cre - Bifidobacterium_KC	0.490868		Bifidobacterium_Cre	0	0.3119	0.1994
			Bifidobacterium_Cre - Bifidobacterium_KPC	0.386921		Bifidobacterium_KC	0	0.6319	0.2495
			Bifidobacterium_KC - Bifidobacterium_KPC	0.755178		Bifidobacterium_KPC	0	0.8427	0.2329
Bilophila	6.55484e-08	6.83576e-07	Bilophila_Cre - Bilophila_KC	2.43146e-07		Bilophila_Cre	0.01183	0.02168	0.004218
			Bilophila_Cre - Bilophila_KPC	3.74569e-07		Bilophila_KC	0.03942	0.0703	0.009824
			Bilophila_KC - Bilophila_KPC	0.374948		Bilophila_KPC	0.04731	0.06355	0.006619
Butyricicoccus	0.00253972	0.00713076	Butyricicoccus_Cre - Butyricicoccus_KC	0.0296187		Butyricicoccus_Cre	0.01971	0.03211	0.005532
			Butyricicoccus_Cre - Butyricicoccus_KPC	0.000819138		Butyricicoccus_KC	0.03351	0.07484	0.01184
			Butyricicoccus_KC - Butyricicoccus_KPC	0.0890904		Butyricicoccus_KPC	0.05519	0.08246	0.01139
Catabacter	4.38346e-06	2.66661e-05	Catabacter_Cre - Catabacter_KC	1.0074e-05		Catabacter_Cre	0.04928	0.07556	0.01406
			Catabacter_Cre - Catabacter_KPC	9.76896e-06		Catabacter_KC	0.003942	0.01912	0.004219
			Catabacter_KC - Catabacter_KPC	0.440631		Catabacter_KPC	0.007885	0.0227	0.004518
Clostridiales_Incertae_Sedis_XIII	0.0145429	0.0312246	Clostridiales_Incertae_Sedis_XIII_Cre - Clostridiales_Incertae_Sedis_XIII_KC	0.0213699		Clostridiales_Incertae_Sedis_XIII_Cre	0.09067	0.1188	0.01321
			Clostridiales_Incertae_Sedis_XIII_Cre - Clostridiales_Incertae_Sedis_XIII_KPC	0.00676083		Clostridiales_Incertae_Sedis_XIII_KC	0.06308	0.07819	0.008381
			Clostridiales_Incertae_Sedis_XIII_KC - Clostridiales_Incertae_Sedis_XIII_KPC	0.295907		Clostridiales_Incertae_Sedis_XIII_KPC	0.05125	0.07072	0.006573
Clostridium_IV	0.0430442	0.0683093	Clostridium_IV_Cre - Clostridium_IV_KC	0.0796048		Clostridium_IV_Cre	0.01774	0.1055	0.02382
			Clostridium_IV_Cre - Clostridium_IV_KPC	0.0184757		Clostridium_IV_KC	0	0.06216	0.01797
			Clostridium_IV_KC - Clostridium_IV_KPC	0.202738		Clostridium_IV_KPC	0	0.02959	0.00923
Clostridium_XlVa	0.00220551	0.0064401	Clostridium_XlVa_Cre - Clostridium_XlVa_KC	0.00335047		Clostridium_XlVa_Cre	0.3804	0.4806	0.05697
			Clostridium_XlVa_Cre - Clostridium_XlVa_KPC	0.00131808		Clostridium_XlVa_KC	0.6189	0.7336	0.06216
			Clostridium_XlVa_KC - Clostridium_XlVa_KPC	0.377958		Clostridium_XlVa_KPC	0.6465	0.8999	0.09162
Corynebacterium	0.032607	0.0562489	Corynebacterium_Cre - Corynebacterium_KC	0.0228622		Corynebacterium_Cre	0	0.0004107	0.0002113
			Corynebacterium_Cre - Corynebacterium_KPC	0.0203758		Corynebacterium_KC	0	0.003942	0.001783
			Corynebacterium_KC - Corynebacterium_KPC	0.433139		Corynebacterium_KPC	0	0.002375	0.0005144
Desulfovibrio	1.83879e-14	1.34232e-12	Desulfovibrio_Cre - Desulfovibrio_KC	2.16704e-05		Desulfovibrio_Cre	0	0.00115	0.0004689
			Desulfovibrio_Cre - Desulfovibrio_KPC	3.37085e-15		Desulfovibrio_KC	0.0276	0.06899	0.01345
			Desulfovibrio_KC - Desulfovibrio_KPC	0.000106364		Desulfovibrio_KPC	0.1104	0.1723	0.02156
Dubosiella	0.020457	0.0411207	Dubosiella_Cre - Dubosiella_KC	0.0139089		Dubosiella_Cre	0	0.003942	0.002476
			Dubosiella_Cre - Dubosiella_KPC	0.0139684		Dubosiella_KC	0	0.2384	0.1619
			Dubosiella_KC - Dubosiella_KPC	0.463382		Dubosiella_KPC	0	0.6254	0.2387
Duncaniella	0.0264115	0.0494369	Duncaniella_Cre - Duncaniella_KC	0.0724467		Duncaniella_Cre	15.11	14.6	0.731
			Duncaniella_Cre - Duncaniella_KPC	0.234788		Duncaniella_KC	17.26	16.82	0.8727
			Duncaniella_KC - Duncaniella_KPC	0.0112869		Duncaniella_KPC	14.01	13.62	0.752
Dysosmobacter	0.329105	0.381344	Dysosmobacter_Cre - Dysosmobacter_KC	0.158401		Dysosmobacter_Cre	0.1419	0.1654	0.01748
			Dysosmobacter_Cre - Dysosmobacter_KPC	0.244279		Dysosmobacter_KC	0.1084	0.1413	0.01521
			Dysosmobacter_KC - Dysosmobacter_KPC	0.474254		Dysosmobacter_KPC	0.1143	0.1596	0.01756
Eisenbergiella	0.0683575	0.0978451	Eisenbergiella_Cre - Eisenbergiella_KC	0.160465		Eisenbergiella_Cre	0.07293	0.1358	0.02064
			Eisenbergiella_Cre - Eisenbergiella_KPC	0.0312514		Eisenbergiella_KC	0.05322	0.1183	0.01834
			Eisenbergiella_KC - Eisenbergiella_KPC	0.146227		Eisenbergiella_KPC	0.04731	0.11	0.01828
Enterocloster	7.13938e-10	1.73725e-08	Enterocloster_Cre - Enterocloster_KC	1.10678e-08		Enterocloster_Cre	0.007885	0.009691	0.001526
			Enterocloster_Cre - Enterocloster_KPC	5.10939e-09		Enterocloster_KC	0	0.001774	0.0004022
			Enterocloster_KC - Enterocloster_KPC	0.441138		Enterocloster_KPC	0	0.002612	0.0005785
Enterococcus	0.00837828	0.019113	Enterococcus_Cre - Enterococcus_KC	0.440069		Enterococcus_Cre	0	0.005585	0.001634
			Enterococcus_Cre - Enterococcus_KPC	0.0123944		Enterococcus_KC	0	0.03594	0.02597
			Enterococcus_KC - Enterococcus_KPC	0.00928795		Enterococcus_KPC	0.003942	0.1705	0.09024
Erysipelotrichaceae_incertae_sedis	0.0346938	0.0575601	Erysipelotrichaceae_incertae_sedis_Cre - Erysipelotrichaceae_incertae_sedis_KC	0.27238		Erysipelotrichaceae_incertae_sedis_Cre	0.001971	0.01125	0.002558
			Erysipelotrichaceae_incertae_sedis_Cre - Erysipelotrichaceae_incertae_sedis_KPC	0.0711765		Erysipelotrichaceae_incertae_sedis_KC	0	0.014	0.003341
			Erysipelotrichaceae_incertae_sedis_KC - Erysipelotrichaceae_incertae_sedis_KPC	0.0197486		Erysipelotrichaceae_incertae_sedis_KPC	0.007885	0.01938	0.004289
Escherichia.Shigella	0.285502	0.337972	Escherichia.Shigella_Cre - Escherichia.Shigella_KC	0.270461		Escherichia/Shigella_Cre	0	0.005503	0.003096
			Escherichia.Shigella_Cre - Escherichia.Shigella_KPC	0.185902		Escherichia/Shigella_KC	0	0.06912	0.06294
			Escherichia.Shigella_KC - Escherichia.Shigella_KPC	0.257504		Escherichia/Shigella_KPC	0	0.4612	0.3166
Faecalibaculum	0.0029298	0.00792131	Faecalibaculum_Cre - Faecalibaculum_KC	0.184882		Faecalibaculum_Cre	0.08476	2.258	0.6349
			Faecalibaculum_Cre - Faecalibaculum_KPC	0.025453		Faecalibaculum_KC	1.329	3.463	0.6089
			Faecalibaculum_KC - Faecalibaculum_KPC	0.00147921		Faecalibaculum_KPC	0.01183	1.2	0.3061
Flintibacter	0.287045	0.337972	Flintibacter_Cre - Flintibacter_KC	0.250153		Flintibacter_Cre	0.2484	0.2618	0.02237
			Flintibacter_Cre - Flintibacter_KPC	0.418827		Flintibacter_KC	0.2819	0.3321	0.03114
			Flintibacter_KC - Flintibacter_KPC	0.130178		Flintibacter_KPC	0.2129	0.2827	0.02213
Harryflintia	0.163598	0.205908	Harryflintia_Cre - Harryflintia_KC	0.109422		Harryflintia_Cre	0.01577	0.02817	0.004209
			Harryflintia_Cre - Harryflintia_KPC	0.450208		Harryflintia_KC	0.0276	0.03482	0.003976
			Harryflintia_KC - Harryflintia_KPC	0.108809		Harryflintia_KPC	0.01971	0.02631	0.002835
Helicobacter	0.208669	0.258184	Helicobacter_Cre - Helicobacter_KC	0.174548		Helicobacter_Cre	0.1932	1.147	0.3154
			Helicobacter_Cre - Helicobacter_KPC	0.392253		Helicobacter_KC	0.6387	0.9615	0.1343
			Helicobacter_KC - Helicobacter_KPC	0.0998634		Helicobacter_KPC	0.41	0.9012	0.1509
Hungatella	0.0440695	0.0684483	Hungatella_Cre - Hungatella_KC	0.0294383		Hungatella_Cre	0.09264	0.1432	0.0173
			Hungatella_Cre - Hungatella_KPC	0.0265346		Hungatella_KC	0.1754	0.2387	0.02597
			Hungatella_KC - Hungatella_KPC	0.339024		Hungatella_KPC	0.1695	0.2644	0.03554
Ihubacter	0.402662	0.452221	Ihubacter_Cre - Ihubacter_KC	0.242193		Ihubacter_Cre	0.02365	0.0363	0.004679
			Ihubacter_Cre - Ihubacter_KPC	0.439466		Ihubacter_KC	0.02957	0.04908	0.007164
			Ihubacter_KC - Ihubacter_KPC	0.294224		Ihubacter_KPC	0.02365	0.03681	0.004093
Intestinimonas	0.00336248	0.00876646	Intestinimonas_Cre - Intestinimonas_KC	0.0124243		Intestinimonas_Cre	0.3509	0.3761	0.02641
			Intestinimonas_Cre - Intestinimonas_KPC	0.0012804		Intestinimonas_KC	0.2227	0.3758	0.04956
			Intestinimonas_KC - Intestinimonas_KPC	0.203206		Intestinimonas_KPC	0.2208	0.2761	0.02113
Lactobacillus	0.0586268	0.0855952	Lactobacillus_Cre - Lactobacillus_KC	0.0400102		Lactobacillus_Cre	9.988	10.03	1.016
			Lactobacillus_Cre - Lactobacillus_KPC	0.0350351		Lactobacillus_KC	6.166	6.99	0.5888
			Lactobacillus_KC - Lactobacillus_KPC	0.413509		Lactobacillus_KPC	6.796	7.333	0.6694
Ligilactobacillus	0.502855	0.544095	Ligilactobacillus_Cre - Ligilactobacillus_KC	0.492081		Ligilactobacillus_Cre	1.321	3.256	0.681
			Ligilactobacillus_Cre - Ligilactobacillus_KPC	0.254477		Ligilactobacillus_KC	1.269	2.429	0.3816
			Ligilactobacillus_KC - Ligilactobacillus_KPC	0.476084		Ligilactobacillus_KPC	1.849	3.358	0.4673
Limosilactobacillus	0.724874	0.741796	Limosilactobacillus_Cre - Limosilactobacillus_KC	0.392447		Limosilactobacillus_Cre	5.813	6.113	0.6523
			Limosilactobacillus_Cre - Limosilactobacillus_KPC	0.662109		Limosilactobacillus_KC	4.936	5.235	0.3902
			Limosilactobacillus_KC - Limosilactobacillus_KPC	0.462428		Limosilactobacillus_KPC	4.313	5.627	0.4977
Mailhella	0.00104341	0.00380844	Mailhella_Cre - Mailhella_KC	0.0012319		Mailhella_Cre	0.07293	0.1466	0.03314
			Mailhella_Cre - Mailhella_KPC	0.000869456		Mailhella_KC	0.1853	0.3011	0.04414
			Mailhella_KC - Mailhella_KPC	0.466363		Mailhella_KPC	0.1813	0.2856	0.03877
Mediterraneibacter	0.00025842	0.00110968	Mediterraneibacter_Cre - Mediterraneibacter_KC	0.00281569		Mediterraneibacter_Cre	0.06505	0.08525	0.008797
			Mediterraneibacter_Cre - Mediterraneibacter_KPC	8.9668e-05		Mediterraneibacter_KC	0.04337	0.06183	0.01195
			Mediterraneibacter_KC - Mediterraneibacter_KPC	0.162771		Mediterraneibacter_KPC	0.03942	0.04455	0.004024
Millionella	0.00661954	0.015588	Millionella_Cre - Millionella_KC	0.00442691		Millionella_Cre	0.4494	0.5232	0.06285
			Millionella_Cre - Millionella_KPC	0.00568971		Millionella_KC	0.2109	0.4645	0.118
			Millionella_KC - Millionella_KPC	0.480679		Millionella_KPC	0.1577	0.3336	0.04552
Monoglobus	4.84561e-09	8.84324e-08	Monoglobus_Cre - Monoglobus_KC	1.62012e-06		Monoglobus_Cre	0	0.01059	0.002956
			Monoglobus_Cre - Monoglobus_KPC	2.6973e-09		Monoglobus_KC	0	0.001248	0.0005738
			Monoglobus_KC - Monoglobus_KPC	0.153297		Monoglobus_KPC	0	0.0002375	0.0001953
Mucispirillum	0.223521	0.271951	Mucispirillum_Cre - Mucispirillum_KC	0.284999		Mucispirillum_Cre	0.9718	2.279	0.434
			Mucispirillum_Cre - Mucispirillum_KPC	0.248214		Mucispirillum_KC	1.066	1.847	0.2552
			Mucispirillum_KC - Mucispirillum_KPC	0.125167		Mucispirillum_KPC	0.7175	1.402	0.1751
Neglecta	0.0468707	0.0712825	Neglecta_Cre - Neglecta_KC	0.0919605		Neglecta_Cre	0.2385	0.2915	0.03787
			Neglecta_Cre - Neglecta_KPC	0.0201454		Neglecta_KC	0.1478	0.2089	0.02301
			Neglecta_KC - Neglecta_KPC	0.189129		Neglecta_KPC	0.1459	0.1832	0.01805
Odoribacter	0.000162221	0.000789478	Odoribacter_Cre - Odoribacter_KC	0.000326544		Odoribacter_Cre	1.409	1.79	0.1892
			Odoribacter_Cre - Odoribacter_KPC	0.000143573		Odoribacter_KC	0.544	1.076	0.1519
			Odoribacter_KC - Odoribacter_KPC	0.438502		Odoribacter_KPC	0.4415	1.143	0.1581
Olsenella	0.000161017	0.000789478	Olsenella_Cre - Olsenella_KC	0.0282551		Olsenella_Cre	0.4928	0.8494	0.1611
			Olsenella_Cre - Olsenella_KPC	4.94322e-05		Olsenella_KC	0.3272	0.545	0.09036
			Olsenella_KC - Olsenella_KPC	0.0193236		Olsenella_KPC	0.1104	0.6025	0.2057
Oscillibacter	0.0294976	0.0525201	Oscillibacter_Cre - Oscillibacter_KC	0.115914		Oscillibacter_Cre	0.4573	0.5436	0.05259
			Oscillibacter_Cre - Oscillibacter_KPC	0.012136		Oscillibacter_KC	0.341	0.4369	0.04106
			Oscillibacter_KC - Oscillibacter_KPC	0.113717		Oscillibacter_KPC	0.2838	0.407	0.03829
Parabacteroides	3.96329e-06	2.63018e-05	Parabacteroides_Cre - Parabacteroides_KC	0.0269437		Parabacteroides_Cre	0.1459	0.2041	0.02841
			Parabacteroides_Cre - Parabacteroides_KPC	1.88281e-06		Parabacteroides_KC	0.2129	0.3177	0.03894
			Parabacteroides_KC - Parabacteroides_KPC	0.0021375		Parabacteroides_KPC	0.3903	0.6115	0.07738
Paramuribaculum	0.00467122	0.0117586	Paramuribaculum_Cre - Paramuribaculum_KC	0.0291619		Paramuribaculum_Cre	1.861	1.734	0.1389
			Paramuribaculum_Cre - Paramuribaculum_KPC	0.205635		Paramuribaculum_KC	2.255	2.259	0.1566
			Paramuribaculum_KC - Paramuribaculum_KPC	0.00179556		Paramuribaculum_KPC	1.289	1.578	0.161
Parasutterella	0.084023	0.117955	Parasutterella_Cre - Parasutterella_KC	0.0405725		Parasutterella_Cre	0.615	0.7431	0.1385
			Parasutterella_Cre - Parasutterella_KPC	0.134478		Parasutterella_KC	0.8772	0.9975	0.1039
			Parasutterella_KC - Parasutterella_KPC	0.134328		Parasutterella_KPC	0.5716	0.9493	0.1093
Prevotella	0.020842	0.0411207	Prevotella_Cre - Prevotella_KC	0.13996		Prevotella_Cre	1.072	2.223	0.429
			Prevotella_Cre - Prevotella_KPC	0.0102444		Prevotella_KC	2.296	3.631	0.5031
			Prevotella_KC - Prevotella_KPC	0.0727043		Prevotella_KPC	4.384	5.334	0.5836
Prevotellamassilia	0.150308	0.195937	Prevotellamassilia_Cre - Prevotellamassilia_KC	0.112614		Prevotellamassilia_Cre	0	0.0308	0.01207
			Prevotellamassilia_Cre - Prevotellamassilia_KPC	0.0681567		Prevotellamassilia_KC	0	0.06288	0.03333
			Prevotellamassilia_KC - Prevotellamassilia_KPC	0.411055		Prevotellamassilia_KPC	0	0.1552	0.06684
Ralstonia	0.000582525	0.00223812	Ralstonia_Cre - Ralstonia_KC	0.000170381		Ralstonia_Cre	0.007885	0.01347	0.002456
			Ralstonia_Cre - Ralstonia_KPC	0.0166253		Ralstonia_KC	0	0.0638	0.05987
			Ralstonia_KC - Ralstonia_KPC	0.0248349		Ralstonia_KPC	0	0.009499	0.002324
Romboutsia	0.0018267	0.00555621	Romboutsia_Cre - Romboutsia_KC	0.227922		Romboutsia_Cre	0	0.09552	0.07152
			Romboutsia_Cre - Romboutsia_KPC	0.00181001		Romboutsia_KC	0	0.06347	0.03405
			Romboutsia_KC - Romboutsia_KPC	0.00675029		Romboutsia_KPC	0	0.454	0.1702
Ruthenibacterium	0.0358957	0.0582308	Ruthenibacterium_Cre - Ruthenibacterium_KC	0.0223055		Ruthenibacterium_Cre	0	0.01224	0.008165
			Ruthenibacterium_Cre - Ruthenibacterium_KPC	0.223411		Ruthenibacterium_KC	0	0.01314	0.00421
			Ruthenibacterium_KC - Ruthenibacterium_KPC	0.0366963		Ruthenibacterium_KPC	0	0.004132	0.001505
Saccharibacteria_genera_incertae_sedis	0.000348123	0.00141183	Saccharibacteria_genera_incertae_sedis_Cre - Saccharibacteria_genera_incertae_sedis_KC	0.000101475		Saccharibacteria_genera_incertae_sedis_Cre	0.276	0.5841	0.1685
			Saccharibacteria_genera_incertae_sedis_Cre - Saccharibacteria_genera_incertae_sedis_KPC	0.008203		Saccharibacteria_genera_incertae_sedis_KC	0.09067	0.2166	0.04271
			Saccharibacteria_genera_incertae_sedis_KC - Saccharibacteria_genera_incertae_sedis_KPC	0.0336081		Saccharibacteria_genera_incertae_sedis_KPC	0.1537	0.2555	0.0287
Schaedlerella	0.0974989	0.134291	Schaedlerella_Cre - Schaedlerella_KC	0.0644016		Schaedlerella_Cre	0.1715	0.2677	0.04336
			Schaedlerella_Cre - Schaedlerella_KPC	0.0576277		Schaedlerella_KC	0.09067	0.3351	0.08857
			Schaedlerella_KC - Schaedlerella_KPC	0.400272		Schaedlerella_KPC	0.1064	0.1908	0.02842
Staphylococcus	0.0155042	0.0323374	Staphylococcus_Cre - Staphylococcus_KC	0.147162		Staphylococcus_Cre	0	0.02349	0.009493
			Staphylococcus_Cre - Staphylococcus_KPC	0.0921477		Staphylococcus_KC	0	0.06354	0.04943
			Staphylococcus_KC - Staphylococcus_KPC	0.00656974		Staphylococcus_KPC	0	0.07272	0.03181
Streptococcus	0.00164974	0.00523613	Streptococcus_Cre - Streptococcus_KC	0.0153218		Streptococcus_Cre	0.01183	0.01339	0.002042
			Streptococcus_Cre - Streptococcus_KPC	0.000533229		Streptococcus_KC	0.01971	0.04337	0.01481
			Streptococcus_KC - Streptococcus_KPC	0.120593		Streptococcus_KPC	0.02365	0.0446	0.007769
Turicibacter	0.663142	0.691563	Turicibacter_Cre - Turicibacter_KC	0.61232		Turicibacter_Cre	0	0.8028	0.2779
			Turicibacter_Cre - Turicibacter_KPC	0.322492		Turicibacter_KC	0.001971	1.606	0.4363
			Turicibacter_KC - Turicibacter_KPC	0.459935		Turicibacter_KPC	0.003942	0.9632	0.2902
Ureaplasma	0.388197	0.442787	Ureaplasma_Cre - Ureaplasma_KC	0.280591		Ureaplasma_Cre	0.01971	0.05018	0.009978
			Ureaplasma_Cre - Ureaplasma_KPC	0.204663		Ureaplasma_KC	0.001971	0.0477	0.02022
			Ureaplasma_KC - Ureaplasma_KPC	0.369041		Ureaplasma_KPC	0	0.07438	0.01856
Vampirivibrio	1.91683e-06	1.39928e-05	Vampirivibrio_Cre - Vampirivibrio_KC	3.69773e-06		Vampirivibrio_Cre	0.02562	0.04049	0.007729
			Vampirivibrio_Cre - Vampirivibrio_KPC	6.58759e-06		Vampirivibrio_KC	0	0.007228	0.001788
			Vampirivibrio_KC - Vampirivibrio_KPC	0.379762		Vampirivibrio_KPC	0	0.0123	0.004013
unclassified_Bacteria	0.117402	0.15871	unclassified_Bacteria_Cre - unclassified_Bacteria_KC	0.30457		unclassified_Bacteria_Cre	0.4337	0.5494	0.07976
			unclassified_Bacteria_Cre - unclassified_Bacteria_KPC	0.0826811		unclassified_Bacteria_KC	0.3193	0.4642	0.0597
			unclassified_Bacteria_KC - unclassified_Bacteria_KPC	0.106567		unclassified_Bacteria_KPC	0.2287	0.3621	0.04336
unclassified_Bacteroidales	0.00149419	0.00495799	unclassified_Bacteroidales_Cre - unclassified_Bacteroidales_KC	0.0246665		unclassified_Bacteroidales_Cre	0.1242	0.3516	0.07936
			unclassified_Bacteroidales_Cre - unclassified_Bacteroidales_KPC	0.141018		unclassified_Bacteroidales_KC	0.06702	0.152	0.03072
			unclassified_Bacteroidales_KC - unclassified_Bacteroidales_KPC	0.000497519		unclassified_Bacteroidales_KPC	0.1774	0.321	0.0465
unclassified_Clostridiaceae_1	0.132172	0.175428	unclassified_Clostridiaceae_1_Cre - unclassified_Clostridiaceae_1_KC	0.181923		unclassified_Clostridiaceae_1_Cre	0	0.03556	0.02019
			unclassified_Clostridiaceae_1_Cre - unclassified_Clostridiaceae_1_KPC	0.0664003		unclassified_Clostridiaceae_1_KC	0	0.04001	0.01821
			unclassified_Clostridiaceae_1_KC - unclassified_Clostridiaceae_1_KPC	0.206935		unclassified_Clostridiaceae_1_KPC	0	0.1084	0.03159
unclassified_Clostridiales	0.00611698	0.0148846	unclassified_Clostridiales_Cre - unclassified_Clostridiales_KC	0.00429317		unclassified_Clostridiales_Cre	0.3568	0.3883	0.04067
			unclassified_Clostridiales_Cre - unclassified_Clostridiales_KPC	0.00540516		unclassified_Clostridiales_KC	0.2011	0.2566	0.0329
			unclassified_Clostridiales_KC - unclassified_Clostridiales_KPC	0.297198		unclassified_Clostridiales_KPC	0.2405	0.3045	0.04033
unclassified_Desulfovibrionaceae	3.25209e-11	1.18701e-09	unclassified_Desulfovibrionaceae_Cre - unclassified_Desulfovibrionaceae_KC	0.00658155		unclassified_Desulfovibrionaceae_Cre	0.3174	0.7595	0.1211
			unclassified_Desulfovibrionaceae_Cre - unclassified_Desulfovibrionaceae_KPC	3.18533e-11		unclassified_Desulfovibrionaceae_KC	0.2247	0.3603	0.04934
			unclassified_Desulfovibrionaceae_KC - unclassified_Desulfovibrionaceae_KPC	1.10121e-05		unclassified_Desulfovibrionaceae_KPC	0.03548	0.1612	0.02674
unclassified_Eggerthellaceae	2.08062e-07	1.89856e-06	unclassified_Eggerthellaceae_Cre - unclassified_Eggerthellaceae_KC	3.11496e-06		unclassified_Eggerthellaceae_Cre	0.6564	0.7143	0.04233
			unclassified_Eggerthellaceae_Cre - unclassified_Eggerthellaceae_KPC	2.64691e-07		unclassified_Eggerthellaceae_KC	0.4455	0.4784	0.02255
			unclassified_Eggerthellaceae_KC - unclassified_Eggerthellaceae_KPC	0.371534		unclassified_Eggerthellaceae_KPC	0.4573	0.4682	0.02267
unclassified_Erysipelotrichaceae	0.0259282	0.0494369	unclassified_Erysipelotrichaceae_Cre - unclassified_Erysipelotrichaceae_KC	0.0382195		unclassified_Erysipelotrichaceae_Cre	0.6308	0.6832	0.07029
			unclassified_Erysipelotrichaceae_Cre - unclassified_Erysipelotrichaceae_KPC	0.364305		unclassified_Erysipelotrichaceae_KC	0.3548	0.5919	0.09369
			unclassified_Erysipelotrichaceae_KC - unclassified_Erysipelotrichaceae_KPC	0.0139105		unclassified_Erysipelotrichaceae_KPC	0.5559	0.8747	0.1032
unclassified_Firmicutes	0.0331329	0.0562489	unclassified_Firmicutes_Cre - unclassified_Firmicutes_KC	0.0264956		unclassified_Firmicutes_Cre	0	0.03047	0.00822
			unclassified_Firmicutes_Cre - unclassified_Firmicutes_KPC	0.0190616		unclassified_Firmicutes_KC	0.02562	0.06091	0.01145
			unclassified_Firmicutes_KC - unclassified_Firmicutes_KPC	0.396873		unclassified_Firmicutes_KPC	0.03154	0.05476	0.00844
unclassified_Lachnospiraceae	0.506828	0.544095	unclassified_Lachnospiraceae_Cre - unclassified_Lachnospiraceae_KC	0.296307		unclassified_Lachnospiraceae_Cre	21.78	23.35	1.633
			unclassified_Lachnospiraceae_Cre - unclassified_Lachnospiraceae_KPC	0.377389		unclassified_Lachnospiraceae_KC	24.42	24.69	1.297
			unclassified_Lachnospiraceae_KC - unclassified_Lachnospiraceae_KPC	0.39937		unclassified_Lachnospiraceae_KPC	23.75	25.86	1.416
unclassified_Muribaculaceae	0.00118123	0.00410618	unclassified_Muribaculaceae_Cre - unclassified_Muribaculaceae_KC	0.00440832		unclassified_Muribaculaceae_Cre	10.96	11.92	0.6968
			unclassified_Muribaculaceae_Cre - unclassified_Muribaculaceae_KPC	0.000498471		unclassified_Muribaculaceae_KC	8.982	9.082	0.4233
			unclassified_Muribaculaceae_KC - unclassified_Muribaculaceae_KPC	0.244326		unclassified_Muribaculaceae_KPC	8.192	8.609	0.5045
unclassified_Peptococcaceae_1	0.0287388	0.0524484	unclassified_Peptococcaceae_1_Cre - unclassified_Peptococcaceae_1_KC	0.016445		unclassified_Peptococcaceae_1_Cre	0.003942	0.009034	0.002183
			unclassified_Peptococcaceae_1_Cre - unclassified_Peptococcaceae_1_KPC	0.0212067		unclassified_Peptococcaceae_1_KC	0	0.006242	0.001572
			unclassified_Peptococcaceae_1_KC - unclassified_Peptococcaceae_1_KPC	0.497245		unclassified_Peptococcaceae_1_KPC	0	0.004845	0.0008999
unclassified_Rikenellaceae	0.00945783	0.0209219	unclassified_Rikenellaceae_Cre - unclassified_Rikenellaceae_KC	0.00414805		unclassified_Rikenellaceae_Cre	0.3765	0.4811	0.0585
			unclassified_Rikenellaceae_Cre - unclassified_Rikenellaceae_KPC	0.0987435		unclassified_Rikenellaceae_KC	0.2779	0.3133	0.03867
			unclassified_Rikenellaceae_KC - unclassified_Rikenellaceae_KPC	0.0309459		unclassified_Rikenellaceae_KPC	0.3233	0.4056	0.03275
unclassified_Ruminococcaceae	0.474811	0.525169	unclassified_Ruminococcaceae_Cre - unclassified_Ruminococcaceae_KC	0.447359		unclassified_Ruminococcaceae_Cre	1.299	1.522	0.1476
			unclassified_Ruminococcaceae_Cre - unclassified_Ruminococcaceae_KPC	0.436981		unclassified_Ruminococcaceae_KC	1.212	1.574	0.1669
			unclassified_Ruminococcaceae_KC - unclassified_Ruminococcaceae_KPC	0.246069		unclassified_Ruminococcaceae_KPC	1.033	1.356	0.1012

## Sheet: family
Table S12b: One-way analysis of families differentially distributed depending on genotype as well as their median and mean relative abundance
family	p	p (BH adjusted)	comparison	p (Dunn adjusted)		family/group	Median	Mean	Std. Error of Mean
Atopobiaceae	0.000168781	0.000892127	Atopobiaceae_Cre - Atopobiaceae_KC	0.025468		Atopobiaceae_Cre	0.4928	0.8495	0.1611
			Atopobiaceae_Cre - Atopobiaceae_KPC	5.61509e-05		Atopobiaceae_KC	0.3371	0.5766	0.09421
			Atopobiaceae_KC - Atopobiaceae_KPC	0.0218856		Atopobiaceae_KPC	0.1104	0.6028	0.2057
Bacteroidaceae	6.41959e-08	2.37525e-06	Bacteroidaceae_Cre - Bacteroidaceae_KC	0.000153972		Bacteroidaceae_Cre	0.615	1.565	0.3021
			Bacteroidaceae_Cre - Bacteroidaceae_KPC	1.39754e-08		Bacteroidaceae_KC	2.101	3.099	0.3987
			Bacteroidaceae_KC - Bacteroidaceae_KPC	0.0285337		Bacteroidaceae_KPC	3.422	4.842	0.565
Bdellovirionaceae	1.91683e-06	2.36409e-05	Bdellovirionaceae_Cre - Bdellovirionaceae_KC	3.69773e-06		Bdellovirionaceae_Cre	0.02563	0.04049	0.007729
			Bdellovirionaceae_Cre - Bdellovirionaceae_KPC	6.58759e-06		Bdellovirionaceae_KC	0	0.007228	0.001788
			Bdellovirionaceae_KC - Bdellovirionaceae_KPC	0.379762		Bdellovirionaceae_KPC	0	0.0123	0.004013
Bifidobacteriaceae	0.731635	0.751958	Bifidobacteriaceae_Cre - Bifidobacteriaceae_KC	0.490868		Bifidobacteriaceae_Cre	0	0.3119	0.1994
			Bifidobacteriaceae_Cre - Bifidobacteriaceae_KPC	0.386921		Bifidobacteriaceae_KC	0	0.6319	0.2495
			Bifidobacteriaceae_KC - Bifidobacteriaceae_KPC	0.755178		Bifidobacteriaceae_KPC	0	0.8427	0.2329
Burkholderiaceae	0.00107896	0.00443572	Burkholderiaceae_Cre - Burkholderiaceae_KC	0.000328022		Burkholderiaceae_Cre	0.007885	0.01355	0.002465
			Burkholderiaceae_Cre - Burkholderiaceae_KPC	0.0218033		Burkholderiaceae_KC	0	0.1106	0.1064
			Burkholderiaceae_KC - Burkholderiaceae_KPC	0.0294689		Burkholderiaceae_KPC	0	0.01012	0.002638
Catabacteriaceae	4.38346e-06	3.24376e-05	Catabacteriaceae_Cre - Catabacteriaceae_KC	1.0074e-05		Catabacteriaceae_Cre	0.04928	0.07556	0.01406
			Catabacteriaceae_Cre - Catabacteriaceae_KPC	9.76896e-06		Catabacteriaceae_KC	0.003942	0.01912	0.004219
			Catabacteriaceae_KC - Catabacteriaceae_KPC	0.440631		Catabacteriaceae_KPC	0.007885	0.0227	0.004518
Christensenellaceae	0.815766	0.815766	Christensenellaceae_Cre - Christensenellaceae_KC	0.810713		Christensenellaceae_Cre	0	0.001807	0.0006207
			Christensenellaceae_Cre - Christensenellaceae_KPC	0.413787		Christensenellaceae_KC	0	0.001117	0.0004094
			Christensenellaceae_KC - Christensenellaceae_KPC	0.480693		Christensenellaceae_KPC	0	0.001377	0.0004023
Clostridiaceae_1	0.210162	0.268501	Clostridiaceae_1_Cre - Clostridiaceae_1_KC	0.202342		Clostridiaceae_1_Cre	0	0.03573	0.02019
			Clostridiaceae_1_Cre - Clostridiaceae_1_KPC	0.116374		Clostridiaceae_1_KC	0	0.04008	0.01821
			Clostridiaceae_1_KC - Clostridiaceae_1_KPC	0.265169		Clostridiaceae_1_KPC	0	0.1084	0.03159
Clostridiales_Incertae_Sedis_XIII	0.00614261	0.016234	Clostridiales_Incertae_Sedis_XIII_Cre - Clostridiales_Incertae_Sedis_XIII_KC	0.0607423		Clostridiales_Incertae_Sedis_XIII_Cre	0.1419	0.1551	0.01302
			Clostridiales_Incertae_Sedis_XIII_Cre - Clostridiales_Incertae_Sedis_XIII_KPC	0.0023256		Clostridiales_Incertae_Sedis_XIII_KC	0.1124	0.1273	0.009409
			Clostridiales_Incertae_Sedis_XIII_KC - Clostridiales_Incertae_Sedis_XIII_KPC	0.0793661		Clostridiales_Incertae_Sedis_XIII_KPC	0.09462	0.1075	0.007288
Corynebacteriaceae	0.032607	0.0557235	Corynebacteriaceae_Cre - Corynebacteriaceae_KC	0.0228622		Corynebacteriaceae_Cre	0	0.0004106	0.0002113
			Corynebacteriaceae_Cre - Corynebacteriaceae_KPC	0.0203758		Corynebacteriaceae_KC	0	0.003942	0.001783
			Corynebacteriaceae_KC - Corynebacteriaceae_KPC	0.433139		Corynebacteriaceae_KPC	0	0.002375	0.0005144
Deferribacteraceae	0.223521	0.275676	Deferribacteraceae_Cre - Deferribacteraceae_KC	0.284999		Deferribacteraceae_Cre	0.9718	2.279	0.434
			Deferribacteraceae_Cre - Deferribacteraceae_KPC	0.248214		Deferribacteraceae_KC	1.066	1.847	0.2552
			Deferribacteraceae_KC - Deferribacteraceae_KPC	0.125167		Deferribacteraceae_KPC	0.7175	1.402	0.1751
Desulfovibrionaceae	0.310979	0.348673	Desulfovibrionaceae_Cre - Desulfovibrionaceae_KC	0.194432		Desulfovibrionaceae_Cre	0.3883	0.929	0.1377
			Desulfovibrionaceae_Cre - Desulfovibrionaceae_KPC	0.436157		Desulfovibrionaceae_KC	0.7057	0.8007	0.06354
			Desulfovibrionaceae_KC - Desulfovibrionaceae_KPC	0.21592		Desulfovibrionaceae_KPC	0.5756	0.6826	0.05304
Eggerthellaceae	0.0114645	0.0253368	Eggerthellaceae_Cre - Eggerthellaceae_KC	0.00641053		Eggerthellaceae_Cre	1.084	1.115	0.05764
			Eggerthellaceae_Cre - Eggerthellaceae_KPC	0.0102518		Eggerthellaceae_KC	0.8614	0.9271	0.04654
			Eggerthellaceae_KC - Eggerthellaceae_KPC	0.455924		Eggerthellaceae_KPC	0.8949	0.9182	0.03998
Enterobacteriaceae	0.25599	0.305537	Enterobacteriaceae_Cre - Enterobacteriaceae_KC	0.271583		Enterobacteriaceae_Cre	0	0.005913	0.003494
			Enterobacteriaceae_Cre - Enterobacteriaceae_KPC	0.148802		Enterobacteriaceae_KC	0	0.08535	0.07823
			Enterobacteriaceae_KC - Enterobacteriaceae_KPC	0.23489		Enterobacteriaceae_KPC	0	0.4622	0.3166
Enterococcaceae	0.00837828	0.0206664	Enterococcaceae_Cre - Enterococcaceae_KC	0.440069		Enterococcaceae_Cre	0	0.005585	0.001634
			Enterococcaceae_Cre - Enterococcaceae_KPC	0.0123944		Enterococcaceae_KC	0	0.03594	0.02597
			Enterococcaceae_KC - Enterococcaceae_KPC	0.00928795		Enterococcaceae_KPC	0.003942	0.1705	0.09024
Erysipelotrichaceae	0.0361243	0.0581131	Erysipelotrichaceae_Cre - Erysipelotrichaceae_KC	0.177479		Erysipelotrichaceae_Cre	1.681	3.779	0.6499
			Erysipelotrichaceae_Cre - Erysipelotrichaceae_KPC	0.126982		Erysipelotrichaceae_KC	3.205	5.931	0.8019
			Erysipelotrichaceae_KC - Erysipelotrichaceae_KPC	0.0151172		Erysipelotrichaceae_KPC	1.427	3.7	0.6144
Eubacteriaceae	0.0490139	0.0755631	Eubacteriaceae_Cre - Eubacteriaceae_KC	0.0219493		Eubacteriaceae_Cre	0	0.007802	0.001546
			Eubacteriaceae_Cre - Eubacteriaceae_KPC	0.0722095		Eubacteriaceae_KC	0	0.003482	0.0009281
			Eubacteriaceae_KC - Eubacteriaceae_KPC	0.156208		Eubacteriaceae_KPC	0	0.004322	0.0008099
Helicobacteraceae	0.208669	0.268501	Helicobacteraceae_Cre - Helicobacteraceae_KC	0.174548		Helicobacteraceae_Cre	0.1932	1.147	0.3154
			Helicobacteraceae_Cre - Helicobacteraceae_KPC	0.392253		Helicobacteraceae_KC	0.6387	0.9615	0.1343
			Helicobacteraceae_KC - Helicobacteraceae_KPC	0.0998634		Helicobacteraceae_KPC	0.41	0.9012	0.1509
Lachnospiraceae	0.288411	0.333476	Lachnospiraceae_Cre - Lachnospiraceae_KC	0.152537		Lachnospiraceae_Cre	23.02	25.37	1.822
			Lachnospiraceae_Cre - Lachnospiraceae_KPC	0.198493		Lachnospiraceae_KC	28.4	28.03	1.469
			Lachnospiraceae_KC - Lachnospiraceae_KPC	0.437666		Lachnospiraceae_KPC	26.87	29.05	1.602
Lactobacillaceae	0.210447	0.268501	Lactobacillaceae_Cre - Lactobacillaceae_KC	0.131211		Lactobacillaceae_Cre	17.63	19.4	1.804
			Lactobacillaceae_Cre - Lactobacillaceae_KPC	0.127791		Lactobacillaceae_KC	13.46	14.65	0.9902
			Lactobacillaceae_KC - Lactobacillaceae_KPC	0.31355		Lactobacillaceae_KPC	13.53	16.32	1.202
Muribaculaceae	0.0183761	0.0357851	Muribaculaceae_Cre - Muribaculaceae_KC	0.413274		Muribaculaceae_Cre	30.1	28.25	1.213
			Muribaculaceae_Cre - Muribaculaceae_KPC	0.0246548		Muribaculaceae_KC	29.2	28.16	1.186
			Muribaculaceae_KC - Muribaculaceae_KPC	0.0153851		Muribaculaceae_KPC	25.11	23.8	1.166
Mycoplasmataceae	0.388197	0.41038	Mycoplasmataceae_Cre - Mycoplasmataceae_KC	0.280591		Mycoplasmataceae_Cre	0.01971	0.05018	0.009978
			Mycoplasmataceae_Cre - Mycoplasmataceae_KPC	0.204663		Mycoplasmataceae_KC	0.001971	0.0477	0.02022
			Mycoplasmataceae_KC - Mycoplasmataceae_KPC	0.369041		Mycoplasmataceae_KPC	0	0.07438	0.01856
Odoribacteraceae	0.000162221	0.000892127	Odoribacteraceae_Cre - Odoribacteraceae_KC	0.000326544		Odoribacteraceae_Cre	1.409	1.79	0.1892
			Odoribacteraceae_Cre - Odoribacteraceae_KPC	0.000143573		Odoribacteraceae_KC	0.544	1.076	0.1519
			Odoribacteraceae_KC - Odoribacteraceae_KPC	0.438502		Odoribacteraceae_KPC	0.4415	1.143	0.1581
Peptococcaceae_1	0.0287388	0.0531669	Peptococcaceae_1_Cre - Peptococcaceae_1_KC	0.016445		Peptococcaceae_1_Cre	0.003942	0.009034	0.002183
			Peptococcaceae_1_Cre - Peptococcaceae_1_KPC	0.0212067		Peptococcaceae_1_KC	0	0.006242	0.001572
			Peptococcaceae_1_KC - Peptococcaceae_1_KPC	0.497245		Peptococcaceae_1_KPC	0	0.004845	0.0008999
Peptostreptococcaceae	0.0018267	0.00563232	Peptostreptococcaceae_Cre - Peptostreptococcaceae_KC	0.227922		Peptostreptococcaceae_Cre	0	0.09552	0.07152
			Peptostreptococcaceae_Cre - Peptostreptococcaceae_KPC	0.00181001		Peptostreptococcaceae_KC	0	0.06347	0.03405
			Peptostreptococcaceae_KC - Peptostreptococcaceae_KPC	0.00675029		Peptostreptococcaceae_KPC	0	0.454	0.1702
Porphyromonadaceae	3.96329e-06	3.24376e-05	Porphyromonadaceae_Cre - Porphyromonadaceae_KC	0.0269437		Porphyromonadaceae_Cre	0.1459	0.2041	0.02841
			Porphyromonadaceae_Cre - Porphyromonadaceae_KPC	1.88281e-06		Porphyromonadaceae_KC	0.2129	0.3177	0.03894
			Porphyromonadaceae_KC - Porphyromonadaceae_KPC	0.0021375		Porphyromonadaceae_KPC	0.3903	0.6115	0.07738
Prevotellaceae	0.0116412	0.0253368	Prevotellaceae_Cre - Prevotellaceae_KC	0.0928548		Prevotellaceae_Cre	1.072	2.254	0.4308
			Prevotellaceae_Cre - Prevotellaceae_KPC	0.00494852		Prevotellaceae_KC	2.592	3.694	0.4979
			Prevotellaceae_KC - Prevotellaceae_KPC	0.0770016		Prevotellaceae_KPC	4.518	5.489	0.5865
Rikenellaceae	5.34767e-07	9.8932e-06	Rikenellaceae_Cre - Rikenellaceae_KC	9.09208e-07		Rikenellaceae_Cre	3.375	3.66	0.2544
			Rikenellaceae_Cre - Rikenellaceae_KPC	3.69148e-06		Rikenellaceae_KC	1.894	2.174	0.1976
			Rikenellaceae_KC - Rikenellaceae_KPC	0.208017		Rikenellaceae_KPC	2.133	2.299	0.1414
Ruminococcaceae	0.335672	0.36529	Ruminococcaceae_Cre - Ruminococcaceae_KC	0.395481		Ruminococcaceae_Cre	3.633	3.915	0.2948
			Ruminococcaceae_Cre - Ruminococcaceae_KPC	0.233337		Ruminococcaceae_KC	3.635	4.087	0.2898
			Ruminococcaceae_KC - Ruminococcaceae_KPC	0.24826		Ruminococcaceae_KPC	3.296	3.584	0.228
Saccharibacteria_genera_incertae_sedis	0.000348123	0.00161007	Saccharibacteria_genera_incertae_sedis_Cre - Saccharibacteria_genera_incertae_sedis_KC	0.000101475		Saccharibacteria_genera_incertae_sedis_Cre	0.276	0.5841	0.1685
			Saccharibacteria_genera_incertae_sedis_Cre - Saccharibacteria_genera_incertae_sedis_KPC	0.008203		Saccharibacteria_genera_incertae_sedis_KC	0.09067	0.2166	0.04271
			Saccharibacteria_genera_incertae_sedis_KC - Saccharibacteria_genera_incertae_sedis_KPC	0.0336081		Saccharibacteria_genera_incertae_sedis_KPC	0.1537	0.2555	0.0287
Staphylococcaceae	0.0155042	0.0318698	Staphylococcaceae_Cre - Staphylococcaceae_KC	0.147162		Staphylococcaceae_Cre	0	0.02349	0.009493
			Staphylococcaceae_Cre - Staphylococcaceae_KPC	0.0921477		Staphylococcaceae_KC	0	0.06354	0.04943
			Staphylococcaceae_KC - Staphylococcaceae_KPC	0.00656974		Staphylococcaceae_KPC	0	0.07272	0.03181
Streptococcaceae	0.00164974	0.00554912	Streptococcaceae_Cre - Streptococcaceae_KC	0.0153218		Streptococcaceae_Cre	0.01183	0.01339	0.002042
			Streptococcaceae_Cre - Streptococcaceae_KPC	0.000533229		Streptococcaceae_KC	0.01971	0.04337	0.01481
			Streptococcaceae_KC - Streptococcaceae_KPC	0.120593		Streptococcaceae_KPC	0.02365	0.0446	0.007769
Sutterellaceae	0.0541105	0.0800836	Sutterellaceae_Cre - Sutterellaceae_KC	0.0255511		Sutterellaceae_Cre	0.615	0.7435	0.1385
			Sutterellaceae_Cre - Sutterellaceae_KPC	0.132697		Sutterellaceae_KC	0.891	1.027	0.1051
			Sutterellaceae_KC - Sutterellaceae_KPC	0.0936181		Sutterellaceae_KPC	0.5716	0.9499	0.1093
unclassified_Bacteria	0.117402	0.167072	unclassified_Bacteria_Cre - unclassified_Bacteria_KC	0.30457		unclassified_Bacteria_Cre	0.4337	0.5494	0.07976
			unclassified_Bacteria_Cre - unclassified_Bacteria_KPC	0.0826811		unclassified_Bacteria_KC	0.3193	0.4642	0.0597
			unclassified_Bacteria_KC - unclassified_Bacteria_KPC	0.106567		unclassified_Bacteria_KPC	0.2287	0.3621	0.04336
unclassified_Bacteroidales	0.00149419	0.00552849	unclassified_Bacteroidales_Cre - unclassified_Bacteroidales_KC	0.0246665		unclassified_Bacteroidales_Cre	0.1242	0.3516	0.07936
			unclassified_Bacteroidales_Cre - unclassified_Bacteroidales_KPC	0.141018		unclassified_Bacteroidales_KC	0.06702	0.152	0.03072
			unclassified_Bacteroidales_KC - unclassified_Bacteroidales_KPC	0.000497519		unclassified_Bacteroidales_KPC	0.1774	0.321	0.0465
unclassified_Clostridiales	0.00611698	0.016234	unclassified_Clostridiales_Cre - unclassified_Clostridiales_KC	0.00429317		unclassified_Clostridiales_Cre	0.3568	0.3883	0.04067
			unclassified_Clostridiales_Cre - unclassified_Clostridiales_KPC	0.00540516		unclassified_Clostridiales_KC	0.2011	0.2566	0.0329
			unclassified_Clostridiales_KC - unclassified_Clostridiales_KPC	0.297198		unclassified_Clostridiales_KPC	0.2405	0.3045	0.04033
unclassified_Firmicutes	0.0331329	0.0557235	unclassified_Firmicutes_Cre - unclassified_Firmicutes_KC	0.0264956		unclassified_Firmicutes_Cre	0	0.03047	0.00822
			unclassified_Firmicutes_Cre - unclassified_Firmicutes_KPC	0.0190616		unclassified_Firmicutes_KC	0.02563	0.06091	0.01145
			unclassified_Firmicutes_KC - unclassified_Firmicutes_KPC	0.396873		unclassified_Firmicutes_KPC	0.03154	0.05476	0.00844

## Sheet: order
Table S12c: One-way analysis of orders differentially distributed depending on genotype as well as their median and mean relative abundance
order	p	p (BH adjusted)	comparison	p (Dunn adjusted)	order/group	Median	Mean	Std. Error of Mean
Actinomycetales	0.0538488	0.127891	Actinomycetales_Cre - Actinomycetales_KC	0.0300449	Actinomycetales_Cre	0	0.0005749	0.0002345
			Actinomycetales_Cre - Actinomycetales_KPC	0.0371377	Actinomycetales_KC	0	0.0638	0.05975
			Actinomycetales_KC - Actinomycetales_KPC	0.477571	Actinomycetales_KPC	0	0.003135	0.0008187
Bacillales	0.0125079	0.0475298	Bacillales_Cre - Bacillales_KC	0.10277	Bacillales_Cre	0	0.02431	0.009478
			Bacillales_Cre - Bacillales_KPC	0.120467	Bacillales_KC	0	0.07333	0.05028
			Bacillales_KC - Bacillales_KPC	0.00479768	Bacillales_KPC	0.003942	0.07386	0.03182
Bacteroidales	0.860085	0.860085	Bacteroidales_Cre - Bacteroidales_KC	0.547106	Bacteroidales_Cre	38.3	38.07	1.425
			Bacteroidales_Cre - Bacteroidales_KPC	0.875068	Bacteroidales_KC	38.6	38.68	1.155
			Bacteroidales_KC - Bacteroidales_KPC	0.423988	Bacteroidales_KPC	38.64	38.51	1.268
Bdellovibrionales	1.91683e-06	3.64197e-05	Bdellovibrionales_Cre - Bdellovibrionales_KC	3.69773e-06	Bdellovibrionales_Cre	0.02562	0.04049	0.007729
			Bdellovibrionales_Cre - Bdellovibrionales_KPC	6.58759e-06	Bdellovibrionales_KC	0	0.007228	0.001788
			Bdellovibrionales_KC - Bdellovibrionales_KPC	0.379762	Bdellovibrionales_KPC	0	0.0123	0.004013
Bifidobacteriales	0.731635	0.772281	Bifidobacteriales_Cre - Bifidobacteriales_KC	0.490868	Bifidobacteriales_Cre	0	0.3119	0.1994
			Bifidobacteriales_Cre - Bifidobacteriales_KPC	0.386921	Bifidobacteriales_KC	0	0.6319	0.2495
			Bifidobacteriales_KC - Bifidobacteriales_KPC	0.755178	Bifidobacteriales_KPC	0	0.8427	0.2329
Burkholderiales	0.0651091	0.137453	Burkholderiales_Cre - Burkholderiales_KC	0.0316999	Burkholderiales_Cre	0.6189	0.7571	0.1387
			Burkholderiales_Cre - Burkholderiales_KPC	0.144889	Burkholderiales_KC	0.9028	1.138	0.1623
			Burkholderiales_KC - Burkholderiales_KPC	0.0998279	Burkholderiales_KPC	0.5716	0.9601	0.1097
Campylobacterales	0.208669	0.33978	Campylobacterales_Cre - Campylobacterales_KC	0.174548	Campylobacterales_Cre	0.1932	1.147	0.3154
			Campylobacterales_Cre - Campylobacterales_KPC	0.392253	Campylobacterales_KC	0.6387	0.9615	0.1343
			Campylobacterales_KC - Campylobacterales_KPC	0.0998634	Campylobacterales_KPC	0.41	0.9012	0.1509
Clostridiales	0.395313	0.44182	Clostridiales_Cre - Clostridiales_KC	0.195427	Clostridiales_Cre	27.05	30.06	2.078
			Clostridiales_Cre - Clostridiales_KPC	0.297651	Clostridiales_KC	32.87	32.63	1.666
			Clostridiales_KC - Clostridiales_KPC	0.463948	Clostridiales_KPC	31.73	33.64	1.752
Coriobacteriales	0.000171102	0.00162547	Coriobacteriales_Cre - Coriobacteriales_KC	0.025887	Coriobacteriales_Cre	0.4928	0.8495	0.1611
			Coriobacteriales_Cre - Coriobacteriales_KPC	5.71738e-05	Coriobacteriales_KC	0.3371	0.5952	0.101
			Coriobacteriales_KC - Coriobacteriales_KPC	0.0216889	Coriobacteriales_KPC	0.1104	0.6031	0.2057
Deferribacterales	0.223521	0.33978	Deferribacterales_Cre - Deferribacterales_KC	0.284999	Deferribacterales_Cre	0.9718	2.279	0.434
			Deferribacterales_Cre - Deferribacterales_KPC	0.248214	Deferribacterales_KC	1.066	1.847	0.2552
			Deferribacterales_KC - Deferribacterales_KPC	0.125167	Deferribacterales_KPC	0.7175	1.402	0.1751
Desulfovibrionales	0.310979	0.393906	Desulfovibrionales_Cre - Desulfovibrionales_KC	0.194432	Desulfovibrionales_Cre	0.3883	0.929	0.1377
			Desulfovibrionales_Cre - Desulfovibrionales_KPC	0.436157	Desulfovibrionales_KC	0.7057	0.8007	0.06354
			Desulfovibrionales_KC - Desulfovibrionales_KPC	0.21592	Desulfovibrionales_KPC	0.5756	0.6826	0.05304
Eggerthellales	0.0114645	0.0475298	Eggerthellales_Cre - Eggerthellales_KC	0.00641053	Eggerthellales_Cre	1.084	1.115	0.05764
			Eggerthellales_Cre - Eggerthellales_KPC	0.0102518	Eggerthellales_KC	0.8614	0.9271	0.04654
			Eggerthellales_KC - Eggerthellales_KPC	0.455924	Eggerthellales_KPC	0.8949	0.9182	0.03998
Enterobacteriales	0.25599	0.347415	Enterobacteriales_Cre - Enterobacteriales_KC	0.271583	Enterobacteriales_Cre	0	0.005913	0.003494
			Enterobacteriales_Cre - Enterobacteriales_KPC	0.148802	Enterobacteriales_KC	0	0.08535	0.07823
			Enterobacteriales_KC - Enterobacteriales_KPC	0.23489	Enterobacteriales_KPC	0	0.4622	0.3166
Erysipelotrichales	0.0361243	0.0980517	Erysipelotrichales_Cre - Erysipelotrichales_KC	0.177479	Erysipelotrichales_Cre	1.681	3.779	0.6499
			Erysipelotrichales_Cre - Erysipelotrichales_KPC	0.126982	Erysipelotrichales_KC	3.205	5.931	0.8019
			Erysipelotrichales_KC - Erysipelotrichales_KPC	0.0151172	Erysipelotrichales_KPC	1.427	3.7	0.6144
Lactobacillales	0.232481	0.33978	Lactobacillales_Cre - Lactobacillales_KC	0.14061	Lactobacillales_Cre	17.66	19.42	1.805
			Lactobacillales_Cre - Lactobacillales_KPC	0.155739	Lactobacillales_KC	13.49	14.73	0.9912
			Lactobacillales_KC - Lactobacillales_KPC	0.285386	Lactobacillales_KPC	13.6	16.53	1.198
Mycoplasmatales	0.388197	0.44182	Mycoplasmatales_Cre - Mycoplasmatales_KC	0.280591	Mycoplasmatales_Cre	0.01971	0.05018	0.009978
			Mycoplasmatales_Cre - Mycoplasmatales_KPC	0.204663	Mycoplasmatales_KC	0.001971	0.0477	0.02022
			Mycoplasmatales_KC - Mycoplasmatales_KPC	0.369041	Mycoplasmatales_KPC	0	0.07438	0.01856
Saccharibacteria_genera_incertae_sedis	0.000348123	0.00220478	Saccharibacteria_genera_incertae_sedis_Cre - Saccharibacteria_genera_incertae_sedis_KC	0.000101475	Saccharibacteria_genera_incertae_sedis_Cre	0.276	0.5841	0.1685
			Saccharibacteria_genera_incertae_sedis_Cre - Saccharibacteria_genera_incertae_sedis_KPC	0.008203	Saccharibacteria_genera_incertae_sedis_KC	0.09067	0.2166	0.04271
			Saccharibacteria_genera_incertae_sedis_KC - Saccharibacteria_genera_incertae_sedis_KPC	0.0336081	Saccharibacteria_genera_incertae_sedis_KPC	0.1537	0.2555	0.0287
unclassified_Firmicutes	0.0331329	0.0980517	unclassified_Firmicutes_Cre - unclassified_Firmicutes_KC	0.0264956	unclassified_Firmicutes_Cre	0	0.03047	0.00822
			unclassified_Firmicutes_Cre - unclassified_Firmicutes_KPC	0.0190616	unclassified_Firmicutes_KC	0.02562	0.06091	0.01145
			unclassified_Firmicutes_KC - unclassified_Firmicutes_KPC	0.396873	unclassified_Firmicutes_KPC	0.03154	0.05476	0.00844
unclassified_Bacteria	0.117402	0.223064	unclassified_Bacteria_Cre - unclassified_Bacteria_KC	0.30457	unclassified_Bacteria_Cre	0.4337	0.5494	0.07976
			unclassified_Bacteria_Cre - unclassified_Bacteria_KPC	0.0826811	unclassified_Bacteria_KC	0.3193	0.4642	0.0597
			unclassified_Bacteria_KC - unclassified_Bacteria_KPC	0.106567	unclassified_Bacteria_KPC	0.2287	0.3621	0.04336

## Sheet: class
Table S12d: One-way analysis of classes differentially distributed depending on genotype as well as their median and mean relative abundance
class	p	p (BH adjusted)	comparison	p (Dunn adjusted)	class/group	Median	Mean	Std. Error of Mean
Actinobacteria	0.304063	0.414632	Actinobacteria_Cre - Actinobacteria_KC	0.20303	Actinobacteria_Cre	0	0.3124	0.1994
			Actinobacteria_Cre - Actinobacteria_KPC	0.191484	Actinobacteria_KC	0.003942	0.6957	0.2606
			Actinobacteria_KC - Actinobacteria_KPC	0.355135	Actinobacteria_KPC	0.003942	0.8458	0.2329
Bacilli	0.23882	0.35823	Bacilli_Cre - Bacilli_KC	0.144191	Bacilli_Cre	17.67	19.44	1.803
			Bacilli_Cre - Bacilli_KPC	0.162376	Bacilli_KC	13.94	14.81	0.9908
			Bacilli_KC - Bacilli_KPC	0.2813	Bacilli_KPC	13.61	16.61	1.198
Bacteroidia	0.860085	0.860085	Bacteroidia_Cre - Bacteroidia_KC	0.547106	Bacteroidia_Cre	38.3	38.07	1.425
			Bacteroidia_Cre - Bacteroidia_KPC	0.875068	Bacteroidia_KC	38.6	38.68	1.155
			Bacteroidia_KC - Bacteroidia_KPC	0.423988	Bacteroidia_KPC	38.64	38.51	1.268
Betaproteobacteria	0.0651091	0.195327	Betaproteobacteria_Cre - Betaproteobacteria_KC	0.0316999	Betaproteobacteria_Cre	0.6189	0.7571	0.1387
			Betaproteobacteria_Cre - Betaproteobacteria_KPC	0.144889	Betaproteobacteria_KC	0.9028	1.138	0.1623
			Betaproteobacteria_KC - Betaproteobacteria_KPC	0.0998279	Betaproteobacteria_KPC	0.5716	0.9601	0.1097
Clostridia	0.395313	0.434176	Clostridia_Cre - Clostridia_KC	0.195427	Clostridia_Cre	27.05	30.06	2.078
			Clostridia_Cre - Clostridia_KPC	0.297651	Clostridia_KC	32.87	32.63	1.666
			Clostridia_KC - Clostridia_KPC	0.463948	Clostridia_KPC	31.73	33.64	1.752
Coriobacteriia	0.000215663	0.00261092	Coriobacteriia_Cre - Coriobacteriia_KC	0.00931979	Coriobacteriia_Cre	1.622	1.964	0.1632
			Coriobacteriia_Cre - Coriobacteriia_KPC	5.98047e-05	Coriobacteriia_KC	1.291	1.522	0.1095
			Coriobacteriia_KC - Coriobacteriia_KPC	0.061843	Coriobacteriia_KPC	1.135	1.521	0.2034
Deferribacteres	0.223521	0.35823	Deferribacteres_Cre - Deferribacteres_KC	0.284999	Deferribacteres_Cre	0.9718	2.279	0.434
			Deferribacteres_Cre - Deferribacteres_KPC	0.248214	Deferribacteres_KC	1.066	1.847	0.2552
			Deferribacteres_KC - Deferribacteres_KPC	0.125167	Deferribacteres_KPC	0.7175	1.402	0.1751
Deltaproteobacteria	0.381235	0.434176	Deltaproteobacteria_Cre - Deltaproteobacteria_KC	0.332407	Deltaproteobacteria_Cre	0.4297	0.9695	0.138
			Deltaproteobacteria_Cre - Deltaproteobacteria_KPC	0.316622	Deltaproteobacteria_KC	0.7136	0.8079	0.06368
			Deltaproteobacteria_KC - Deltaproteobacteria_KPC	0.248218	Deltaproteobacteria_KPC	0.5756	0.6949	0.05347
Epsilonproteobacteria	0.208669	0.35823	Epsilonproteobacteria_Cre - Epsilonproteobacteria_KC	0.174548	Epsilonproteobacteria_Cre	0.1932	1.147	0.3154
			Epsilonproteobacteria_Cre - Epsilonproteobacteria_KPC	0.392253	Epsilonproteobacteria_KC	0.6387	0.9615	0.1343
			Epsilonproteobacteria_KC - Epsilonproteobacteria_KPC	0.0998634	Epsilonproteobacteria_KPC	0.41	0.9012	0.1509
Erysipelotrichia	0.0361243	0.135466	Erysipelotrichia_Cre - Erysipelotrichia_KC	0.177479	Erysipelotrichia_Cre	1.681	3.779	0.6499
			Erysipelotrichia_Cre - Erysipelotrichia_KPC	0.126982	Erysipelotrichia_KC	3.205	5.931	0.8019
			Erysipelotrichia_KC - Erysipelotrichia_KPC	0.0151172	Erysipelotrichia_KPC	1.427	3.7	0.6144
Gammaproteobacteria	0.113462	0.251576	Gammaproteobacteria_Cre - Gammaproteobacteria_KC	0.306186	Gammaproteobacteria_Cre	0	0.006735	0.003494
			Gammaproteobacteria_Cre - Gammaproteobacteria_KPC	0.0804538	Gammaproteobacteria_KC	0	0.103	0.09111
			Gammaproteobacteria_KC - Gammaproteobacteria_KPC	0.10296	Gammaproteobacteria_KPC	0.003942	0.4679	0.3168
Mollicutes	0.405231	0.434176	Mollicutes_Cre - Mollicutes_KC	0.287445	Mollicutes_Cre	0.01971	0.05018	0.009978
			Mollicutes_Cre - Mollicutes_KPC	0.226823	Mollicutes_KC	0.001971	0.05519	0.02722
			Mollicutes_KC - Mollicutes_KPC	0.348754	Mollicutes_KPC	0	0.07452	0.01855
Saccharibacteria_genera_incertae_sedis	0.000348123	0.00261092	Saccharibacteria_genera_incertae_sedis_Cre - Saccharibacteria_genera_incertae_sedis_KC	0.000101475	Saccharibacteria_genera_incertae_sedis_Cre	0.276	0.5841	0.1685
			Saccharibacteria_genera_incertae_sedis_Cre - Saccharibacteria_genera_incertae_sedis_KPC	0.008203	Saccharibacteria_genera_incertae_sedis_KC	0.09067	0.2166	0.04271
			Saccharibacteria_genera_incertae_sedis_KC - Saccharibacteria_genera_incertae_sedis_KPC	0.0336081	Saccharibacteria_genera_incertae_sedis_KPC	0.1537	0.2555	0.0287
unclassified_Firmicutes	0.0331329	0.135466	unclassified_Firmicutes_Cre - unclassified_Firmicutes_KC	0.0264956	unclassifeid_Firmicutes_Cre	0	0.03047	0.00822
			unclassified_Firmicutes_Cre - unclassified_Firmicutes_KPC	0.0190616	unclassifeid_Firmicutes_KC	0.02562	0.06091	0.01145
			unclassified_Firmicutes_KC - unclassified_Firmicutes_KPC	0.396873	unclassifeid_Firmicutes_KPC	0.03154	0.05476	0.00844
unclassified_Bacteria	0.117402	0.251576	unclassified_Bacteria_Cre - unclassified_Bacteria_KC	0.30457	unclassified_Bacteria_Cre	0.4337	0.5494	0.07976
			unclassified_Bacteria_Cre - unclassified_Bacteria_KPC	0.0826811	unclassified_Bacteria_KC	0.3193	0.4642	0.0597
			unclassified_Bacteria_KC - unclassified_Bacteria_KPC	0.106567	unclassified_Bacteria_KPC	0.2287	0.3621	0.04336

## Sheet: phylum
Table S12e: One-way analysis of phyla differentially distributed depending on genotype as well as their median and mean relative abundance
phylum	KW_pval	KW_padj_BH	comparison	Dunn_padj	phylum	Median	Mean	Std. Error of Mean
Actinobacteria	0.010502	0.0472588	Actinobacteria_Cre - Actinobacteria_KPC	0.00411522	Actinobacteria_Cre	1.666	2.277	0.2519
	0.010502	0.0472588	Actinobacteria_Cre - Actinobacteria_KC	0.0281435	Actinobacteria_KC	1.437	2.218	0.3302
	0.010502	0.0472588	Actinobacteria_KC - Actinobacteria_KPC	0.203818	Actinobacteria_KPC	1.242	2.367	0.3499
Bacteroidetes	0.860085	0.967595	Bacteroidetes_KC - Bacteroidetes_KPC	0.423988	Bacteroidetes_Cre	38.3	38.07	1.425
	0.860085	0.967595	Bacteroidetes_Cre - Bacteroidetes_KC	0.547106	Bacteroidetes_KC	38.6	38.68	1.155
	0.860085	0.967595	Bacteroidetes_Cre - Bacteroidetes_KPC	0.875068	Bacteroidetes_KPC	38.64	38.51	1.268
Campylobacterota	0.208669	0.402338	Campylobacterota_KC - Campylobacterota_KPC	0.0998634	Campylobacterota_Cre	0.1932	1.147	0.3154
	0.208669	0.402338	Campylobacterota_Cre - Campylobacterota_KC	0.174548	Campylobacterota_KC	0.6387	0.9615	0.1343
	0.208669	0.402338	Campylobacterota_Cre - Campylobacterota_KPC	0.392253	Campylobacterota_KPC	0.41	0.9012	0.1509
Candidatus_Saccharibacteria	0.000348123	0.00313311	Candidatus_Saccharibacteria_Cre - Candidatus_Saccharibacteria_KC	0.000101475	Candidatus_Saccharibacteria_Cre	0.276	0.5841	0.1685
	0.000348123	0.00313311	Candidatus_Saccharibacteria_Cre - Candidatus_Saccharibacteria_KPC	0.008203	Candidatus_Saccharibacteria_KC	0.09067	0.2166	0.04271
	0.000348123	0.00313311	Candidatus_Saccharibacteria_KC - Candidatus_Saccharibacteria_KPC	0.0336081	Candidatus_Saccharibacteria_KPC	0.1537	0.2555	0.0287
Deferribacteres	0.223521	0.402338	Deferribacteres_KC - Deferribacteres_KPC	0.125167	Deferribacteres_Cre	0.9718	2.279	0.434
	0.223521	0.402338	Deferribacteres_Cre - Deferribacteres_KPC	0.248214	Deferribacteres_KC	1.066	1.847	0.2552
	0.223521	0.402338	Deferribacteres_Cre - Deferribacteres_KC	0.284999	Deferribacteres_KPC	0.7175	1.402	0.1751
Firmicutes	0.996413	0.996413	Firmicutes_Cre - Firmicutes_KC	0.489442	Firmicutes_Cre	53.84	53.31	1.381
	0.996413	0.996413	Firmicutes_Cre - Firmicutes_KPC	0.720613	Firmicutes_KC	52.51	53.51	1.208
	0.996413	0.996413	Firmicutes_KC - Firmicutes_KPC	1	Firmicutes_KPC	53.86	54.01	1.331
Proteobacteria	0.432883	0.556564	Proteobacteria_Cre - Proteobacteria_KPC	0.255809	Proteobacteria_Cre	1.601	1.733	0.1761
	0.432883	0.556564	Proteobacteria_Cre - Proteobacteria_KC	0.297055	Proteobacteria_KC	1.677	2.049	0.2408
	0.432883	0.556564	Proteobacteria_KC - Proteobacteria_KPC	0.331589	Proteobacteria_KPC	1.53	2.123	0.325
Tenericutes	0.405231	0.556564	Tenericutes_Cre - Tenericutes_KPC	0.226823	Tenericutes_Cre	0.01971	0.05018	0.009978
	0.405231	0.556564	Tenericutes_Cre - Tenericutes_KC	0.287445	Tenericutes_KC	0.001971	0.05519	0.02722
	0.405231	0.556564	Tenericutes_KC - Tenericutes_KPC	0.348754	Tenericutes_KPC	0	0.07452	0.01855
Unclassified_Bacteria	0.117402	0.352207	Unclassified_Bacteria_Cre - Unclassified_Bacteria_KPC	0.0826811	Unclassified_Bacteria_Cre	0.4337	0.5494	0.07976
	0.117402	0.352207	Unclassified_Bacteria_KC - Unclassified_Bacteria_KPC	0.106567	Unclassified_Bacteria_KC	0.3193	0.4642	0.0597
	0.117402	0.352207	Unclassified_Bacteria_Cre - Unclassified_Bacteria_KC	0.30457	Unclassified_Bacteria_KPC	0.2287	0.3621	0.04336
