# Supplementary material for: Gender-specific changes of the gut microbiome correlate with tumor development in murine models of pancreatic cancer
Source: iScience. 2023 May 18;26(6):106841. doi: 10.1016/j.isci.2023.106841 (PMC10225934; doi:10.1016/j.isci.2023.106841)
Supplement: Table S13. One-way analysis of genera, families, orders, classes and phyla differentially distributed depending on gender as well as their median and mean relative abundance, related to Figure 3, 4, 5 and 6 [file mmc7.xlsx]

## Sheet: genera
Table S13: One-way analysis of genera differentially distributed depending on gender as well as their median and mean relative abundance
genus	p	p (BH adjusted)	genus/group	Median	Mean	Std. Error of Mean
Acetatifactor	0.0008961	0.00586538	Acetatifactor_F	0.339	0.5798	0.09544
			Acetatifactor_M	0.1419	0.3594	0.05214
Acutalibacter	0.5836	0.792815	Acutalibacter_F	0.1794	0.2687	0.02777
			Acutalibacter_M	0.1813	0.2455	0.02055
Adlercreutzia	0.9208	0.964591	Adlercreutzia_F	0.3923	0.4443	0.02685
			Adlercreutzia_M	0.41	0.4327	0.01929
Alistipes	0.005721	0.0242301	Alistipes_F	1.845	2.088	0.1499
			Alistipes_M	1.36	1.591	0.1003
Amedibacillus	0.009095	0.03638	Amedibacillus_F	0.01183	0.01822	0.002659
			Amedibacillus_M	0	0.01132	0.001697
Anaerofustis	0.04625	0.114828	Anaerofustis_F	0	0.003196	0.0007183
			Anaerofustis_M	0	0.006031	0.0008714
Anaerotignum	0.06851	0.15912	Anaerotignum_F	0.5066	0.9654	0.1133
			Anaerotignum_M	0.9186	1.169	0.0916
Anaerotruncus	0.8804	0.964591	Anaerotruncus_F	0.343	0.4575	0.04608
			Anaerotruncus_M	0.2996	0.4853	0.04557
Bacteroides	2.676e-05	0.00038592	Bacteroides_F	3.692	4.589	0.4701
			Bacteroides_M	1.317	2.688	0.3704
Bifidobacterium	0.004364	0.019638	Bifidobacterium_F	0	0.08369	0.04646
			Bifidobacterium_M	0	0.9969	0.2169
Bilophila	0.9678	0.981431	Bilophila_F	0.03548	0.0561	0.00773
			Bilophila_M	0.03154	0.05455	0.005632
Butyricicoccus	0.5152	0.727341	Butyricicoccus_F	0.04731	0.07176	0.01019
			Butyricicoccus_M	0.03548	0.06466	0.008445
Catabacter	0.02243	0.0734073	Catabacter_F	0.01971	0.03473	0.005465
			Catabacter_M	0.003942	0.03494	0.006611
Clostridiales_Incertae_Sedis_XIII	0.7726	0.899768	Clostridiales_Incertae_Sedis_XIII_F	0.05913	0.08566	0.009242
			Clostridiales_Incertae_Sedis_XIII_M	0.06702	0.08481	0.006361
Clostridium_IV	0.001486	0.008916	Clostridium_IV_F	0.01183	0.087	0.01957
			Clostridium_IV_M	0	0.04111	0.008646
Clostridium_XlVa	0.2205	0.38722	Clostridium_XlVa_F	0.6288	0.8411	0.09075
			Clostridium_XlVa_M	0.5007	0.6798	0.05279
Corynebacterium	0.6019	0.802533	Corynebacterium_F	0	0.001651	0.0004676
			Corynebacterium_M	0	0.00283	0.0009497
Desulfovibrio	0.1968	0.37152	Desulfovibrio_F	0.03745	0.1061	0.01966
			Desulfovibrio_M	0.003942	0.09098	0.01401
Dubosiella	0.0006458	0.00464976	Dubosiella_F	0	0.1262	0.1053
			Dubosiella_M	0	0.4877	0.1775
Duncaniella	8.855e-05	0.0007974	Duncaniella_F	11.79	12.53	0.6697
			Duncaniella_M	17.61	16.35	0.6087
Dysosmobacter	0.6276	0.808329	Dysosmobacter_F	0.1084	0.154	0.01767
			Dysosmobacter_M	0.1222	0.1562	0.01195
Eisenbergiella	0.9839	0.9839	Eisenbergiella_F	0.05716	0.1178	0.01858
			Eisenbergiella_M	0.05519	0.1199	0.01379
Enterocloster	0.1132	0.2308	Enterocloster_F	0.001971	0.004901	0.0009469
			Enterocloster_M	0	0.003639	0.0006187
Enterococcus	0.6287	0.808329	Enterococcus_F	0	0.01034	0.002259
			Enterococcus_M	0.003942	0.1351	0.06545
Erysipelotrichaceae_incertae_sedis	0.03136	0.0862667	Erysipelotrichaceae_incertae_sedis_F	0.007885	0.01763	0.002944
			Erysipelotrichaceae_incertae_sedis_M	0	0.01439	0.003147
Escherichia_Shigella	0.3948	0.602743	Escherichia_Shigella_F	0	0.09818	0.09007
			Escherichia_Shigella_M	0	0.3027	0.2203
Faecalibaculum	4.327e-07	3.118e-05	Faecalibaculum_F	0.003942	0.5001	0.1404
			Faecalibaculum_M	0.4573	3.237	0.437
Flintibacter	0.4064	0.602743	Flintibacter_F	0.2661	0.3165	0.02773
			Flintibacter_M	0.2405	0.2781	0.01678
Harryflintia	0.09353	0.210443	Harryflintia_F	0.01577	0.02531	0.003092
			Harryflintia_M	0.02365	0.03208	0.002708
Helicobacter	0.9244	0.964591	Helicobacter_F	0.3923	0.8722	0.1374
			Helicobacter_M	0.4297	1.051	0.1586
Hungatella	0.2631	0.451029	Hungatella_F	0.1202	0.2184	0.03477
			Hungatella_M	0.1774	0.2306	0.02028
Ihubacter	0.2064	0.37152	Ihubacter_F	0.02365	0.039	0.005648
			Ihubacter_M	0.0276	0.04151	0.00363
Intestinimonas	0.002428	0.0124869	Intestinimonas_F	0.3114	0.3629	0.0247
			Intestinimonas_M	0.2089	0.3133	0.02764
Lactobacillus	0.7319	0.87828	Lactobacillus_F	7.126	8.013	0.6969
			Lactobacillus_M	7.648	7.834	0.5614
Ligilactobacillus	7.485e-05	0.0007704	Ligilactobacillus_F	2.259	3.692	0.4784
			Ligilactobacillus_M	1.072	2.629	0.3635
Limosilactobacillus	0.03235	0.0862667	Limosilactobacillus_F	5.505	6.599	0.538
			Limosilactobacillus_M	4.825	5.01	0.3355
Mailhella	0.02537	0.0794191	Mailhella_F	0.1853	0.3037	0.04296
			Mailhella_M	0.09461	0.2251	0.02731
Mediterraneibacter	0.1553	0.302205	Mediterraneibacter_F	0.05125	0.06611	0.006625
			Mediterraneibacter_M	0.04337	0.05647	0.006647
Millionella	0.03569	0.0917743	Millionella_F	0.3114	0.4977	0.05897
			Millionella_M	0.205	0.3747	0.06311
Monoglobus	0.6408	0.809432	Monoglobus_F	0	0.003996	0.001426
			Monoglobus_M	0	0.002628	0.001003
Mucispirillum	0.8392	0.9441	Mucispirillum_F	0.9521	1.665	0.2134
			Mucispirillum_M	0.9107	1.823	0.2173
Neglecta	0.4342	0.625248	Neglecta_F	0.1459	0.2272	0.02782
			Neglecta_M	0.1774	0.2131	0.01606
Odoribacter	0.004076	0.0195648	Odoribacter_F	1.354	1.709	0.1805
			Odoribacter_M	0.5164	1.016	0.1056
Olsenella	6.75e-06	0.000162	Olsenella_F	0.08673	0.2569	0.05217
			Olsenella_M	0.4218	0.8929	0.1595
Oscillibacter	0.2712	0.454102	Oscillibacter_F	0.3942	0.507	0.04544
			Oscillibacter_M	0.3272	0.4152	0.02877
Parabacteroides	0.00219	0.0121292	Parabacteroides_F	0.3863	0.5493	0.06883
			Parabacteroides_M	0.2168	0.3331	0.04388
Paramuribaculum	1.975e-05	0.0003564	Paramuribaculum_F	1.118	1.34	0.1478
			Paramuribaculum_M	2.133	2.142	0.114
Parasutterella	0.03004	0.0862667	Parasutterella_F	0.4553	0.7311	0.07848
			Parasutterella_M	0.8121	1.027	0.09693
Prevotella	3.241e-06	0.00011664	Prevotella_F	4.873	5.601	0.5678
			Prevotella_M	1.033	3.015	0.3734
Prevotellamassilia	0.06298	0.151152	Prevotellamassilia_F	0	0.009856	0.004864
			Prevotellamassilia_M	0	0.1487	0.05022
Ralstonia	0.3841	0.6012	Ralstonia_F	0	0.006233	0.001216
			Ralstonia_M	0	0.04104	0.0307
Romboutsia	0.01448	0.0548716	Romboutsia_F	0	0.4934	0.1919
			Romboutsia_M	0	0.08174	0.03063
Saccharibacteria_genera_incertae_sedis	0.3212	0.5256	Saccharibacteria_genera_incertae_sedis_F	0.1616	0.4218	0.1105
			Saccharibacteria_genera_incertae_sedis_M	0.1616	0.2652	0.03146
Schaedlerella	0.1075	0.227647	Schaedlerella_F	0.1675	0.2658	0.03807
			Schaedlerella_M	0.09461	0.2489	0.04733
Staphylococcus	0.01928	0.0661029	Staphylococcus_F	0	0.01769	0.008666
			Staphylococcus_M	0	0.08262	0.03349
Streptococcus	0.6588	0.817821	Streptococcus_F	0.01971	0.03362	0.005309
			Streptococcus_M	0.01577	0.03811	0.008908
Turicibacter	0.2042	0.37152	Turicibacter_F	0.005913	1.35	0.3741
			Turicibacter_M	0	0.9825	0.2238
unclassified_Bacteria	0.8068	0.922057	unclassified_Bacteria_F	0.3154	0.43	0.04821
			unclassified_Bacteria_M	0.2641	0.4483	0.04567
unclassified_Bacteroidales	5.699e-05	0.000684	unclassified_Bacteroidales_F	0.2385	0.4266	0.06159
			unclassified_Bacteroidales_M	0.07096	0.1801	0.02766
unclassified_Clostridiaceae_1	0.1154	0.2308	unclassified_Clostridiaceae_1_F	0	0.122	0.03505
			unclassified_Clostridiaceae_1_M	0	0.03484	0.01255
unclassified_Clostridiales	0.1058	0.227647	unclassified_Clostridiales_F	0.2858	0.3643	0.04482
			unclassified_Clostridiales_M	0.2365	0.2765	0.02412
unclassified_Desulfovibrionaceae	0.7007	0.855092	unclassified_Desulfovibrionaceae_F	0.1853	0.4088	0.06229
			unclassified_Desulfovibrionaceae_M	0.1813	0.3521	0.05175
unclassified_Eggerthellaceae	0.02963	0.0862667	unclassified_Eggerthellaceae_F	0.5125	0.5665	0.02503
			unclassified_Eggerthellaceae_M	0.481	0.5122	0.02417
unclassified_Erysipelotrichaceae	0.3767	0.6012	unclassified_Erysipelotrichaceae_F	0.5992	0.7546	0.07603
			unclassified_Erysipelotrichaceae_M	0.481	0.7271	0.07978
unclassified_Firmicutes	0.01729	0.062244	unclassified_Firmicutes_F	0.03745	0.06313	0.009686
			unclassified_Firmicutes_M	0	0.04266	0.006666
unclassified_Lachnospiraceae	0.9539	0.981154	unclassified_Lachnospiraceae_F	23.24	24.8	1.359
			unclassified_Lachnospiraceae_M	23.49	24.9	1.08
unclassified_Muribaculaceae	0.7748	0.899768	unclassified_Muribaculaceae_F	8.807	9.594	0.4995
			unclassified_Muribaculaceae_M	9.785	9.585	0.4266
unclassified_Peptococcaceae	0.9096	0.964591	unclassified_Peptococcaceae_1_F	0.001971	0.004954	0.0009041
			unclassified_Peptococcaceae_1_M	0	0.007211	0.001241
unclassified_Rikenellaceae	0.4102	0.602743	unclassified_Rikenellaceae_F	0.3272	0.4224	0.03851
			unclassified_Rikenellaceae_M	0.2996	0.3787	0.03093
unclassified_Ruminococcaceae	0.9112	0.964591	unclassified_Ruminococcaceae_F	1.187	1.453	0.1119
			unclassified_Ruminococcaceae_M	1.124	1.475	0.1057
Ureaplasma	0.0001323	0.0010584	Ureaplasma_F	0	0.02046	0.004831
			Ureaplasma_M	0.0276	0.08488	0.01658
Vampirivibrio	0.5701	0.789369	Vampirivibrio_F	0.003942	0.01582	0.004652
			Vampirivibrio_M	0.003942	0.01904	0.003562

## Sheet: family
Table S13b: One-way analysis of families differentially distributed depending on gender as well as their median and mean relative abundance
family	p	p (BH adjusted)	family/group	Median	Mean	Std. Error of Mean
Atopobiaceae	5.167e-06	0.00017945	Atopobiaceae_F	0.08673	0.2569	0.05218
			Atopobiaceae_M	0.4494	0.9094	0.1597
Bacteroidaceae	4.036e-05	0.00049827	Bacteroidaceae_F	3.692	4.59	0.4701
			Bacteroidaceae_M	1.317	2.763	0.3776
Bdellovirionaceae	0.5701	0.750384	Bdellovirionaceae_F	0.003942	0.01582	0.004652
			Bdellovirionaceae_M	0.003942	0.01904	0.003562
Bifidobacteriaceae	0.004364	0.0146789	Bifidobacteriaceae_F	0	0.08369	0.04646
			Bifidobacteriaceae_M	0	0.9969	0.2169
Burkholderiaceae	0.4408	0.627292	Burkholderiaceae_F	0	0.006553	0.001242
			Burkholderiaceae_M	0	0.0653	0.05453
Catabacteriaceae	0.02243	0.0532338	Catabacteriaceae_F	0.01971	0.03473	0.005465
			Catabacteriaceae_M	0.003942	0.03494	0.006611
Christensenellaceae	0.6213	0.750384	Christensenellaceae_F	0	0.001598	0.0004671
			Christensenellaceae_M	0	0.00128	0.0003204
Clostridiaceae_1	0.1014	0.19573	Clostridiaceae_1_F	0	0.1221	0.03504
			Clostridiaceae_1_M	0	0.03487	0.01255
Clostridiales_Incertae_Sedis_XIII	0.3651	0.557368	Clostridiales_Incertae_Sedis_XIII_F	0.1005	0.1247	0.01002
			Clostridiales_Incertae_Sedis_XIII_M	0.1183	0.1263	0.006557
Corynebacteriaceae	0.6019	0.750384	Corynebacteriaceae_F	0	0.001652	0.0004676
			Corynebacteriaceae_M	0	0.00283	0.0009497
Deferribacteraceae	0.8392	0.913247	Deferribacteraceae_F	0.9521	1.665	0.2134
			Deferribacteraceae_M	0.9107	1.823	0.2173
Desulfovibrionaceae	0.09521	0.195709	Desulfovibrionaceae_F	0.7116	0.8747	0.07715
			Desulfovibrionaceae_M	0.5283	0.7228	0.05752
Eggerthellaceae	0.1117	0.196805	Eggerthellaceae_F	0.9481	1.011	0.04001
			Eggerthellaceae_M	0.8831	0.9449	0.03696
Enterobacteriaceae	0.3766	0.557368	Enterobacteriaceae_F	0	0.09877	0.09007
			Enterobacteriaceae_M	0	0.3116	0.2215
Enterococcaceae	0.6287	0.750384	Enterococcaceae_F	0	0.01034	0.002259
			Enterococcaceae_M	0.003942	0.1351	0.06545
Erysipelotrichaceae	0.0007392	0.0045584	Erysipelotrichaceae_F	1.254	2.767	0.4384
			Erysipelotrichaceae_M	2.799	5.467	0.5841
Eubacteriaceae	0.04625	0.100662	Eubacteriaceae_F	0	0.003196	0.0007183
			Eubacteriaceae_M	0	0.006031	0.0008714
Helicobacteraceae	0.9244	0.950078	Helicobacteraceae_F	0.3923	0.8722	0.1374
			Helicobacteraceae_M	0.4297	1.051	0.1586
Lachnospiraceae	0.9646	0.9646	Lachnospiraceae_F	26.52	27.86	1.548
			Lachnospiraceae_M	26.13	27.77	1.216
Lactobacillaceae	0.129	0.216955	Lactobacillaceae_F	14.47	18.3	1.298
			Lactobacillaceae_M	14.73	15.47	0.9318
Muribaculaceae	0.001387	0.00733129	Muribaculaceae_F	22.89	23.47	1.038
			Muribaculaceae_M	29.68	28.08	0.9278
Mycoplasmataceae	0.0001323	0.00097902	Mycoplasmataceae_F	0	0.02046	0.004831
			Mycoplasmataceae_M	0.0276	0.08488	0.01658
Odoribacteraceae	0.004076	0.0146789	Odoribacteraceae_F	1.354	1.709	0.1805
			Odoribacteraceae_M	0.5164	1.016	0.1056
Peptococcaceae_1	0.9096	0.950078	Peptococcaceae_1_F	0.001971	0.004954	0.0009041
			Peptococcaceae_1_M	0	0.007211	0.001241
Peptostreptococcaceae	0.01448	0.0446467	Peptostreptococcaceae_F	0	0.4934	0.1919
			Peptostreptococcaceae_M	0	0.08174	0.03063
Porphyromonadaceae	0.00219	0.0101288	Porphyromonadaceae_F	0.3863	0.5493	0.06883
			Porphyromonadaceae_M	0.2168	0.3331	0.04388
Prevotellaceae	9.695e-06	0.00017945	Prevotellaceae_F	4.873	5.611	0.567
			Prevotellaceae_M	1.108	3.164	0.3803
Rikenellaceae	0.003464	0.0142409	Rikenellaceae_F	2.844	3.008	0.1935
			Rikenellaceae_M	2.011	2.345	0.1412
Ruminococcaceae	0.5689	0.750384	Ruminococcaceae_F	3.54	3.946	0.2521
			Ruminococcaceae_M	3.461	3.749	0.1941
Saccharibacteria_genera_incertae_sedis	0.3212	0.516713	Saccharibacteria_genera_incertae_sedis_F	0.1616	0.4218	0.1105
			Saccharibacteria_genera_incertae_sedis_M	0.1616	0.2652	0.03146
Staphylococcaceae	0.01928	0.0509543	Staphylococcaceae_F	0	0.01769	0.008666
			Staphylococcaceae_M	0	0.08262	0.03349
Streptococcaceae	0.6588	0.761737	Streptococcaceae_F	0.01971	0.03362	0.005309
			Streptococcaceae_M	0.01577	0.03811	0.008908
Sutterellaceae	0.02302	0.0532338	Sutterellaceae_F	0.4553	0.7317	0.07848
			Sutterellaceae_M	0.8161	1.043	0.09722
unclassified_Bacteria	0.8068	0.904594	unclassified_Bacteria_F	0.3154	0.43	0.04821
			unclassified_Bacteria_M	0.2641	0.4483	0.04567
unclassified_Bacteroidales	5.699e-05	0.00052725	unclassified_Bacteroidales_F	0.2385	0.4266	0.06159
			unclassified_Bacteroidales_M	0.07096	0.1801	0.02766
unclassified_Clostridiales	0.1058	0.19573	unclassified_Clostridiales_F	0.2858	0.3643	0.04482
			unclassified_Clostridiales_M	0.2365	0.2765	0.02412
unclassified_Firmicutes	0.01729	0.04921	unclassified_Firmicutes_F	0.03745	0.06313	0.009686
			unclassified_Firmicutes_M	0	0.04266	0.006666

## Sheet: order
Table S13c: One-way analysis oforders differentially distributed depending on gender as well as their median and mean relative abundance
order	p	p (BH adjusted)	order	Median	Mean	Std. Error of Mean
Actinomycetales	0.6774	0.804412	Actinomycetales_F	0	0.001811	0.0004688
			Actinomycetales_M	0	0.03403	0.03065
Bacillales	0.1434	0.28177	Bacillales_F	0	0.01907	0.008655
			Bacillales_M	0	0.08791	0.0338
Bacteroidales	0.5726	0.7771	Bacteroidales_F	38.3	39.36	1.25
			Bacteroidales_M	38.9	37.88	0.9293
Bdellovibrionales	0.5701	0.7771	Bdellovibrionales_F	0.003942	0.01582	0.004652
			Bdellovibrionales_M	0.003942	0.01904	0.003562
Bifidobacteriales	0.004364	0.020729	Bifidobacteriales_F	0	0.08369	0.04646
			Bifidobacteriales_M	0	0.9969	0.2169
Burkholderiales	0.02107	0.0667217	Burkholderiales_F	0.4553	0.7383	0.07847
			Burkholderiales_M	0.8476	1.108	0.1161
Campylobacterales	0.9244	0.9244	Campylobacterales_F	0.3923	0.8722	0.1374
			Campylobacterales_M	0.4297	1.051	0.1586
Clostridiales	0.645	0.804412	Clostridiales_F	31.43	32.95	1.711
			Clostridiales_M	29.27	32.09	1.357
Coriobacteriales	5.102e-06	9.69e-05	Coriobacteriales_F	0.08673	0.2571	0.05218
			Coriobacteriales_M	0.4494	0.919	0.1607
Deferribacterales	0.8392	0.885822	Deferribacterales_F	0.9521	1.665	0.2134
			Deferribacterales_M	0.9107	1.823	0.2173
Desulfovibrionales	0.09521	0.258427	Desulfovibrionales_F	0.7116	0.8747	0.07715
			Desulfovibrionales_M	0.5283	0.7228	0.05752
Eggerthellales	0.1117	0.265288	Eggerthellales_F	0.9481	1.011	0.04001
			Eggerthellales_M	0.8831	0.9449	0.03696
Enterobacteriales	0.3766	0.596283	Enterobacteriales_F	0	0.09877	0.09007
			Enterobacteriales_M	0	0.3116	0.2215
Erysipelotrichales	0.0007392	0.0046816	Erysipelotrichales_F	1.254	2.767	0.4384
			Erysipelotrichales_M	2.799	5.467	0.5841
Lactobacillales	0.1483	0.28177	Lactobacillales_F	14.56	18.35	1.299
			Lactobacillales_M	14.76	15.65	0.9299
Mycoplasmatales	0.0001323	0.0012569	Mycoplasmatales_F	0	0.02046	0.004831
			Mycoplasmatales_M	0.0276	0.08488	0.01658
Saccharibacteria_genera_incertae_sedis	0.3212	0.5548	Saccharibacteria_genera_incertae_sedis_F	0.1616	0.4218	0.1105
			Saccharibacteria_genera_incertae_sedis_M	0.1616	0.2652	0.03146
unclassified_Bacteria	0.8068	0.885822	unclassified_Bacteria_F	0.3154	0.43	0.04821
			unclassified_Bacteria_M	0.2641	0.4483	0.04567
unclassified_Firmicutes	0.01729	0.065702	unclassified_Firmicutes_F	0.03745	0.06313	0.009686
			unclassified_Firmicutes_M	0	0.04266	0.006666

## Sheet: class
Table S13d: One-way analysis of classes differentially distributed depending on gender as well as their median and mean relative abundance
class	p	p (BH adjusted)	class	Median	Mean	Std. Error of Mean
Actinobacteria	0.00631	0.0236625	Actinobacteria_F	0	0.0855	0.04644
			Actinobacteria_M	0.003942	1.031	0.2199
Bacilli	0.1714	0.321375	Bacilli_F	14.56	18.37	1.298
			Bacilli_M	14.76	15.73	0.9299
Bacteroidia	0.5726	0.831125	Bacteroidia_F	38.3	39.36	1.25
			Bacteroidia_M	38.9	37.88	0.9293
Betaproteobacteria	0.02107	0.052675	Betaproteobacteria_F	0.4553	0.7383	0.07847
			Betaproteobacteria_M	0.8476	1.108	0.1161
Campylobacteria	0.9244	0.9244	Campylobacteria_F	0.3923	0.8722	0.1374
			Campylobacteria_M	0.4297	1.051	0.1586
Clostridia	0.645	0.831125	Clostridia_F	31.43	32.95	1.711
			Clostridia_M	29.27	32.09	1.357
Coriobacteriia	0.002462	0.01231	Coriobacteriia_F	1.114	1.268	0.06834
			Coriobacteriia_M	1.482	1.864	0.1605
Deferribacteres	0.8392	0.899143	Deferribacteres_F	0.9521	1.665	0.2134
			Deferribacteres_M	0.9107	1.823	0.2173
Deltaproteobacteria	0.1157	0.247929	Deltaproteobacteria_F	0.7155	0.8905	0.07762
			Deltaproteobacteria_M	0.5756	0.7418	0.05791
Erysipelotrichia	0.0007392	0.005544	Erysipelotrichia_F	1.254	2.767	0.4384
			Erysipelotrichia_M	2.799	5.467	0.5841
Gammaproteobacteria	0.6649	0.831125	Gammaproteobacteria_F	0	0.09989	0.09016
			Gammaproteobacteria_M	0	0.3244	0.2229
Mollicutes	0.0001972	0.002958	Mollicutes_F	0	0.02078	0.004827
			Mollicutes_M	0.0276	0.08862	0.01896
Saccharibacteria_genera_incertae_sedis	0.3212	0.535333	Saccharibacteria_genera_incertae_sedis_F	0.1616	0.4218	0.1105
			Saccharibacteria_genera_incertae_sedis_M	0.1616	0.2652	0.03146
unclassified_Firmicutes	0.01729	0.05187	unclassified_Firmicutes_F	0.03745	0.06313	0.009686
			unclassified_Firmicutes_M	0	0.04266	0.006666
unclassified_Bacteria	0.8068	0.899143	unclassified_Bacteria_F	0.3154	0.43	0.04821
			unclassified_Bacteria_M	0.2641	0.4483	0.04567

## Sheet: phylum
Table S13e: One-way analysis of phyla differentially distributed depending on gender as well as their median and mean relative abundance
phylum	p	p (BH adjusted)	phylum	Median	Mean	Std. Error of Mean
Actinobacteria_F	0.0002	0.0009	Actinobacteria_F	1.191	1.353	0.07837
			Actinobacteria_M	1.612	2.895	0.3001
Bacteroidetes_F	0.5726	0.8589	Bacteroidetes_F	38.3	39.36	1.25
			Bacteroidetes_M	38.9	37.88	0.9293
Campylobacterota_F	0.9241	0.9241	Campylobacteriota_F	1.273	0.8722	0.1374
			Campylobacteriota_M	1.287	1.051	0.1586
Candidatus_Saccharibacteria_F	0.3212	0.62838	Candidatus Saccharibacteria_F	0.1616	0.4218	0.1105
			Candidatus Saccharibacteria_M	0.1616	0.2652	0.03146
Deferribacteres_F	0.8392	0.9241	Deferribacteres_F	0.9521	1.665	0.2134
			Deferribacteres_M	0.9107	1.823	0.2173
Firmicutes_F	0.3491	0.62838	Firmicutes_F	55.26	54.15	1.213
			Firmicutes_M	52.35	53.37	0.9997
Proteobacteria_F	0.2292	0.62838	Proteobacteria_F	2.191	1.729	0.1298
			Proteobacteria_M	2.432	2.174	0.2573
Tenericutes_F	0.0001972	0.0009	Tenericutes_F	0	0.02078	0.004827
			Tenericutes_M	0.0276	0.08862	0.01896
unclassified_Bacteria_F	0.8068	0.9241	Unclassified_Bacteria_F	0.3154	0.43	0.04821
			Unclassified_Bacteria_M	0.2641	0.4483	0.04567
