# Supplementary material for: Gender-specific changes of the gut microbiome correlate with tumor development in murine models of pancreatic cancer
Source: iScience. 2023 May 18;26(6):106841. doi: 10.1016/j.isci.2023.106841 (PMC10225934; doi:10.1016/j.isci.2023.106841)
Supplement: Table S14. Three-way analysis of species level taxa differentially distributed depending on age, genotype and gender, the interactions between factors as well as the mean relative abundances of species level taxa, related to Figure 7 [file mmc8.xlsx]

## Sheet: input to supplement
Table S14: Three-way analysis of species level taxa differentially distributed depending on age, genotype and gender, the interactions between factors as well as the mean relative abundances of species level taxa
		time				genotype				sex	interactions				mean abundance ± standard error of mean
Genus/species	Family	main test	pairwise test t1/t2	pairwise test t1/t3	pairwise test t2/t3	main test	pairwise test Cre/KC	pairwise test Cre/KPC	pairwise test KC/KPC		genotype X sex	time X sex	genotype X time	genotype X time X sex	t1	t2 ´	t3	Cre	KC	KPC	F	M
Acetatifactor 1	Lachnospiraceae									0.03004					0.4469 ± 0.0816	0.3345 ± 0.0907	0.3399 ± 0.046	0.2706 ± 0.0357	0.5273 ± 0.1125	0.3229 ± 0.0516	0.5071 ± 0.0883	0.2898 ± 0.0418
Anaerotignum 1		2e-05	<.0001	0.0019	0.2597	<0.00001	<.0001	<.0001	0.7935						1.492 ± 0.1353	0.7619 ± 0.105	0.9591 ± 0.1137	0.5346 ± 0.1155	1.204 ± 0.1282	1.289 ± 0.1085	0.9456 ± 0.114	1.153 ± 0.0921
Anaerotignum 4		0.01755	0.1103	0.0036	0.4305	0.02309	0.063	0.0084	0.8268			0.01755			0.0017 ± 0.0005	0.0032 ± 0.0006	0.0044 ± 0.0009	0.0012 ± 0.0005	0.0038 ± 0.0008	0.0036 ± 0.0007	0.0033 ± 0.0008	0.0029 ± 0.0005
Anaerotignum 5		0.00065	0.0005	0.0019	0.9203	0.00059	<.0001	0.0072	0.1829				0.02007		0.0052 ± 0.0012	0.016 ± 0.0029	0.0194 ± 0.0038	0.0238 ± 0.0042	0.0076 ± 0.0019	0.0118 ± 0.0026	0.0156 ± 0.0031	0.0122 ± 0.002
Clostridium XIVa 1		0.00633	0.0011	0.0159	0.6843	0.00633	0.0713	0.0011	0.4081	0.02588			0.02588		0.485 ± 0.0643	0.2565 ± 0.0395	0.2593 ± 0.0352	0.1867 ± 0.0286	0.3178 ± 0.0432	0.4309 ± 0.0538	0.408 ± 0.0548	0.2872 ± 0.031
Clostridium XIVa 2		0.01492	0.0014	0.1276	0.2396	0.04625	0.0406	0.0156	0.9846						0.5442 ± 0.0611	0.3246 ± 0.0419	0.3549 ± 0.028	0.2939 ± 0.0367	0.4158 ± 0.036	0.469 ± 0.0519	0.4331 ± 0.0489	0.3926 ± 0.032
Hungatella 2		0.02053	0.0039	0.0219	0.8304										0.2984 ± 0.0403	0.1514 ± 0.0205	0.1573 ± 0.0196	0.1175 ± 0.0152	0.2193 ± 0.0256	0.2398 ± 0.0328	0.1906 ± 0.0311	0.2103 ± 0.0199
Mediterraneibacter 3						<0.00001	<.0001	<.0001	0.9337						0.036 ± 0.0035	0.0321 ± 0.0041	0.0449 ± 0.0054	0.0597 ± 0.0069	0.0307 ± 0.0034	0.0301 ± 0.0029	0.0452 ± 0.0051	0.033 ± 0.0025
Mediterraneibacter 4		0.01607	0.9229	0.004	0.0133										0.0108 ± 0.0021	0.0098 ± 0.0021	0.0219 ± 0.0032	0.0182 ± 0.0034	0.0158 ± 0.003	0.0107 ± 0.0018	0.0161 ± 0.0024	0.013 ± 0.002
Lachnospiraceae 1						<0.00001	<.0001	<.0001	0.846		0.00735				0.494 ± 0.0678	0.5402 ± 0.075	0.5344 ± 0.0856	1.033 ± 0.1058	0.3651 ± 0.0617	0.3418 ± 0.0465	0.5685 ± 0.0737	0.4939 ± 0.0547
Lachnospiraceae 5		0.00452	0.0012	0.2126	0.1374	0.00099	0.0001	0.004	0.3728		0.00372				0.0806 ± 0.0143	0.0334 ± 0.0056	0.0527 ± 0.0087	0.0941 ± 0.0163	0.0384 ± 0.0097	0.0459 ± 0.0066	0.0532 ± 0.007	0.0573 ± 0.0088
Lachnospiraceae 9		0.00045	<.0001	0.0044	0.4877										0.4763 ± 0.0439	0.2422 ± 0.0219	0.2911 ± 0.0271	0.358 ± 0.0514	0.3375 ± 0.0349	0.3245 ± 0.025	0.33 ± 0.0256	0.3414 ± 0.0285
Lachnospiraceae 10		3e-05	<.0001	0.0002	0.7274										0.366 ± 0.0421	0.7107 ± 0.0572	0.676 ± 0.0709	0.6798 ± 0.069	0.5532 ± 0.0696	0.5499 ± 0.0489	0.6532 ± 0.0568	0.5395 ± 0.0444
Lachnospiraceae 11		0.01202	0.8654	0.0048	0.0227	0.00391	0.0004	0.0129	0.3522						0.0882 ± 0.0312	0.121 ± 0.0274	0.2623 ± 0.0487	0.2687 ± 0.0534	0.1037 ± 0.0398	0.1317 ± 0.0261	0.1867 ± 0.0392	0.1388 ± 0.0259
Lachnospiraceae 18		0.04355	0.7534	0.0796	0.0125						0.04355				0.1768 ± 0.0291	0.1306 ± 0.0194	0.2322 ± 0.0292	0.1587 ± 0.0222	0.1965 ± 0.0313	0.1808 ± 0.0244	0.2105 ± 0.0243	0.161 ± 0.0199
Lachnospiraceae 20		0.00026	<.0001	0.003	0.4854										0.954 ± 0.1048	0.4758 ± 0.0868	0.5061 ± 0.061	0.5401 ± 0.0735	0.5085 ± 0.0794	0.8071 ± 0.0936	0.7036 ± 0.0945	0.6099 ± 0.0603
Lachnospiraceae 24						0.00721	0.9844	0.0091	0.0032						0.3088 ± 0.0683	0.1456 ± 0.0419	0.1379 ± 0.031	0.2383 ± 0.0645	0.3079 ± 0.0688	0.0945 ± 0.0209	0.169 ± 0.0491	0.2158 ± 0.0361
Lachnospiraceae 26		0.00237	0.3453	0.0002	0.0258	0.0375	0.0926	0.0081	0.7112						0.007 ± 0.0035	0.0335 ± 0.0171	0.072 ± 0.0196	0.0714 ± 0.0235	0.0389 ± 0.018	0.017 ± 0.0076	0.0375 ± 0.0157	0.0376 ± 0.0107
Lachnospiraceae 27						<0.00001	<.0001	<.0001	0.1205	0.00086			0.00086		0.1656 ± 0.0491	0.2279 ± 0.0788	0.397 ± 0.133	0.8717 ± 0.1833	0.1204 ± 0.0436	0.0157 ± 0.0086	0.4137 ± 0.0928	0.1688 ± 0.0653
Lachnospiraceae 29											<0.00001				0.684 ± 0.0915	0.7216 ± 0.1076	0.6688 ± 0.1038	0.7358 ± 0.1293	0.7762 ± 0.1161	0.6042 ± 0.0726	0.7422 ± 0.0837	0.6591 ± 0.0789
Lachnospiraceae 30		0.01691	0.003	0.0225	0.7776										1.033 ± 0.1854	0.2476 ± 0.0508	0.4053 ± 0.0854	0.5667 ± 0.1452	0.4702 ± 0.1211	0.6291 ± 0.1211	0.4146 ± 0.0949	0.6577 ± 0.1047
Lachnospiraceae 31		0.00497	0.003	0.0024	0.9984										0.0243 ± 0.0038	0.0115 ± 0.002	0.0086 ± 0.0012	0.0111 ± 0.0022	0.0166 ± 0.0035	0.0156 ± 0.0022	0.0164 ± 0.0028	0.0138 ± 0.0018
Lachnospiraceae 32										0.00097					0.0031 ± 0.0007	0.002 ± 0.0006	0.002 ± 0.0005	0.0017 ± 0.0005	0.0029 ± 0.0007	0.0024 ± 0.0005	0.0037 ± 0.0007	0.0015 ± 0.0003
Lachnospiraceae 34											0.02392				12.66 ± 1.295	9.171 ± 1.19	8.946 ± 1.07	9.669 ± 1.15	8.917 ± 1.238	11.58 ± 1.136	9.311 ± 1.026	10.87 ± 0.9269
Lachnospiraceae 37						<0.00001	<.0001	<.0001	0.987				0.00212		0.0155 ± 0.0028	0.0096 ± 0.0024	0.0174 ± 0.0054	0.033 ± 0.0071	0.0077 ± 0.0022	0.008 ± 0.0018	0.0169 ± 0.0047	0.0125 ± 0.002
Lachnospiraceae 38		0.01171	0.0019*	0.0215	0.7073										0.0262 ± 0.006	0.0059 ± 0.0014	0.0094 ± 0.0021	0.0122 ± 0.0047	0.0154 ± 0.0051	0.0137 ± 0.0026	0.014 ± 0.0031	0.0138 ± 0.0032
Lachnospiraceae 43						0.00685	0.1189	0.0006	0.2						1.377 ± 0.2314	1.188 ± 0.1548	1.074 ± 0.1475	0.6738 ± 0.0829	1.228 ± 0.1765	1.514 ± 0.1927	1.187 ± 0.2068	1.23 ± 0.1116
Lachnospiraceae 44						0.018	0.0046	0.0078	0.8981		0.04443				0.3577 ± 0.0873	0.2021 ± 0.031	0.4394 ± 0.0835	0.1179 ± 0.0232	0.485 ± 0.1	0.3492 ± 0.0596	0.3488 ± 0.0788	0.3242 ± 0.0477
Lachnospiraceae 45											0.0006				0.0277 ± 0.0093	0.0233 ± 0.0063	0.0211 ± 0.006	0.0117 ± 0.0048	0.0435 ± 0.0109	0.0172 ± 0.0047	0.0196 ± 0.0051	0.0269 ± 0.0061
Lachnospiraceae 47						0.00018	<.0001	0.0002	0.7693						0.1882 ± 0.0318	0.1271 ± 0.0264	0.1871 ± 0.0405	0.3099 ± 0.0517	0.1039 ± 0.0249	0.1315 ± 0.0243	0.1568 ± 0.0285	0.1745 ± 0.026
Lachnospiraceae 48											0.00329				0.4195 ± 0.0804	0.3989 ± 0.0738	0.5596 ± 0.1004	0.2971 ± 0.0419	0.7005 ± 0.1191	0.3796 ± 0.0659	0.4937 ± 0.0804	0.4381 ± 0.063
Lachnospiraceae 49											0.01134				0.0208 ± 0.0046	0.018 ± 0.003	0.0227 ± 0.0033	0.023 ± 0.0038	0.0236 ± 0.005	0.0169 ± 0.0025	0.0184 ± 0.0032	0.0219 ± 0.0029
Lachnospiraceae 52		<0.00001	<.0001	<.0001	0.9737								0.00765		0.0444 ± 0.0073	0.1104 ± 0.0141	0.1118 ± 0.0122	0.0838 ± 0.0109	0.0973 ± 0.0151	0.0855 ± 0.0101	0.0949 ± 0.0132	0.0848 ± 0.0079
Lachnospiraceae 57						0.01862	0.0035	0.165	0.1731		0.01862				0.0977 ± 0.0112	0.0743 ± 0.0126	0.0999 ± 0.0126	0.134 ± 0.0173	0.0582 ± 0.0082	0.0892 ± 0.0103	0.0936 ± 0.0111	0.0889 ± 0.0091
Lachnospiraceae 60		0.01815	0.5795	0.0064	0.0951	<0.00001	0.0067	<.0001	0.0533		0.00701				0.049 ± 0.0062	0.06 ± 0.0093	0.0815 ± 0.0113	0.0931 ± 0.0093	0.0701 ± 0.0105	0.0417 ± 0.0073	0.0691 ± 0.0098	0.06 ± 0.0062
Lachnospiraceae 63		<0.00001	<.0001	<.0001	0.8293										1.839 ± 0.1657	0.8157 ± 0.093	0.8235 ± 0.078	1.021 ± 0.163	1.187 ± 0.1336	1.224 ± 0.1142	1.342 ± 0.1339	1.047 ± 0.091
Lachnospiraceae 64		<0.00001	<.0001	<.0001	0.6004										0.1109 ± 0.0124	0.0402 ± 0.0053	0.0479 ± 0.0065	0.0554 ± 0.0103	0.057 ± 0.0078	0.0798 ± 0.0095	0.0742 ± 0.0102	0.0616 ± 0.0062
Lachnospiraceae 67										0.01819					0.0098 ± 0.0021	0.0108 ± 0.0031	0.0137 ± 0.0024	0.0122 ± 0.0023	0.012 ± 0.0034	0.0105 ± 0.0019	0.018 ± 0.0031	0.0072 ± 0.0012
Lachnospiraceae 70						0.00491	0.0006	0.322	0.0175						0.0506 ± 0.01	0.0412 ± 0.0101	0.0416 ± 0.0065	0.0299 ± 0.0066	0.069 ± 0.0136	0.0352 ± 0.0049	0.0535 ± 0.0112	0.0388 ± 0.0046
Lachnospiraceae 72		0.00819	0.0009	0.0421	0.4201										0.0009 ± 0.0004	0.0032 ± 0.0006	0.0028 ± 0.0006	0.0035 ± 0.0008	0.0018 ± 0.0005	0.0019 ± 0.0004	0.0019 ± 0.0005	0.0025 ± 0.0004
Lachnospiraceae 74		0.00055	0.0001	0.7868	0.0017										0.3684 ± 0.0351	0.1813 ± 0.0224	0.3292 ± 0.05	0.2599 ± 0.0313	0.2666 ± 0.0333	0.3324 ± 0.0418	0.3114 ± 0.0295	0.2822 ± 0.0316
Lachnospiraceae 76		0.02818	0.9463	0.0304	0.0129						0.00164				0.0311 ± 0.0041	0.0263 ± 0.0038	0.0407 ± 0.0041	0.0343 ± 0.0057	0.0397 ± 0.0043	0.0267 ± 0.0028	0.0295 ± 0.0034	0.0347 ± 0.0031
Lachnospiraceae 77						0.00353	0.0669	0.0003	0.235						0.0597 ± 0.014	0.068 ± 0.0197	0.0736 ± 0.0201	0.0143 ± 0.0039	0.0571 ± 0.0104	0.1048 ± 0.0219	0.0756 ± 0.0206	0.0617 ± 0.011
Lachnospiraceae 81						0.01018	0.0033	0.0041	0.9356						0.0292 ± 0.0059	0.013 ± 0.0029	0.0161 ± 0.0034	0.0315 ± 0.0054	0.0146 ± 0.0047	0.0161 ± 0.0033	0.0206 ± 0.004	0.0188 ± 0.0032
Flintibacter 2	Ruminococcaceae										0.02838				0.1826 ± 0.0168	0.1507 ± 0.0136	0.165 ± 0.0149	0.1616 ± 0.0144	0.1672 ± 0.0138	0.1682 ± 0.0155	0.1732 ± 0.0176	0.1617 ± 0.009
Intestinimonas 1													0.00544		0.0564 ± 0.0059	0.0446 ± 0.0048	0.0478 ± 0.0051	0.0465 ± 0.0051	0.0556 ± 0.0058	0.0471 ± 0.0048	0.0553 ± 0.0056	0.0461 ± 0.0035
Intestinimonas 2		<0.00001	<.0001	<.0001	0.9618	<0.00001	<.0001	<.0001	0.445						0.0749 ± 0.0082	0.1298 ± 0.0124	0.1374 ± 0.0142	0.2084 ± 0.0191	0.0867 ± 0.0057	0.079 ± 0.0069	0.1326 ± 0.0127	0.1021 ± 0.0083
Intestinimonas 4												0.03581			0.0075 ± 0.0012	0.0075 ± 0.0013	0.0062 ± 0.0008	0.0073 ± 0.0011	0.0079 ± 0.0014	0.0064 ± 0.0009	0.0068 ± 0.001	0.0072 ± 0.0009
Oscillibacter 3		0.01522	0.0044	0.223	0.2645	0.01926	0.1673	0.0076	0.4967		0.01257		0.00014		0.4465 ± 0.0385	0.278 ± 0.0296	0.3555 ± 0.043	0.4665 ± 0.0464	0.3425 ± 0.0378	0.312 ± 0.0323	0.4094 ± 0.0397	0.3294 ± 0.0257
Ruminococcaceae 1						0.00663	0.0117	0.0009	0.8285						0.0075 ± 0.0022	0.0057 ± 0.0019	0.0073 ± 0.0019	0.0153 ± 0.0035	0.0053 ± 0.0016	0.0031 ± 0.001	0.0046 ± 0.0014	0.0083 ± 0.0017
Ruminococcaceae 2						0.00013	<.0001	0.0007	0.4022		0.01402				0.003 ± 0.0011	0.0074 ± 0.0024	0.0076 ± 0.0026	0.0166 ± 0.0041	0.0022 ± 0.0012	0.0026 ± 0.0008	0.0047 ± 0.0013	0.0068 ± 0.0018
Ruminococcaceae 4										0.0216					0.129 ± 0.0327	0.058 ± 0.0091	0.0368 ± 0.0068	0.0747 ± 0.0121	0.0888 ± 0.0328	0.0645 ± 0.0118	0.0466 ± 0.0092	0.0925 ± 0.0183
Ruminococcaceae 5		0.00013	0.0001	0.0002	0.9844										1.094 ± 0.1417	0.4276 ± 0.0693	0.4479 ± 0.0589	0.691 ± 0.127	0.7503 ± 0.1302	0.5713 ± 0.0711	0.6376 ± 0.0845	0.6702 ± 0.083
Ruminococcaceae 8		<0.00001	<.0001	<.0001	0.8508					0.00393	0.00272				0.0084 ± 0.0028	0.0585 ± 0.0109	0.0492 ± 0.0083	0.0493 ± 0.0136	0.0319 ± 0.007	0.0372 ± 0.0062	0.0274 ± 0.0065	0.0457 ± 0.0067
Ruminococcaceae 10		0.01468	0.5401	0.0018	0.0439*										0.0063 ± 0.0013	0.0089 ± 0.0017	0.0155 ± 0.0026	0.0089 ± 0.0014	0.012 ± 0.0025	0.0098 ± 0.0018	0.0101 ± 0.0017	0.0103 ± 0.0016
Ruminococcaceae 11						0.00922	0.0008	0.1205	0.0901						0.0195 ± 0.0032	0.0198 ± 0.0036	0.0274 ± 0.0055	0.032 ± 0.0045	0.0143 ± 0.0036	0.0223 ± 0.0042	0.0255 ± 0.005	0.0202 ± 0.0025
Ruminococcaceae 12						0.00099	0.0117	<.0001	0.4475						0.0262 ± 0.005	0.0164 ± 0.0029	0.0187 ± 0.0026	0.008 ± 0.0014	0.0228 ± 0.0045	0.0259 ± 0.0033	0.0196 ± 0.0022	0.021 ± 0.0032
Ruminococcaceae 15		0.01523	0.0142	0.0097	0.9925	4e-05	0.0014	<.0001	0.427						0.0081 ± 0.0016	0.0217 ± 0.0041	0.0185 ± 0.0027	0.027 ± 0.0043	0.0163 ± 0.0033	0.0095 ± 0.0018	0.0177 ± 0.0025	0.015 ± 0.0024
Ruminococcaceae 17											0.04059				0.3271 ± 0.0321	0.2444 ± 0.0256	0.3232 ± 0.0349	0.3237 ± 0.0329	0.3142 ± 0.0341	0.2726 ± 0.0278	0.3198 ± 0.0301	0.285 ± 0.0227
Ruminococcaceae 18											0.0409				0.0239 ± 0.0054	0.0194 ± 0.0031	0.0283 ± 0.0047	0.0163 ± 0.0035	0.026 ± 0.0051	0.0268 ± 0.0043	0.0282 ± 0.0048	0.0212 ± 0.003
Ruminococcaceae 19						0.03674	0.4557	0.0047	0.1191						0.1363 ± 0.0178	0.0889 ± 0.0139	0.0813 ± 0.0104	0.072 ± 0.0117	0.09 ± 0.0128	0.1286 ± 0.0152	0.1104 ± 0.0144	0.097 ± 0.0104
D. muris	Muribaculaceae	0.03381	0.1421	0.0117	0.5843	<0.00001	<.0001	<.0001	0.9949		0.02088				1.002 ± 0.1176	1.328 ± 0.1175	1.446 ± 0.1259	0.6658 ± 0.0818	1.458 ± 0.1376	1.457 ± 0.1055	1.32 ± 0.1496	1.219 ± 0.066
D. duboisii		0.00046	0.3451	<.0001	0.0137	0.00128	0.9902	0.0054	0.0021	0.00274	7e-05				3.768 ± 0.347	3.258 ± 0.2644	1.99 ± 0.1934	2.982 ± 0.2407	3.465 ± 0.3045	2.684 ± 0.2807	2.325 ± 0.223	3.433 ± 0.2258
D. freteri		0.00201	0.0066	0.0009	0.838	<0.00001	<.0001	<.0001	0.4363						1.183 ± 0.1201	1.737 ± 0.1254	2.072 ± 0.2506	0.8401 ± 0.0928	2.021 ± 0.1535	1.882 ± 0.1923	1.472 ± 0.125	1.785 ± 0.1511
Duncaniella 2						<0.00001	<.0001	0.0003	0.0377	0.0122					0.0084 ± 0.0014	0.0118 ± 0.0017	0.0144 ± 0.003	0.0026 ± 0.0007	0.0183 ± 0.0022	0.0118 ± 0.0022	0.0075 ± 0.0014	0.0141 ± 0.0018
Duncaniella 4		7e-05	<.0001	0.0008	0.7188	<0.00001	<.0001	<.0001	0.371	0.00442					0.2679 ± 0.0226	0.4734 ± 0.0427	0.4727 ± 0.0457	0.2267 ± 0.0235	0.408 ± 0.0247	0.5044 ± 0.0447	0.476 ± 0.0428	0.359 ± 0.0256
Duncaniella 5		<0.00001	<.0001	0.0003	0.361	0.0103	0.0036	0.0143	0.7413						0.0341 ± 0.0045	0.0651 ± 0.005	0.0578 ± 0.0048	0.0705 ± 0.007	0.0445 ± 0.0045	0.0474 ± 0.0038	0.0526 ± 0.0042	0.0521 ± 0.0039
Duncaniella 6						7e-05	<.0001	0.035	0.01						0.3124 ± 0.0425	0.3428 ± 0.0378	0.2965 ± 0.0402	0.1634 ± 0.0271	0.434 ± 0.0437	0.3214 ± 0.0365	0.356 ± 0.0435	0.2924 ± 0.0258
Duncaniella 7						0.0487	0.023	0.8782	0.0359	<0.00001					0.7667 ± 0.1022	1.046 ± 0.1215	1.074 ± 0.1239	0.6896 ± 0.0898	1.284 ± 0.1398	0.8861 ± 0.0998	0.494 ± 0.0655	1.258 ± 0.0924
Duncaniella 9		3e-05	<.0001	0.9789	0.0001	<0.00001	<.0001	<.0001	0.8162	0.00397		0.01076	0.00141		0.734 ± 0.0863	1.12 ± 0.1183	0.6688 ± 0.1039	1.51 ± 0.1563	0.6298 ± 0.0688	0.6032 ± 0.0718	1.084 ± 0.126	0.6847 ± 0.0562
Duncaniella 13		<0.00001	<.0001	<.0001	0.2499										0.1848 ± 0.0166	0.4862 ± 0.0403	0.4029 ± 0.0301	0.3427 ± 0.0355	0.3661 ± 0.0366	0.3594 ± 0.0311	0.3386 ± 0.0291	0.3691 ± 0.0266
Duncaniella 16						0.01616	0.0059	0.6679	0.0255	0.00034					0.1732 ± 0.0254	0.2895 ± 0.0359	0.249 ± 0.0314	0.1924 ± 0.0328	0.3237 ± 0.0364	0.2 ± 0.0251	0.1537 ± 0.0222	0.2895 ± 0.0251
Duncaniella 17		<0.00001	<.0001	<.0001	0.8165										0.478 ± 0.1061	1.735 ± 0.2548	1.743 ± 0.2138	1.945 ± 0.3516	1.449 ± 0.1926	0.8576 ± 0.1231	1.068 ± 0.1587	1.474 ± 0.1733
Duncaniella 18		0.00034	<.0001	0.0287	0.1144					0.03791		0.03977			0.0349 ± 0.0075	0.1302 ± 0.0216	0.0752 ± 0.0122	0.0621 ± 0.0137	0.0739 ± 0.0126	0.0944 ± 0.0168	0.1111 ± 0.0181	0.06 ± 0.0088
Duncaniella 19											0.02301				0.3884 ± 0.0446	0.4188 ± 0.0291	0.422 ± 0.0335	0.3512 ± 0.0405	0.4435 ± 0.0431	0.4191 ± 0.028	0.4053 ± 0.0355	0.4125 ± 0.0259
Duncaniella 22						0.00026	0.9542	0.0005	0.001	<0.00001					2.884 ± 0.319	3.784 ± 0.3609	3.261 ± 0.3726	3.931 ± 0.3838	3.748 ± 0.3344	2.628 ± 0.3225	2.115 ± 0.285	4.061 ± 0.2567
Muribaculum 1						0.00019	<.0001	0.0257	0.0282						0.0387 ± 0.0085	0.0614 ± 0.0109	0.0939 ± 0.0314	0.0983 ± 0.0142	0.0239 ± 0.0055	0.0748 ± 0.0245	0.0637 ± 0.0103	0.0653 ± 0.0177
M. intestinale		0.00647	0.0007	0.3656	0.0441										0.8404 ± 0.0893	1.346 ± 0.0933	0.9848 ± 0.0865	1.098 ± 0.0881	1.167 ± 0.1028	0.9498 ± 0.0842	0.931 ± 0.0829	1.134 ± 0.0697
Muribaculaceae 1		0.01183	0.0011	0.3259	0.0763										0.1634 ± 0.0203	0.2748 ± 0.0267	0.203 ± 0.0205	0.2244 ± 0.0211	0.1888 ± 0.0212	0.2249 ± 0.024	0.2566 ± 0.0263	0.1862 ± 0.0138
Muribaculaceae 2						0.00586	0.0417	0.5687	0.0006						0.0396 ± 0.0117	0.0869 ± 0.0246	0.163 ± 0.0476	0.1042 ± 0.0327	0.0265 ± 0.0103	0.1426 ± 0.0369	0.1014 ± 0.0392	0.0934 ± 0.0177
Muribaculaceae 3		0.01018	0.0203	0.0016	0.7062	0.01411	0.0027	0.0951	0.2408						1.512 ± 0.1949	0.9955 ± 0.1412	0.7668 ± 0.1218	1.599 ± 0.2435	0.7612 ± 0.151	1.038 ± 0.1056	1.294 ± 0.1859	0.9643 ± 0.0932
Muribaculaceae 6		2e-05	<.0001	<.0001	0.9681	0	<.0001	<.0001	0.8026	0.02214					0.4317 ± 0.0579	0.8798 ± 0.0932	0.8391 ± 0.0805	0.2918 ± 0.0451	0.8295 ± 0.0897	0.8794 ± 0.0735	0.837 ± 0.0866	0.6395 ± 0.0537
Muribaculaceae 7		0.00141	0.0002	0.1789	0.064	0.00799	0.0079	0.0073	0.9725	0.04798		0.00051			1.658 ± 0.1426	2.462 ± 0.1927	1.975 ± 0.1718	2.57 ± 0.2174	1.755 ± 0.1097	1.916 ± 0.1706	2.375 ± 0.1955	1.811 ± 0.1037
Muribaculaceae 8		0.03484	0.0142	0.9266	0.039	0	0.0231	<.0001	0.0142						3.035 ± 0.2789	4.254 ± 0.2943	3.069 ± 0.2752	4.687 ± 0.3752	3.464 ± 0.2302	2.72 ± 0.241	3.061 ± 0.2814	3.693 ± 0.2054
Muribaculaceae 9		0.01207	0.0013	0.0541	0.4226	0.01809	0.6541	0.009	0.0871		0.01809				0.1723 ± 0.0342	0.3413 ± 0.0408	0.2994 ± 0.0508	0.2975 ± 0.0408	0.3482 ± 0.059	0.1991 ± 0.029	0.2271 ± 0.0307	0.2982 ± 0.0357
Clostridiales IS XIII 1	Clostridiales IS XIII					2e-05	0.0012	<.0001	0.36				0.02349		0.0416 ± 0.0058	0.0331 ± 0.0042	0.0505 ± 0.0074	0.0693 ± 0.0096	0.0392 ± 0.0048	0.0276 ± 0.0038	0.0396 ± 0.006	0.0431 ± 0.0042
Clostridiales 3											0.01153				0.0308 ± 0.0192	0.0461 ± 0.0127	0.0573 ± 0.0151	0.0787 ± 0.0284	0.0269 ± 0.0094	0.038 ± 0.0111	0.043 ± 0.0118	0.0458 ± 0.013
Lactobacillus 3	Lactobacillaceae									0.0001	0.04911				0.0045 ± 0.0011	0.0032 ± 0.0008	0.0033 ± 0.001	0.0048 ± 0.0014	0.0032 ± 0.0008	0.0033 ± 0.0008	0.0059 ± 0.001	0.0023 ± 0.0006
Ligilactobacillus 1	Lactobacillaceae									0.00296	0.02181				0.0087 ± 0.0017	0.007 ± 0.0014	0.0098 ± 0.0033	0.0096 ± 0.0021	0.0064 ± 0.0015	0.0094 ± 0.0026	0.0111 ± 0.0017	0.0069 ± 0.0019
Streptococcus 1	Streptococcaceae	1e-05	0.0003	<.0001	0.5225	2e-05	0.0068	<.0001	0.1595						0.0083 ± 0.0013	0.0285 ± 0.0043	0.0462 ± 0.0103	0.0094 ± 0.0017	0.0271 ± 0.0074	0.0386 ± 0.0069	0.0312 ± 0.0049	0.0254 ± 0.0055
Erysipelotrichaceae 1	Erysipelotrichaceae					0.0015	0.8225	0.0007	0.004						0.0399 ± 0.0147	0.0269 ± 0.0103	0.069 ± 0.0263	0.0076 ± 0.002	0.0176 ± 0.0056	0.0872 ± 0.0235	0.0544 ± 0.0194	0.0396 ± 0.0124
Erysipelotrichaceae 2						0.02049	0.0671	0.0019	0.522						0.0712 ± 0.0217	0.0852 ± 0.0237	0.0765 ± 0.0279	0.0185 ± 0.0074	0.059 ± 0.0147	0.1252 ± 0.0297	0.0924 ± 0.0263	0.0682 ± 0.016
Erysipelotrichaceae 4		0.03302	0.0109	0.0528	0.8262	0.01942	0.0021	0.2764	0.0613						0.4063 ± 0.0596	0.1561 ± 0.0286	0.198 ± 0.031	0.3118 ± 0.0373	0.1841 ± 0.0514	0.2711 ± 0.0396	0.2781 ± 0.0428	0.2387 ± 0.0318
B. acidifaciens (A24 cluster)	Bacteroidaceae	0.00038	0.0001	0.0011	0.8175	0.00067	0.0001	0.0496	0.0571					0.02649	0.087 ± 0.0088	0.1512 ± 0.0123	0.1529 ± 0.0179	0.174 ± 0.0179	0.0949 ± 0.0085	0.1306 ± 0.0134	0.141 ± 0.0123	0.1235 ± 0.0107
B. acidifaciens (type cluster)		1e-05	0.138	<.0001	0.0042	<0.00001	<.0001	<.0001	0.007	0.00133	0.02327		0.02782	0.03967	0.7586 ± 0.1508	1.239 ± 0.2496	2.634 ± 0.478	0.0844 ± 0.0124	1.34 ± 0.2402	2.539 ± 0.3806	1.946 ± 0.2841	1.292 ± 0.2607
B.uniformis		0.0473	0.4803	0.0152	0.2306	0.01365	0.2341	0.0027	0.2192	0.00013					1.294 ± 0.2405	1.447 ± 0.2125	2.315 ± 0.2859	1.298 ± 0.2947	1.437 ± 0.2061	2.092 ± 0.2445	2.416 ± 0.2651	1.226 ± 0.1569
Bacteroides 1		0.02029	0.5807	0.0071	0.1022	<0.00001	0.0009	<.0001	0.0697	5e-05	0.0364				0.0035 ± 0.0013	0.0059 ± 0.0021	0.0136 ± 0.0035	0.0001 ± 0.0001	0.0057 ± 0.0019	0.0135 ± 0.0029	0.0134 ± 0.0028	0.004 ± 0.0014
Bacteroides 2		0.02336	0.0905	0.0054	0.5606	<0.00001	<.0001	<.0001	0.5829						0.0026 ± 0.0006	0.0065 ± 0.0013	0.0113 ± 0.0035	0.0007 ± 0.0003	0.0089 ± 0.0017	0.0088 ± 0.0026	0.0072 ± 0.0016	0.0065 ± 0.0018
Bacteroides 3		0.00436	0.6654	0.0025	0.0338	<0.00001	<.0001	<.0001	0.3278	6e-05	0.00184				0.0067 ± 0.0022	0.012 ± 0.0046	0.0258 ± 0.0058	0 ± 0	0.0143 ± 0.0048	0.0238 ± 0.0047	0.0249 ± 0.0055	0.0085 ± 0.0024
Bacteroides 4						0.01214	0.0023	0.0745	0.2702	8e-05					0.0079 ± 0.0019	0.0116 ± 0.002	0.0121 ± 0.002	0.0063 ± 0.0016	0.014 ± 0.0024	0.0104 ± 0.0017	0.0163 ± 0.0023	0.0069 ± 0.001
Bacteroides 5		0.00159	0.1357	0.0004	0.1239	1e-05	0.0005	<.0001	0.4076	3e-05	0.01312	0.01312		0.04148	0.0013 ± 0.0005	0.0038 ± 0.0014	0.0057 ± 0.0013	0 ± 0	0.004 ± 0.0014	0.0054 ± 0.0012	0.0072 ± 0.0016	0.0013 ± 0.0004
Bacteroides 6		0.00265	0.1494	0.0007	0.1509	<0.00001	<.0001	<.0001	0.8413	0.00177	0.01259			0.01689	0.0073 ± 0.0016	0.0111 ± 0.0024	0.0185 ± 0.0034	0.0009 ± 0.0003	0.0145 ± 0.003	0.0173 ± 0.0025	0.0178 ± 0.003	0.0088 ± 0.0015
Alistipes 1	Rikenellaceae	<0.00001	<.0001	<.0001	0.9106										0.0095 ± 0.0022	0.0406 ± 0.0044	0.0481 ± 0.0074	0.0329 ± 0.0055	0.0303 ± 0.005	0.0343 ± 0.0056	0.0275 ± 0.0046	0.036 ± 0.0043
Alistipes 2		4e-05	0.0001	<.0001	0.9217					0.00097	0.00097				0.1255 ± 0.0246	0.2863 ± 0.0415	0.3177 ± 0.0411	0.2188 ± 0.0346	0.1974 ± 0.0327	0.2898 ± 0.0393	0.347 ± 0.0437	0.1771 ± 0.0206
P. diastonis	Porphyromonadaceae	0.0001	0.0087	<.0001	0.2293	0	0.0176	<.0001	0.0018	0.00289	0.03412				0.1714 ± 0.0382	0.2934 ± 0.0415	0.4678 ± 0.0796	0.1288 ± 0.022	0.231 ± 0.0311	0.4741 ± 0.0689	0.4222 ± 0.0609	0.2406 ± 0.0379
Parabacteroides		0.02172	0.0049	0.0968	0.5082	0.00035	0.2143	<.0001	0.018		0.03009				0.077 ± 0.0127	0.1302 ± 0.0149	0.1096 ± 0.0152	0.0753 ± 0.0134	0.0854 ± 0.011	0.1375 ± 0.0151	0.127 ± 0.0143	0.0919 ± 0.0101
Prevotella 1	Prevotellaceae	0	0.0003	<.0001	0.518	0	<.0001	<.0001	0.2012	<0.00001					0.1052 ± 0.0258	0.2293 ± 0.0364	0.2838 ± 0.0445	0.3936 ± 0.0498	0.0996 ± 0.0195	0.1744 ± 0.0332	0.3162 ± 0.0407	0.1363 ± 0.0219
Prevotella 3		0.00072	0.1007	0.0002	0.1247	1e-05	0.0006	<.0001	0.3957	5e-05	4e-05				2.303 ± 0.3882	3.67 ± 0.5841	5.346 ± 0.6395	1.829 ± 0.4319	3.413 ± 0.4958	5.158 ± 0.5746	5.284 ± 0.5778	2.818 ± 0.3649
Odoribacter 1	Odoribacteraceae					<0.00001	<.0001	<.0001	0.2817	0.00264					0.1796 ± 0.019	0.2201 ± 0.0263	0.1539 ± 0.0233	0.3256 ± 0.0339	0.1211 ± 0.0157	0.1484 ± 0.0159	0.245 ± 0.0274	0.146 ± 0.0121
Odoribacter 2										0.03132					0.7514 ± 0.1547	1.083 ± 0.1508	0.9852 ± 0.1468	1.178 ± 0.1555	0.8601 ± 0.1467	0.858 ± 0.1441	1.286 ± 0.1563	0.7199 ± 0.0976
Odoribacter 3						<0.00001	<.0001	<.0001	0.0353						0.1443 ± 0.0149	0.1481 ± 0.0148	0.1904 ± 0.0273	0.2861 ± 0.025	0.0949 ± 0.0111	0.1364 ± 0.0168	0.1784 ± 0.023	0.15 ± 0.012
Bacteroidales 1		0.00499	0.0014	0.0253	0.6174					0.00444					0.1018 ± 0.0258	0.3105 ± 0.0625	0.2594 ± 0.0508	0.3077 ± 0.0753	0.1281 ± 0.0286	0.2437 ± 0.0442	0.3545 ± 0.0594	0.1405 ± 0.0254
Bacteroidales 2						<0.00001	0.2833	0.0006	<.0001	0.00026					0.0466 ± 0.0082	0.0512 ± 0.007	0.0586 ± 0.0093	0.0439 ± 0.0088	0.0239 ± 0.0052	0.0773 ± 0.008	0.0721 ± 0.0076	0.0395 ± 0.0058
Adlercreutzia mucosicola	Eggerthellaceae									0.02485					0.0474 ± 0.005	0.0684 ± 0.0097	0.0511 ± 0.0064	0.0474 ± 0.006	0.0584 ± 0.0086	0.0582 ± 0.0067	0.0675 ± 0.0076	0.048 ± 0.0049
Eggerthellaceae 2						<0.00001	<.0001	<.0001	0.984						0.0201 ± 0.0033	0.0227 ± 0.0033	0.0229 ± 0.0041	0.0462 ± 0.0048	0.0158 ± 0.0035	0.0122 ± 0.0017	0.0252 ± 0.004	0.0199 ± 0.0022
Eggerthellaceae 3						0.02832	0.0026*	0.1159	0.202	0.03956					0.304 ± 0.0222	0.2302 ± 0.0165	0.2277 ± 0.0182	0.3063 ± 0.0225	0.2216 ± 0.0216	0.2474 ± 0.0155	0.2865 ± 0.0164	0.2336 ± 0.015
Eggerthellaceae 4						<0.00001	<.0001	<.0001	0.2285						0.248 ± 0.0221	0.1848 ± 0.0149	0.1926 ± 0.017	0.3077 ± 0.0254	0.1944 ± 0.0165	0.1615 ± 0.0124	0.2058 ± 0.0133	0.2103 ± 0.0153
Desulfovibrionaceae 1	Desulfovibrionaceae	2e-05	<.0001	0.0001	0.9394	<0.00001	<.0001	<.0001	0.0001				0.0061		0.5645 ± 0.0796	0.2337 ± 0.0377	0.317 ± 0.0746	0.7584 ± 0.121	0.358 ± 0.0492	0.1597 ± 0.0267	0.4072 ± 0.0623	0.3505 ± 0.0517
